# Supplementary material for: Protein sequences bound to mineral surfaces persist into deep time
Source: eLife. 2016 Sep 27;5:e17092. doi: 10.7554/eLife.17092 (PMC5039028; doi:10.7554/eLife.17092)
Supplement: Figure 1—source data 1. — DOI: http://dx.doi.org/10.7554/eLife.17092.004 [file elife-17092-fig1-data1.xlsx]

## Sheet: Sites
Site	Lat	Long	Alti (m)	MAT (℃)	Scale	ΔT LGM ( ℃)	Ref	Age (ka)	Age (yr)	Rate	Ea(kJ)	ln A	Model	Mean thermal age (Ma@10°C)	Min thermal age (Ma@10°C)	Max thermal age (Ma@10°C)			LGM	from table ΔT LGM (℃)
Ellesmere Island	78.55	-82.5	292	-19.7	5	-21	(Ballantyne et al. 2010)	3600	3600000	Collagen	173	61	Hansen et al.	0.00266737	0.00106229	0.00703591			-40.2	-20.5
Ellesmere Island	78.55	-82.5	292	-19.7	5	-21	(Ballantyne et al. 2010)	3800	3800000	Collagen	173	61	Hansen et al.	0.00393955	0.00149045	0.010815			-40.2	-20.5
Poolepynten	78.51	11.43	3.5	-6.3	4	-16	(Hubberten et al. 2004)	130	130000	DNA	127	41.2	Hansen et al.	0.00177022	0.00154654	0.00212138			-22.7	-16.4
Thistle Creek	63.11	-139.54	483	-4.1	1	-4	(Elias 2001)	560	560000	DNA	127	41.2	Hansen et al.	0.0215662	0.0246913	0.0247015			-8.2	-4.1
Thistle Creek	63.11	-139.54	483	-4.1	1	-4	(Elias 2001)	700	700000	DNA	127	41.2	Hansen et al.	0.026976	0.0308705	0.030888			-8.2	-4.1
Happisburgh	52.82	1.53	2	9.1	2	-9	(Harrison et al. 2015)	700	700000	Collagen	173	61	Hansen et al.	0.216336	0.193538	0.245659			0.9	-8.2
Sima de los Huesos	42.35	-3.52	1004	9.5	1	-4	(Moreno et al. 2012)	400	400000	DNA	127	41.2	Hansen et al.	0.248802	0.220174	0.281598			5.4	-4.1
Elands Bay Cave	-32.3176	18.3176	10	15.7	1	-4	(Martínez-Méndez et al. 2010)	16	16000	Valine	118	38	Hansen et al.	0.0403231	0.0343766	0.0472804			11.6	-4.1
Pinnacle Point	-34.2	22.09	20	18	1	-4	(Bar-Matthews et al. 2010)	150	150000	Valine	118	38	Hansen et al.	0.420243	0.378398	0.467602			13.9	-4.1
Wonderwerk	27.8	23.55	1645	18.6	0.6	-2.5	(Ecker et al. n.d.)	1000	1000000	Valine	118	38	Hansen et al.	3.56969	3.13968	4.05777			16.14	-2.46
Olduvai	-2.99361	35.3511	575.6	26	0.6	-2.5	(Tierney et al. 2010; Berke et al. 2012)	1338	1338000	Valine	118	38	Hansen et al.	16.2993	14.3875	18.4604			23.54	-2.46
Laetoli	-3.22	35.19	1700	18.7	0.6	-2.5	(Tierney et al. 2010; Berke et al. 2012)	3800	3800000	Valine	118	38	Hansen et al.	15.9834	13.6473	18.7178			16.24	-2.46

## Sheet: LookupTable
http://www.columbia.edu/~mhs119/Sensitivity+SL+CO2/Table.txt	Hansen, J., Sato, M., Russell, G., & Kharecha, P. (2013). Climate sensitivity, sea level and atmospheric carbon dioxide. Philosophical Transactions. Series A, Mathematical, Physical, and Engineering Sciences, 371(2001), 20120294.
		-23.7467	15053.7	4984.81	46510.2	-9.03736	501738	296080	869686	-2.25934	316880	402494	402607	-9.49868	5.9825e+06	4.00261e+06	9.0982e+06	-2.25934	4.80555e+06	3.88751e+06	5.95566e+06	-2.25934	1.4043e+07	1.16532e+07	1.69562e+07	-2.25934	2.06731e+07	1.72099e+07	2.48806e+07	-1.3556	2.22221e+07	1.86985e+07	2.64096e+07	-1.3556	7.39161e+07	6.27404e+07	8.70801e+07	-1.3556	2.25951e+07	1.90147e+07	2.68496e+07
		Depress	LGM	Plio		Depress	LGM	Plio		Depress	LGM	Plio		Depress	LGM	Plio		Depress	LGM	Plio		Depress	LGM	Plio		Depress	LGM	Plio		Depress	LGM	Plio		Depress	LGM	Plio		Depress	LGM	Plio
		5	-42.95	-0.3		4	-24.9	9.22		1	-8.75	-0.22		2	-0.2	16.86		1	4.85	13.38		1	11.05	19.58		1	13.35	21.88		0.6	15.81	20.928		0.6	23.21	28.328		0.6	15.91	21.028
Time (yr)	Tsurf	Ellesmere Island	Ellesmere Island MAT	Age at MAT -19.7oC		Poolepynten	Poolepynten MAT	Age at MAT -6.3oC		Thistle Creek	Age at MAT Thistle CreekoC			Happisburgh	Happisburgh MAT	Age at MAT 9.1oC		Sima de los Huesos	Sima de los Huesos MAT	Age at MAT 9.5oC		Elands Bay Cave	Age at MAT 15.7oC	Age min	Age max	Pinnacle Point	Age at MAT 18oC			Wonderwerk	Age at MAT 18.6oC			Olduvai	Age at MAT 26oC			Laetoli	Age at MAT 18.7oC
0	-0.0479	-19.9395	0	0	0	-6.4916	0	0	0	-4.1479	0	0	0	9.0042	0	0	0	9.4521	0	0	0	15.6521	0	0	0	17.9521	0	0	0	18.5713	0	0	0	25.9713	0	0	0	18.6713	0	0	0
1600	0	-19.7	0.291312	0.21044	0.402234	-6.3	59.3007	47.8136	73.4294	-4.1	94.696	76.6212	116.851	9.1	1265.78	973.921	1642.05	9.5	1454.37	1200.46	1759.61	15.7	4302.04	3626.97	5096.74	18	6342.21	5361.42	7493.81	18.6	7010.96	5930.84	8278.32	26	23354.5	19918.9	27353.7	18.7	7128.8	6031.22	8416.5
2400	0.24	-18.5	0.505769	0.35422	0.720872	-5.34	95.7041	76.0233	120.3	-3.86	144.501	156.757	178.905	9.58	1983.05	1512.57	2595.07	9.74	2215.68	1823.28	2688.81	15.94	6542.61	5501.05	7772.03	18.24	9643.22	8130.25	11424.3	18.744	10601.6	8954.15	12537.6	26.144	35301.4	30063.2	41407.7	18.844	10779.7	9105.65	12746.8
3200	0.24	-18.5	0.720226	0.498001	1.03951	-5.34	132.107	104.233	167.171	-3.86	194.307	218.811	240.96	9.58	2700.31	2051.21	3548.09	9.74	2976.98	2446.1	3618.01	15.94	8783.19	7375.13	10447.3	18.24	12944.2	10899.1	15354.8	18.744	14192.2	11977.5	16796.8	26.144	47248.3	40207.5	55461.7	18.844	14430.6	12180.1	17077
4000	0.37	-17.85	0.984277	0.668108	1.44747	-4.82	172.765	135.076	220.624	-3.73	245.494	281.756	305.07	9.84	3467.76	2620.04	4580.99	9.87	3757.4	3081.5	4575.07	16.07	11073.8	9282.83	13193.9	18.37	16317.7	13716.8	19388.4	18.822	17829.8	15032.6	21122.5	26.222	59343.7	50453.2	69724.2	18.922	18129.2	15286.8	21474.7
4800	0.37	-17.85	1.24833	0.838216	1.85542	-4.82	213.423	165.919	274.077	-3.73	296.681	345.866	369.179	9.84	4235.2	3188.86	5613.9	9.87	4537.82	3716.89	5532.13	16.07	13364.3	11190.5	15940.4	18.37	19691.2	16534.5	23421.9	18.822	21467.3	18087.7	25448.2	26.222	71439.1	60699	83986.7	18.922	21827.8	18393.6	25872.5
5400	0.02	-19.6	1.36116	0.919218	2.01219	-6.22	236.045	184.099	302.182	-4.08	332.342	398.01	413.219	9.14	4714.85	3557.17	6237.38	9.52	5085.3	4168.45	6195	15.72	14983.1	12554.4	17859.5	18.02	22077.5	18550.5	26243.4	18.612	24101.7	20315.3	28559.9	26.012	80213.7	68180	94267.6	18.712	24506.5	20659	29036.2
6200	-0.17	-20.55	1.47166	1.00344	2.1569	-6.98	261.662	205.349	333.025	-4.27	378.021	450.438	469.199	8.76	5293.9	4010.48	6975.86	9.33	5789.22	4753.16	7041.36	15.53	17072.8	14326.1	20321.4	17.83	25159.6	21170.4	29865.2	18.498	27548.1	23240.4	32616	25.898	91703.5	78010.6	107683	18.598	28010.8	23633.5	33160
7000	0.04	-19.5	1.62706	1.1143	2.37413	-6.14	292.347	229.926	371.27	-4.06	425.77	507.771	528.215	9.18	5940.15	4505.7	7817.57	9.54	6521.99	5357.1	7929.22	15.74	19238.5	16149.5	22890.6	18.04	28352	23865.6	33642.1	18.624	31067.6	26215.4	36774.9	26.024	103425	88000.6	121422	18.724	31589.5	26658.9	37388.4
7800	0	-19.7	1.77271	1.21952	2.57525	-6.3	321.997	253.833	407.985	-4.1	473.118	566.526	586.641	9.1	6573.03	4992.66	8638.6	9.5	7249.18	5957.33	8809.03	15.7	21389.5	17963	25438.9	18	31523.1	26546.3	37389	18.6	34573.1	29180.8	40914.1	26	115103	97960.1	135099	18.7	35153.9	29674.5	41596.6
8600	-0.07	-20.05	1.90274	1.31554	2.75093	-6.58	349.918	276.609	442.162	-4.17	519.772	624.498	644.047	8.96	7183.19	5465.48	9424.6	9.43	7966.69	6551.12	9674.91	15.63	23515	19759.2	27951.4	17.93	34657.3	29201.8	41084	18.558	38054.1	32129.6	45018.9	25.958	126702	107866	148668	18.658	38693.4	32673.2	45769.9
9600	0.2	-18.7	2.15413	1.48618	3.11996	-5.5	393.896	310.914	498.422	-3.9	581.506	693.591	720.84	9.5	8061.29	6127.57	10586.7	9.7	8911.08	7324.87	10825.9	15.9	26296.8	22089	31268.5	18.2	38756	32644.3	45958.1	18.72	42524.5	35896.5	50317.6	26.12	141579	120508	166156	18.82	43238.9	36503.8	51157
10400	0.28	-18.3	2.38279	1.6376	3.46382	-5.18	431.561	339.91	547.23	-3.82	631.733	761.018	783.52	9.66	8793.65	6675.34	11563.6	9.78	9678.22	7951.53	11763.6	15.98	28552.6	23973.4	33965.6	18.28	42079.2	35428.1	49920.1	18.768	46129.5	38929.6	54597.2	26.168	153572	130683	180274	18.868	46904.4	39588.2	55508
11200	-0.54	-22.4	2.44297	1.68927	3.53387	-8.46	450.146	356.326	568.26	-4.64	673.972	818.464	834.514	8.02	9270.46	7063.03	12149.4	8.96	10333.9	8503.78	12541.3	15.16	30514.5	25657.3	36249.1	17.46	44975.7	37920.2	53283.4	18.276	49450.4	41768.6	58477.9	25.676	164663	140239	193137	18.376	50281.3	42475.4	59453.6
11800	-0.79	-23.65	2.47275	1.71703	3.56582	-9.46	461.345	366.655	580.4	-4.89	704.016	859.627	870.417	7.52	9583.91	7324.55	12524.7	8.71	10802.7	8902.26	13092.2	14.91	31924.4	26877.6	37876.7	17.21	47058.6	39727.1	55682.5	18.126	51879.4	43855.4	61302.7	25.526	172786	147269	202514	18.226	52751.2	44597.5	62325.8
12800	-1.16	-25.5	2.49937	1.74513	3.59103	-10.94	474.805	379.901	594.077	-5.26	750.301	909.704	924.897	6.78	10013.3	7696.91	13019.7	8.34	11530.2	9529.41	13935.4	14.54	34130	28810.3	40391.9	16.84	50320.3	42591.3	59394.3	17.904	55780.1	47230.7	65806.6	25.304	185854	158657	217497	18.004	56717.8	48030.2	66905.2
13600	-1.32	-26.3	2.51559	1.76322	3.60557	-11.58	484.142	389.356	603.298	-5.42	786.09	955.477	966.744	6.46	10328.9	7975.14	13377.4	8.18	12094.5	10018.8	14585.6	14.38	35846.6	30322.7	42339.1	16.68	52860	44833.4	62269.5	17.808	58850.8	49896.3	69341.1	25.208	196150	167657	229266	17.908	59840.4	50741.1	70499.2
14800	-2.03	-29.85	2.5227	1.77342	3.61051	-14.42	491.52	397.86	609.695	-6.13	832.216	1007.35	1019.11	5.04	10652.6	8282.9	13717.9	7.47	12832.3	10676.2	15413.4	13.67	38125.5	32379.2	44863.3	15.97	56238.1	47886.8	66005.2	17.382	63139	53671.1	74209.3	24.782	210577	180437	245544	17.482	64201.2	54580.2	75449.4
16000	-2.24	-30.9	2.52761	1.78102	3.61367	-15.26	497.608	405.157	614.767	-6.34	876.311	1058.28	1068.74	4.62	10941.7	8564	14015.2	7.26	13540.7	11312.4	16201.7	13.46	40323.1	34376.6	47280.4	15.76	59497.7	50853.8	69584.9	17.256	67337.2	57382.1	78955.7	24.656	224717	193012	261434	17.356	68470.7	58354.5	80276
17000	-3.08	-35.1	2.52851	1.78294	3.61408	-18.62	499.929	408.429	616.407	-7.18	906.98	1096.97	1102.06	2.94	11094.4	8726.71	14158.6	6.42	14041.9	11777.3	16741.9	12.62	41906.5	35857.6	48972.9	14.92	61851.5	53057.9	72098.3	16.752	70550.8	60270.5	82529.4	24.152	235586	202832	273458	16.852	71739	61292.3	83910.3
17600	-3.36	-36.5	2.52883	1.78371	3.61422	-19.74	500.997	410.02	617.12	-7.46	924.3	1118.19	1120.65	2.38	11173.1	8813.09	14230.1	6.14	14326.6	12044.2	17045.5	12.34	42811.3	36712.1	49930.8	14.64	63197.7	54330.4	73522.2	16.584	72424.9	61964.5	84602.2	23.984	241934	208598	280444	16.684	73645.1	63015.2	86018.2
18400	-4.28	-41.1	2.52891	1.78397	3.61424	-23.42	501.583	411.075	617.442	-8.38	943.212	1138.98	1140.17	0.54	11236.1	8889.95	14281.9	5.22	14643.4	12352.2	17371.4	11.42	43838.6	37713.9	50984.4	13.72	64730.1	55825.2	75093.1	16.032	74700.8	64059.7	87073.5	23.432	249677	215757	288818	16.132	75959.9	65146.4	88531.6
18800	-4.51	-42.25	2.52893	1.78406	3.61424	-24.34	501.816	411.517	617.564	-8.61	952.206	1148.97	1149.35	0.08	11263.9	8924.65	14304	4.99	14794.8	12500.7	17525.7	11.19	44332	38198.8	51486.3	13.49	65466.5	56549.2	75842.1	15.894	75812.3	65087.8	88275	23.294	253464	219272	292896	15.994	77090.5	66192.2	89753.7
19500	-4.65	-42.95	2.52897	1.78419	3.61425	-24.9	502.172	412.21	617.744	-8.75	967.47	1164.39	1164.85	-0.2	11308.8	8981.73	14339.3	4.85	15052.4	12754.8	17787	11.05	45174.4	39030.9	52339.2	13.35	66724.3	57791.9	77115.2	15.81	77730	66866.5	90342.1	23.21	260001	225358	299916	15.91	79041	68001.4	91856
20500	-4.44	-41.9	2.52903	1.78445	3.61427	-24.06	502.798	413.376	618.076	-8.54	990.3	1187.13	1188.25	0.22	11381	9071.23	14397.4	5.06	15436.2	13130.1	18179.3	11.26	46423	40255.2	53612.6	13.56	68587.6	59619.5	79014.9	15.936	80528.8	69451.5	93371.6	23.336	269532	234195	310192	16.036	81887.7	70630.8	94937.3
21700	-4.54	-42.4	2.5291	1.78472	3.61429	-24.46	503.479	414.671	618.429	-8.64	1017.1	1214.52	1215.6	0.02	11462.9	9173.98	14462.6	4.96	15887.6	13573.4	18639	11.16	47895.3	41703.9	55108.8	13.46	70785.3	61782.5	81247.8	15.876	83853.4	72528.2	96963	23.276	280858	244718	322381	15.976	85269.2	73760.4	98590
22500	-4.17	-40.55	2.52919	1.78502	3.61431	-22.98	504.131	415.819	618.796	-8.27	1036.47	1234.28	1235.68	0.76	11529.9	9254.66	14518.3	5.33	16211.3	13886.8	18973.5	11.53	48942.7	42721.2	56187	13.83	72347	63300.2	82854.8	16.098	86154.8	74642.4	99467.6	23.498	288684	251937	330863	16.198	87610	75910.9	101137
23700	-4.31	-41.25	2.5293	1.7854	3.61434	-23.54	504.985	417.365	619.261	-8.41	1064.66	1263.03	1264.72	0.48	11623	9368.42	14594.4	5.19	16683.8	14346.5	19458.9	11.39	50475.6	44217.5	57757.5	13.69	74633.7	65533.1	85196.6	16.014	89558.2	77777.5	103161	23.414	300266	262649	343382	16.114	91071.6	79099.9	104894
24800	-4.1	-40.2	2.52945	1.78587	3.61439	-22.7	505.945	419.03	619.81	-8.2	1091.7	1290.73	1292.84	0.9	11718.9	9482.84	14674.6	5.4	17135.1	14782.1	19926.6	11.6	51933.4	45630.1	59261.9	13.9	76807.2	67640.1	87438.4	16.14	92745.3	80701.1	106634	23.54	311101	272631	355139	16.24	94313.3	82073.7	108426
25800	-4.17	-40.55	2.52956	1.78626	3.61442	-22.98	506.761	420.465	620.268	-8.27	1115.91	1316.2	1317.95	0.76	11802.7	9583.69	14744.3	5.33	17539.8	15173.8	20344.7	11.53	53242.6	46901.7	60609.7	13.83	78759.3	69537.1	89447.1	16.098	95622.2	83343.8	109765	23.498	320884	281655	365742	16.198	97239.3	84761.7	111611
26600	-4.04	-39.9	2.52968	1.78663	3.61446	-22.46	507.501	421.733	620.697	-8.14	1135.84	1337.06	1338.72	1.02	11874.8	9669.14	14805	5.46	17871.9	15493.6	20689.6	11.66	54314	47937.7	61717.7	13.96	80356.4	71082.2	91097.8	16.176	97954.3	85480.6	112310	23.576	328809	288948	374352	16.276	99611.3	86935.1	114198
27800	-4.06	-40	2.52985	1.78718	3.61451	-22.54	508.591	423.606	621.324	-8.16	1165.6	1367.29	1369.73	0.98	11981.7	9796.18	14894.9	5.44	18368.2	15971.8	21204.6	11.64	55915.5	49487.4	63372.7	13.94	82743.8	73393.5	93563.7	16.164	101445	88680.4	116118	23.564	340675	299870	387238	16.264	103162	90189.8	118071
28700	-3.86	-39	2.53004	1.78773	3.61457	-21.74	509.583	425.242	621.921	-7.96	1188.91	1391.91	1394.22	1.38	12071.3	9900.24	14972	5.64	18755.3	16342	21609.4	11.84	57159.4	50682.6	64667.1	14.14	84597	75175.5	95491	16.284	104117	91119.8	119043	23.684	349747	308190	397129	16.384	105880	92671	121047
29700	-3.67	-38.05	2.53034	1.78854	3.61468	-20.98	510.906	427.342	622.749	-7.77	1215.91	1419.7	1422.81	1.76	12181.8	10025.9	15069.1	5.83	19201.8	16765.7	22079.8	12.03	58588.1	52046.5	66163.7	14.33	86724.5	77207.9	97717.8	16.398	107144	93872.6	122371	23.798	360015	317572	408362	16.498	108958	95471	124430
30700	-3.57	-37.55	2.5307	1.78948	3.61482	-20.58	512.363	429.606	623.68	-7.67	1243.49	1448.74	1452.16	1.96	12298.6	10157.2	15172.9	5.93	19657.1	17196.2	22561.4	12.13	60042	53429.6	67691.8	14.43	88888.8	79268.4	99990.9	16.458	110202	96647.9	125738	23.858	370382	327026	419726	16.558	112068	98293.9	127855
31700	-3.43	-36.85	2.53118	1.79063	3.61501	-20.02	514.029	432.123	624.776	-7.53	1271.92	1478.72	1482.59	2.24	12424.7	10296.9	15286.8	6.07	20125.1	17636.2	23059	12.27	61531.8	54840	69265.3	14.57	91105.7	81369	102330	16.542	113304	99455.1	129163	23.942	380890	336584	431275	16.642	115223	101149	131339
32400	-3.48	-37.1	2.53148	1.79138	3.61512	-20.22	515.14	433.82	625.5	-7.58	1291.61	1501.02	1503.62	2.14	12510.6	10392.5	15363.9	6.02	20449.5	17941.9	23403.3	12.22	62565.6	55820.4	70355.3	14.52	92644.3	82829.4	103951	16.512	115464	101412	131547	23.912	388210	343249	439312	16.612	117420	103140	133762
33500	-3.29	-36.15	2.53215	1.79294	3.61541	-19.46	517.233	436.896	626.917	-7.39	1323.85	1533.55	1538.33	2.52	12660.4	10555.8	15501.2	6.21	20978.7	18436.7	23969	12.41	64244.8	57402.4	72137.3	14.71	95142.1	85184.9	106599	16.626	118924	104536	135379	24.026	399927	353877	452223	16.726	120939	106316	137660
34300	-3.59	-37.65	2.53243	1.79367	3.61551	-20.66	518.377	438.68	627.645	-7.69	1345.82	1558.99	1561.68	1.92	12752.7	10659.9	15583.2	5.91	21341.5	18780	24352.5	12.11	65403.9	58505.8	73354.7	14.41	96867.6	86828.8	108410	16.446	121365	106752	138067	23.846	408204	361429	461293	16.546	123422	108571	140393
35100	-3.49	-37.15	2.53276	1.79451	3.61564	-20.26	519.635	440.605	628.462	-7.59	1368.27	1582.71	1585.65	2.12	12850.4	10768.8	15670.7	6.01	21711.5	19128.7	24745.1	12.21	66583.3	59624.7	74597.9	14.51	98623	88495.5	110259	16.506	123832	108987	140787	23.906	416562	369040	470468	16.606	125930	110844	143160
36300	-3.57	-37.55	2.5332	1.79564	3.61581	-20.58	521.383	443.323	629.58	-7.67	1401.37	1616.76	1620.87	1.96	12990.5	10926.3	15795.3	5.93	22257.9	19645.3	25323	12.13	68327.9	61284.4	76431.6	14.43	101220	90968.2	112987	16.458	127501	112317	144828	23.858	429003	380385	484104	16.558	129662	114232	147269
37600	-3.36	-36.5	2.53389	1.7973	3.6161	-19.74	523.698	446.771	631.125	-7.46	1438.9	1655.82	1661.15	2.38	13160.8	11113.5	15950.3	6.14	22874.7	20223.7	25980.6	12.34	70288.4	63135.9	78507.2	14.64	104137	93725.4	116072	16.584	131562	115988	149319	23.984	442756	392878	499239	16.684	133792	117965	151836
38400	-3.55	-37.45	2.53419	1.79807	3.61621	-20.5	524.886	448.611	631.887	-7.65	1461.06	1681.96	1684.75	2	13255.3	11219.5	16034.4	5.95	23240.4	20569.1	26367.7	12.15	71455.6	64245.5	79734.8	14.45	105874	95378.4	117898	16.47	134013	118211	152020	23.87	451066	400453	508351	16.57	136285	120227	154583
39400	-3.28	-36.1	2.53482	1.79951	3.61647	-19.42	526.807	451.428	633.191	-7.38	1490.44	1712.01	1716.38	2.54	13392.2	11368.6	16160.1	6.22	23722.4	21019.7	26883.2	12.42	72984.8	65685.7	81358.3	14.72	108149	97522.7	120310	16.632	137162	121053	155508	24.032	461727	410123	520102	16.732	139488	123117	158130
40400	-3.33	-36.35	2.53538	1.80084	3.61671	-19.62	528.638	454.141	634.421	-7.43	1519.49	1743.41	1747.61	2.44	13525.4	11514.5	16281.7	6.17	24199.7	21466.7	27392.7	12.37	74500.7	67115.9	82964.9	14.67	110404	99652.4	122698	16.602	140295	123883	158975	24.002	472337	419755	531784	16.702	142674	125996	161656
41100	-3.16	-35.5	2.53593	1.80204	3.61695	-18.94	530.145	456.298	635.468	-7.26	1540.59	1767.1	1770.46	2.78	13627.7	11624.5	16376.9	6.34	24545	21788.1	27763.8	12.54	75593.8	68141.1	84130	14.84	112030	101178	124429	16.704	142526	125892	161453	24.104	479887	426587	540124	16.804	144944	128039	164176
41900	-3.18	-35.6	2.53652	1.80336	3.61722	-19.02	531.834	458.727	636.638	-7.28	1564.6	1792.65	1796.43	2.74	13743.4	11749.1	16484.3	6.32	24938.2	22154.2	28185.9	12.52	76838.6	69309.5	85456.1	14.82	113881	102918	126399	16.692	145071	128184	164277	24.092	488498	434382	549633	16.792	147532	130370	167048
43000	-3.14	-35.4	2.53741	1.8053	3.61762	-18.86	534.247	462.168	638.323	-7.24	1597.9	1827.16	1832.51	2.82	13906	11923.4	16635.9	6.36	25483.1	22660.8	28771.9	12.56	78562.2	70925	87294.7	14.86	116443	105322	129130	16.716	148585	131346	168180	24.116	500385	445135	562768	16.816	151105	133586	171017
44200	-3.28	-36.1	2.53816	1.80702	3.61794	-19.42	536.552	465.548	639.887	-7.38	1633.15	1865.23	1870.48	2.54	14070.3	12102.3	16786.7	6.22	26061.4	23201.5	29390.4	12.42	80397.3	72653.3	89242.8	14.72	119173	107895	132025	16.632	152364	134756	172366	24.032	513179	456738	576868	16.732	154948	137054	175274
45400	-3.21	-35.75	2.53901	1.80893	3.61831	-19.14	539.015	469.11	641.582	-7.31	1668.93	1903.59	1909.13	2.68	14241	12286.8	16944.7	6.29	26647.8	23748.1	30019.2	12.49	82254.8	74398.6	91219.6	14.79	121936	110493	134962	16.674	156169	138185	176587	24.074	526059	468405	591083	16.774	158819	140542	179567
46500	-3.14	-35.4	2.53989	1.81086	3.61871	-18.86	541.428	472.551	643.267	-7.24	1702.23	1939.86	1945.22	2.82	14403.6	12461.2	17096.2	6.36	27192.6	24254.7	30605.1	12.56	83978.4	76014.1	93058.2	14.86	124498	112898	137693	16.716	159683	141347	180490	24.116	537946	479157	604218	16.816	162392	143758	183536
47500	-3.1	-35.2	2.54076	1.81272	3.61911	-18.7	543.706	475.774	644.87	-7.2	1732.77	1973.34	1978.36	2.9	14554.7	12622.5	17237.7	6.4	27691.9	24718.1	31142.8	12.6	85556.2	77491	94743.6	14.9	126844	115096	140196	16.74	162890	144231	184055	24.14	548794	488962	616214	16.84	165654	146691	187161
48300	-3.07	-35.05	2.54149	1.81428	3.61945	-18.58	545.58	478.411	646.197	-7.17	1757.36	2000.98	2005.08	2.96	14677.5	12753.2	17353.2	6.43	28093.6	25090.6	31576	12.63	86825.1	78677.4	96100.4	14.93	128730	116862	142211	16.758	165463	146543	186917	24.158	557497	496825	625845	16.858	168271	149043	190072
49100	-3.07	-35.05	2.54222	1.81583	3.61979	-18.58	547.454	481.048	647.524	-7.17	1781.94	2027.7	2031.8	2.96	14800.4	12883.9	17468.6	6.43	28495.3	25463.1	32009.1	12.63	88094	79863.8	97457.2	14.93	130617	118627	144226	16.758	168037	148856	189780	24.158	566200	504687	635475	16.858	170889	151395	192983
49900	-3.06	-35	2.54297	1.81741	3.62014	-18.54	549.347	483.704	648.867	-7.16	1806.58	2054.46	2058.6	2.98	14923.9	13015.2	17584.8	6.44	28897.8	25836.2	32443.3	12.64	89365	81051.9	98816.8	14.94	132506	120395	146245	16.764	170613	151170	192645	24.164	574912	512555	645116	16.864	173508	153749	195898
50700	-3.16	-35.5	2.54359	1.81878	3.62042	-18.94	551.068	486.169	650.064	-7.26	1830.7	2080.86	2084.7	2.78	15040.8	13140.9	17693.6	6.34	29292.6	26203.5	32867.4	12.54	90614.2	82223.6	100148	14.84	134364	122139	148223	16.704	173163	153466	195477	24.104	583540	520363	654647	16.804	176102	156084	198777
51300	-3.33	-36.35	2.54393	1.81958	3.62056	-19.62	552.167	487.797	650.802	-7.43	1848.13	2100.92	2103.44	2.44	15120.8	13228.5	17766.6	6.17	29578.9	26471.7	33173.1	12.37	91523.8	83081.7	101112	14.67	135717	123417	149655	16.602	175043	155164	197557	24.002	589906	526143	661657	16.702	178014	157811	200893
51900	-3.01	-34.75	2.54454	1.82085	3.62085	-18.34	553.655	489.865	651.869	-7.11	1866.81	2120.58	2123.79	3.08	15216	13329.1	17856.6	6.49	29883.8	26753.7	33502.6	12.69	92485.4	83979	102143	14.99	137146	124752	151185	16.794	176985	156907	199720	24.194	596472	532067	668930	16.894	179989	159584	203092
52800	-2.94	-34.4	2.54559	1.82296	3.62136	-18.06	556.038	493.133	653.601	-7.04	1895.26	2149.82	2154.88	3.22	15364.3	13484.8	17998	6.56	30347.3	27181.4	34004.9	12.76	93945.5	85338.2	103711	15.06	139316	126774	153513	16.836	179918	159537	202991	24.236	606387	541001	679927	16.936	182972	162258	206418
53400	-2.8	-33.7	2.54649	1.82468	3.62183	-17.5	557.849	495.55	654.954	-6.9	1914.81	2172.66	2176.37	3.5	15471.1	13595	18101.3	6.7	30664.9	27472.8	34350.9	12.9	94942.8	86262.1	104787	15.2	140797	128149	155110	16.92	181902	161309	205209	24.32	613086	547023	687377	17.02	184990	164062	208674
54200	-2.55	-32.45	2.54837	1.82795	3.6229	-16.5	560.898	499.426	657.347	-6.65	1942.31	2201.12	2206.92	4	15634.1	13758.9	18263.5	6.95	31109.5	27876.9	34840	13.15	96331.5	87537.6	106299	15.45	142859	130045	157350	17.07	184614	163722	208257	24.47	622236	555208	697601	17.17	187748	166515	211774
55200	-2.44	-31.9	2.55123	1.83273	3.62461	-16.06	565.117	504.679	660.73	-6.54	1977.51	2238.45	2246.21	4.22	15850.3	13973.8	18481.1	7.06	31677.3	28390.8	35467.1	13.26	98100.6	89156.5	108231	15.56	145484	132450	160215	17.136	188043	166765	212118	24.536	633795	565526	710543	17.236	191235	169610	215700
56000	-2.76	-33.5	2.55252	1.83516	3.62529	-17.34	567.624	507.998	662.619	-6.86	2003.8	2270.08	2275.16	3.58	15995.8	14123.4	18622.5	6.74	32104.1	28781.8	35932.8	12.94	99439.6	90395.3	109678	15.24	147473	134293	162361	16.944	190699	169136	215090	24.344	642762	573579	720523	17.044	193936	172022	218722
57000	-2.81	-33.75	2.554	1.83798	3.62605	-17.54	570.615	511.997	664.85	-6.91	2036.31	2304.73	2310.88	3.48	16172.7	14306.4	18793.6	6.69	32632.4	29266.8	36508.1	12.89	101099	91933.1	111468	15.19	149938	136580	165017	16.914	194001	172089	218782	24.314	653917	583607	732926	17.014	197294	175025	222477
58100	-2.61	-32.75	2.55632	1.84212	3.62734	-16.74	574.579	517.096	667.925	-6.71	2073.64	2344.55	2352.24	3.88	16389.7	14525.9	19008	6.89	33236.7	29817.3	37171.2	13.09	102989	93672.3	113521	15.39	152744	139166	168061	17.034	197708	175390	222943	24.434	666426	594809	746887	17.134	201065	178383	226708
59100	-2.91	-34.25	2.55755	1.84456	3.62795	-17.94	577.302	520.808	669.917	-7.01	2105.45	2381.31	2387.05	3.28	16557.2	14701.1	19168.2	6.59	33754.8	30294.7	37733.3	12.79	104619	95188.8	115274	15.09	155167	141422	170663	16.854	200978	178319	226591	24.254	677474	604760	759148	16.954	204390	181361	230418
60500	-3.16	-35.5	2.55863	1.84696	3.62844	-18.94	580.316	525.123	672.012	-7.26	2147.65	2426.02	2432.74	2.78	16761.9	14921.1	19358.6	6.34	34445.5	30937.5	38475.5	12.54	106805	97239.2	117604	14.84	158418	144474	174124	16.704	205440	182336	231546	24.104	692574	618423	775827	16.804	208928	185447	235457
61900	-3	-34.7	2.56009	1.84997	3.62913	-18.3	583.819	529.984	674.528	-7.1	2191.34	2472.81	2480.36	3.1	16985.2	15157	19570.1	6.5	35158.2	31596.5	39246.1	12.7	109053	99335.8	120014	15	161758	147593	177701	16.8	209976	186406	236598	24.2	707908	632257	792817	16.9	213541	189587	240595
62700	-2.88	-34.1	2.56113	1.85201	3.62965	-17.82	586.06	533.021	676.176	-6.98	2216.95	2503.73	2508.42	3.34	17121.5	15299	19700.8	6.62	35575.2	31980.3	39698.9	12.82	110365	100554	121425	15.12	163707	149405	179796	16.872	212599	188755	239527	24.272	716772	640236	802660	16.972	216209	191976	243573
63500	-3.08	-35.1	2.56185	1.85354	3.62999	-18.62	587.917	535.638	677.488	-7.18	2241.49	2531	2535.07	2.94	17243.7	15429.2	19815.5	6.42	35976.1	32352.2	40131	12.62	111631	101739	122779	14.92	165590	151169	181807	16.752	215170	191065	242386	24.152	725467	648093	812279	16.852	218824	194326	246481
64300	-3.08	-35.1	2.56256	1.85508	3.63032	-18.62	589.774	538.255	678.801	-7.18	2266.02	2557.65	2561.73	2.94	17365.9	15559.3	19930.2	6.42	36377.1	32724.1	40563.2	12.62	112898	102924	124133	14.92	167473	152932	183817	16.752	217741	193376	245245	24.152	734162	655949	821898	16.852	221438	196676	249388
65100	-2.91	-34.25	2.56355	1.85704	3.63081	-17.94	591.953	541.225	680.394	-7.01	2291.47	2584.98	2589.58	3.28	17499.9	15699.5	20058.4	6.59	36791.5	33106.1	41012.8	12.79	114203	104137	125536	15.09	169412	154737	185899	16.854	220357	195719	248164	24.254	743001	663909	831707	16.954	224098	199059	252356
66100	-3.24	-35.9	2.56422	1.85856	3.6311	-19.26	593.948	544.128	681.759	-7.34	2321.1	2617.03	2621.54	2.62	17639.9	15851.2	20187.4	6.26	37277.3	33559.5	41533.2	12.46	115742	105585	127173	14.76	171702	156893	188332	16.656	223518	198570	251669	24.056	753703	673609	843512	16.756	227314	201959	255920
67400	-3.26	-36	2.56505	1.86048	3.63146	-19.34	596.493	547.845	683.493	-7.36	2359.45	2657.11	2662.88	2.58	17819.8	16046.8	20353	6.24	37906.3	34147	42206.4	12.44	117737	107463	129292	14.74	174669	159688	191481	16.644	227621	202270	256214	24.044	767590	686198	858822	16.744	231486	205723	260543
68900	-3.23	-35.85	2.56608	1.86279	3.6319	-19.22	599.514	552.232	685.564	-7.33	2403.98	2704.13	2710.95	2.64	18030.9	16275.3	20547.8	6.27	38636.3	34828.1	42988.8	12.47	120051	109638	131753	14.77	178110	162927	195137	16.662	232368	206550	261478	24.062	783659	700759	876549	16.762	236315	210076	265897
70300	-2.89	-34.15	2.56786	1.86632	3.63279	-17.86	603.399	557.507	688.416	-6.99	2448.72	2751.79	2759.94	3.32	18268	16522.8	20775.1	6.61	39364.5	35498.7	43779.4	12.81	122342	111767	134217	15.11	181514	166094	198795	16.866	236955	210657	266598	24.266	799156	714711	893755	16.966	240979	214253	271103
71500	-2.65	-32.95	2.57022	1.87058	3.63409	-16.9	607.566	562.908	691.623	-6.75	2489.09	2796.43	2804.61	3.8	18499.6	16758.2	21003	6.85	40018.5	36095.4	44496	13.05	124389	113654	136438	15.35	184554	168899	202088	17.01	240982	214246	271115	24.41	812750	726894	908915	17.11	245075	217903	275697
72900	-2.33	-31.35	2.5751	1.87839	3.63712	-15.62	614.104	570.88	696.978	-6.43	2539.55	2849.59	2861.18	4.44	18820.9	17073.6	21330.2	7.17	40830.6	36827.3	45396.8	13.37	126914	115955	139206	15.67	188299	172319	206189	17.202	245836	218544	276593	24.602	829104	741463	927264	17.302	250011	222275	281267
74000	-2.09	-30.15	2.58096	1.88699	3.64111	-14.66	620.506	578.342	702.466	-6.19	2581.3	2898.02	2908.46	4.92	19108.2	17348.5	21630.5	7.41	41499.2	37424.3	46145	13.61	128981	117825	141491	15.91	191365	175095	209572	17.346	249743	221988	281023	24.746	842254	753125	942083	17.446	253985	225777	285772
75000	-2.1	-30.2	2.5862	1.8947	3.64466	-14.7	626.273	585.077	707.401	-6.2	2619.16	2941.89	2951.33	4.9	19368	17597.4	21901.7	7.4	42105.7	37966.1	46823.7	13.6	130857	119522	143565	15.9	194146	177615	212641	17.34	253292	225116	285046	24.74	854197	763718	955539	17.44	257593	228958	289862
76600	-2.21	-30.75	2.59311	1.90527	3.64915	-15.14	634.617	595.023	714.393	-6.31	2678.34	3003.81	3018.01	4.68	19759.8	17977.1	22305.9	7.29	43055.7	38818.4	47882.2	13.49	133803	122196	146808	15.79	198515	181587	217443	17.274	258906	230076	291398	24.674	873104	780523	976800	17.374	263303	234003	296321
77800	-2.17	-30.55	2.59867	1.91366	3.65281	-14.98	641.108	602.703	719.874	-6.27	2723.1	3057.64	3068.54	4.76	20060	18266.8	22617	7.33	43773.8	39461.6	48683.5	13.53	136027	124213	149260	15.83	201813	184583	221074	17.298	263134	233808	296184	24.698	887340	793166	992818	17.398	267603	237798	301189
78600	-1.91	-29.25	2.60452	1.9217	3.65707	-13.94	646.595	608.888	724.739	-6.01	2754.65	3096.17	3104.54	5.28	20290.2	18482.8	22862.2	7.59	44277.3	39908.1	49250.9	13.79	137578	125607	150985	16.09	204112	186652	223626	17.454	266028	236349	299477	24.854	897070	801766	1.00382e+06	17.554	270545	240383	304537
79400	-1.69	-28.15	2.6131	1.93259	3.66382	-13.06	653.292	616.139	730.924	-5.79	2787.72	3133.24	3142.62	5.72	20549.2	18720.3	23144.6	7.81	44802.6	40370.2	49847.9	14.01	139189	127044	152790	16.31	206497	188784	226294	17.586	268986	238936	302858	24.986	907007	810512	1.0151e+06	17.686	273554	243014	307975
80600	-1.32	-26.3	2.63743	1.95973	3.68563	-11.58	667.298	630.321	744.756	-5.42	2841.4	3188.49	3205.39	6.46	21022.5	19137.6	23681.2	8.18	45649.1	41104.3	50823.2	14.38	141764	129313	155711	16.68	210307	192147	230607	17.808	273592	242934	308160	25.208	922450	824011	1.03276e+06	17.908	278238	247080	313366
81200	-1.26	-26	2.65091	1.97445	3.69796	-11.34	674.687	637.723	752.131	-5.36	2868.59	3228.56	3237.26	6.58	21266.8	19351.7	23959.9	8.24	46077.3	41474.8	51317.7	14.44	143065	130457	157189	16.74	212231	193843	232789	17.844	275909	244943	310830	25.244	930216	830792	1.04164e+06	17.944	280594	249123	316081
82000	-1.35	-26.45	2.66632	1.99182	3.71163	-11.7	683.777	646.977	761.06	-5.45	2904.15	3267.68	3278.79	6.4	21577.3	19626.4	24310.8	8.15	46638.4	41961.9	51963.4	14.35	144773	131963	159124	16.65	214758	196076	235647	17.79	278971	247602	314352	25.19	940482	839771	1.05337e+06	17.89	283707	251827	319662
83200	-1.3	-26.2	2.69149	2.0197	3.73435	-11.5	698.035	661.363	775.192	-5.4	2958.06	3324.82	3341.88	6.5	22055.7	20047.3	24854.2	8.2	47488.1	42698.3	52943.2	14.4	147357	134238	162057	16.7	218581	199448	239977	17.82	283586	251607	319666	25.22	955955	853290	1.07107e+06	17.92	288400	255900	325065
84600	-1.47	-27.05	2.71345	2.0455	3.75303	-12.18	712.323	676.226	788.926	-5.57	3018.72	3394.04	3412.37	6.16	22565.5	20504	25423.1	8.03	48447.5	43535.1	54042.4	14.23	150284	136830	165362	16.53	222914	203292	244859	17.718	288879	256216	325741	25.118	973715	868858	1.09131e+06	17.818	293783	260587	331243
85600	-1.93	-29.35	2.72051	2.05526	3.75812	-14.02	719.058	683.846	794.876	-6.03	3057.99	3446.79	3457.14	5.24	22850.1	20771.7	25725.7	7.57	49074.4	44091.5	54748.4	13.77	152216	138568	167509	16.07	225777	205872	248036	17.442	292489	259387	329847	24.842	985855	879591	1.10504e+06	17.542	297454	263812	335418
86800	-1.83	-28.85	2.7306	2.06873	3.76567	-13.62	727.909	693.677	802.841	-5.93	3106.13	3499.17	3512.26	5.44	23210.6	21107.1	26113	7.67	49841.4	44769.7	55615.3	13.87	154575	140682	170139	16.17	229272	209009	251926	17.502	296865	263223	334834	24.902	1.00056e+06	892570	1.12169e+06	17.602	301904	267714	340489
87900	-1.71	-28.25	2.742	2.0833	3.77458	-13.14	736.953	703.504	811.163	-5.81	3151.41	3551.59	3564.36	5.68	23562.9	21430.9	26496.3	7.79	50561	45403	56432.4	13.99	156783	142652	172611	16.29	232541	211933	255580	17.574	300924	266775	339472	24.974	1.0142e+06	904578	1.13717e+06	17.674	306032	271326	345204
88700	-1.84	-28.9	2.74862	2.09216	3.77951	-13.66	742.8	710.011	816.415	-5.94	3183.44	3592.33	3601.01	5.42	23801.9	21653.5	26752.8	7.66	51071.3	45854.5	57009.1	13.86	158352	144060	174361	16.16	234867	214022	258168	17.496	303838	269330	342792	24.896	1.02399e+06	913224	1.14826e+06	17.596	308996	273925	348581
89500	-1.94	-29.4	2.75417	2.09987	3.7835	-14.06	748.139	716.063	821.123	-6.04	3214.79	3628.5	3636.74	5.22	24028.4	21866.8	26993.4	7.56	51571.9	46298.9	57572.5	13.76	159895	145448	176075	16.06	237154	216083	260704	17.436	306723	271865	346073	24.836	1.0337e+06	921804	1.15922e+06	17.536	311929	276503	351917
90300	-1.92	-29.3	2.75992	2.10779	3.78766	-13.98	753.576	722.203	825.935	-6.02	3246.27	3664.33	3672.65	5.26	24257.3	22081.9	27237	7.58	52074.4	46744.7	58138.6	13.78	161444	146840	177796	16.08	239448	218149	263251	17.448	309614	274404	349362	24.848	1.04342e+06	930397	1.17021e+06	17.548	314869	279086	355261
91100	-1.77	-28.55	2.76739	2.11755	3.79337	-13.38	759.806	729.048	831.604	-5.87	3278.78	3700.96	3709.96	5.56	24505.5	22311.3	27505.3	7.73	52591.7	47201.1	58724.7	13.93	163033	148261	179572	16.23	241802	220258	265876	17.538	312549	276974	352710	24.938	1.05328e+06	939090	1.18139e+06	17.638	317853	281699	358666
92200	-1.8	-28.7	2.77714	2.13042	3.80074	-13.5	768.143	738.257	839.149	-5.9	3323.2	3748.68	3760.88	5.5	24841.2	22622.8	27867.2	7.7	53298.9	47825.7	59524.9	13.9	165206	150207	181998	16.2	245021	223146	269464	17.52	316572	280500	357298	24.92	1.0668e+06	951015	1.19671e+06	17.62	321944	285285	363331
93200	-1.86	-29	2.78512	2.14118	3.80665	-13.74	775.321	746.273	845.572	-5.96	3363.06	3795.72	3806.46	5.38	25136.8	22898.7	28183.8	7.64	53934.3	48388.2	60242.4	13.84	167161	151962	184176	16.14	247919	225750	272686	17.484	320207	283689	361439	24.884	1.07902e+06	961805	1.21054e+06	17.584	325641	288529	367541
94200	-1.63	-27.85	2.79702	2.15597	3.81621	-12.82	784.158	755.737	853.824	-5.73	3404.93	3842.7	3854.8	5.84	25471.1	23203.3	28550.6	7.87	54598.7	48971.2	60999.1	14.07	169196	153773	186460	16.37	250931	228437	276062	17.622	323927	286939	365695	25.022	1.09151e+06	972789	1.22474e+06	17.722	329425	291833	371870
95100	-1.15	-25.45	2.82139	2.18161	3.83937	-10.9	796.38	767.743	866.265	-5.25	3446.68	3890.22	3903.95	6.8	25859.6	23539.8	28998.9	8.35	55254.8	49536.5	61759.8	14.55	171184	155515	188729	16.85	253872	231018	279409	17.91	327442	289979	369754	25.31	1.10329e+06	983047	1.23824e+06	18.01	332998	294925	375996
96100	-1.35	-26.45	2.84066	2.20332	3.85646	-11.7	807.743	779.311	877.426	-5.45	3491.13	3941.98	3955.87	6.4	26247.8	23883.2	29437.6	8.15	55956.1	50145.4	62566.9	14.35	173319	157398	191148	16.65	257030	233809	282982	17.79	331268	293303	374156	25.19	1.11612e+06	994270	1.2529e+06	17.89	336890	298306	380472
96900	-1.29	-26.15	2.85773	2.22217	3.87192	-11.46	817.334	788.971	886.949	-5.39	3527.15	3986.6	3998.03	6.52	26568.4	24165	29802.2	8.21	56523.7	50637.1	63221.6	14.41	175045	158916	193107	16.71	259583	236061	285874	17.826	334348	295975	377703	25.226	1.12644e+06	1.00329e+06	1.26471e+06	17.926	340022	301023	384079
97900	-1.12	-25.3	2.88622	2.25184	3.89928	-10.78	831.281	802.599	901.221	-5.22	3573.83	4037.59	4053.07	6.86	27007	24543.8	30309.9	8.38	57256.8	51268.2	64072.7	14.58	177265	160860	195643	16.88	262867	238941	289616	17.928	338265	299361	382229	25.328	1.13956e+06	1.01471e+06	1.27976e+06	18.028	344004	304467	388681
98800	-1.15	-25.45	2.91058	2.27748	3.92244	-10.9	843.503	814.606	913.662	-5.25	3615.58	4088.49	4102.23	6.8	27395.6	24880.3	30758.2	8.35	57912.8	51833.5	64833.4	14.55	179254	162602	197911	16.85	265807	241522	292963	17.91	341779	302401	386287	25.31	1.15133e+06	1.02497e+06	1.29326e+06	18.01	347578	307559	392807
99700	-1.43	-26.85	2.9257	2.29499	3.93548	-12.02	853.023	824.438	922.88	-5.53	3654.9	4135.99	4148	6.24	27730.4	25179	31133.4	8.07	58534.4	52374.7	65546.5	14.27	181149	164278	200053	16.57	268612	244007	296127	17.742	345195	305374	390211	25.142	1.16279e+06	1.03501e+06	1.30634e+06	17.842	351052	310581	396797
100900	-1.23	-25.85	2.95407	2.32566	3.9617	-11.22	868.199	839.561	938.111	-5.33	3709.63	4194.59	4212.23	6.64	28226.9	25612.7	31701.5	8.27	59395.7	53119.2	66542.3	14.47	183764	166575	203028	16.77	272480	247411	300519	17.862	349843	309401	395571	25.262	1.17837e+06	1.0486e+06	1.32418e+06	17.962	355779	314677	402247
101900	-1.26	-26	2.97652	2.3502	3.98226	-11.34	880.513	851.896	950.402	-5.36	3754.94	4250.85	4265.34	6.58	28634.1	25969.5	32166	8.24	60109.3	53736.7	67366.4	14.44	185932	168481	205492	16.74	275687	250237	304156	17.844	353705	312749	400021	25.244	1.19131e+06	1.0599e+06	1.33899e+06	17.944	359705	318083	406772
102700	-1.15	-25.45	2.99819	2.37299	4.00284	-10.9	891.377	862.569	961.461	-5.25	3792.04	4296.83	4309.04	6.8	28979.5	26268.6	32564.5	8.35	60692.4	54239.2	68042.5	14.55	187699	170029	207508	16.85	278301	252531	307132	17.91	356829	315452	403628	25.31	1.20178e+06	1.06902e+06	1.35099e+06	18.01	362882	320831	410440
103800	-0.99	-24.65	3.03722	2.41189	4.04201	-10.26	908.591	879.008	979.484	-5.09	3844.83	4353.53	4371.61	7.12	29496.4	26709	33171	8.51	61519.3	54947.4	69007.1	14.71	190197	172205	210373	17.01	281993	255755	311357	18.006	361193	319216	408685	25.406	1.21639e+06	1.08171e+06	1.36779e+06	18.106	367320	324659	415581
105200	-0.94	-24.4	3.09126	2.46485	4.09715	-10.06	931.488	900.685	1003.67	-5.04	3912.74	4428.72	4452.26	7.22	30172	27281.5	33967.6	8.56	62581.9	55855.9	70248.9	14.76	193404	174995	214056	17.06	286732	259887	316788	18.036	366776	324026	415159	25.436	1.23507e+06	1.09793e+06	1.3893e+06	18.136	372997	329551	422163
106200	-1.15	-25.45	3.11833	2.49334	4.12288	-10.9	945.068	914.026	1017.49	-5.25	3959.12	4491.61	4506.87	6.8	30603.7	27655.5	34465.7	8.35	63310.9	56484	71094.1	14.55	195613	176930	216576	16.85	289999	262755	320508	17.91	370681	327405	419668	25.31	1.24815e+06	1.10933e+06	1.4043e+06	18.01	376968	332987	426748
107200	-1.09	-25.15	3.14831	2.52424	4.15195	-10.66	959.391	927.948	1032.23	-5.19	4006.1	4546.64	4562.33	6.92	31049.4	28039.1	34983.2	8.41	64048.2	57118	71951	14.61	197845	178881	219128	16.91	293299	265646	324272	17.946	374609	330799	424210	25.346	1.26131e+06	1.12078e+06	1.41941e+06	18.046	380962	336439	431366
108800	-1.28	-26.1	3.18304	2.56244	4.18352	-11.42	978.744	947.405	1051.48	-5.38	4078.29	4623.91	4646.88	6.54	31694.1	28605.2	35717	8.22	65185.6	58102.9	73263.5	14.42	201302	181923	223054	16.72	298413	270155	330069	17.832	380775	336147	431313	25.232	1.28198e+06	1.13883e+06	1.44305e+06	17.932	387233	341878	438589
110000	-1.47	-27.05	3.20186	2.58455	4.19953	-12.18	990.991	960.144	1063.25	-5.57	4130.28	4691.59	4707.3	6.16	32131	28996.6	36204.6	8.03	66008	58820.1	74205.7	14.23	203812	184145	225886	16.53	302128	273450	334253	17.718	385312	340098	436520	25.118	1.2972e+06	1.15218e+06	1.46041e+06	17.818	391847	345895	443884
111000	-1.59	-27.65	3.21461	2.60018	4.20993	-12.66	1000.15	969.884	1071.87	-5.69	4172.52	4743.8	4756.13	5.92	32472.5	29306.4	36581	7.91	66677.5	59406.8	74969.3	14.11	205860	185966	228189	16.41	305161	276152	337656	17.646	389048	343357	440797	25.046	1.30974e+06	1.16319e+06	1.47467e+06	17.746	395645	349211	448233
112000	-1.42	-26.8	3.2317	2.61991	4.22472	-11.98	1010.83	980.887	1082.22	-5.52	4216.31	4793.71	4807.13	6.26	32846.5	29639.6	37000.5	8.08	67369.4	60009.1	75763.6	14.28	207969	187831	230574	16.58	308282	278917	341179	17.748	392848	346663	445163	25.148	1.32249e+06	1.17436e+06	1.48922e+06	17.848	399510	352572	452672
113000	-1.49	-27.15	3.24685	2.63784	4.23752	-12.26	1020.85	991.352	1091.82	-5.59	4259.45	4844.26	4857.22	6.12	33206.7	29963	37401.7	8.01	68052	60605	76545.1	14.21	210054	189678	232924	16.51	311367	281655	344651	17.706	396621	349949	449492	25.106	1.33515e+06	1.18546e+06	1.50364e+06	17.806	403347	355914	457073
113700	-1.15	-25.45	3.2658	2.65778	4.25553	-10.9	1030.36	1000.69	1101.5	-5.25	4291.92	4884.77	4895.46	6.8	33508.9	30224.8	37750.4	8.35	68562.3	61044.6	77136.8	14.55	211600	191033	234689	16.85	313654	283663	347255	17.91	399354	352314	452648	25.31	1.34431e+06	1.19344e+06	1.51414e+06	18.01	406126	358319	460283
114500	-0.94	-24.4	3.29668	2.68804	4.28704	-10.06	1043.44	1013.08	1115.32	-5.04	4330.72	4928.09	4941.54	7.22	33895	30552	38205.6	8.56	69169.5	61563.8	77846.4	14.76	213432	192626	236793	17.06	316362	286024	350359	18.036	402545	355062	456348	25.436	1.35498e+06	1.2027e+06	1.52644e+06	18.136	409370	361115	464044
115500	-0.76	-23.5	3.34887	2.7362	4.34357	-9.34	1062.6	1030.66	1136.2	-4.86	4381.11	4983.61	5001.84	7.58	34425.8	30993.4	38843.1	8.74	69955.2	62231	78770.8	14.94	215794	194669	239523	17.24	319851	289047	354381	18.144	406605	358549	461073	25.544	1.36856e+06	1.21445e+06	1.54212e+06	18.244	413499	364660	468848
116500	-0.61	-22.75	3.41585	2.79504	4.4198	-8.74	1084.46	1050.2	1160.63	-4.71	4433.14	5045	5064.46	7.88	35000.2	31463.9	39543.8	8.89	70763.9	62913.9	79727.5	15.09	218217	196753	242337	17.39	323429	292133	358527	18.234	410727	362078	465883	25.634	1.38233e+06	1.22633e+06	1.55807e+06	18.334	417691	368249	473739
117500	-0.84	-23.9	3.4615	2.83831	4.46796	-9.66	1102.32	1066.81	1179.83	-4.94	4482.68	5105.96	5123.55	7.42	35509	31890.6	40150	8.66	71537.7	63572.9	80635.1	14.86	220547	198773	245022	17.16	326872	295124	362486	18.096	414755	365541	470563	25.496	1.39581e+06	1.238e+06	1.57361e+06	18.196	421787	371771	478498
118400	-1.03	-24.85	3.49136	2.86847	4.49751	-10.42	1115.91	1079.89	1193.96	-5.13	4525.51	5159.7	5174.22	7.04	35923.1	32244.8	40633.7	8.47	72209.1	64148.8	81417	14.67	222577	200544	247346	16.97	329872	297748	365915	17.982	418312	368611	474680	25.382	1.40771e+06	1.24835e+06	1.58729e+06	18.082	425404	374894	482684
119200	-0.61	-22.75	3.54494	2.91554	4.55849	-8.74	1133.4	1095.52	1213.51	-4.71	4567.12	5208.75	5224.32	7.88	36382.6	32621.2	41194.3	8.89	72856	64695.1	82182.4	15.09	224516	202212	249598	17.39	332735	300217	369231	18.234	421610	371434	478528	25.634	1.41873e+06	1.25786e+06	1.60006e+06	18.334	428757	377764	486597
119900	-0.33	-21.35	3.61936	2.97524	4.65116	-7.62	1152.92	1112.15	1236.4	-4.43	4605.76	5256.01	5271.37	8.44	36848.5	32991.9	41778.9	9.17	73453.4	65194.3	82896.4	15.37	226295	203728	251683	17.67	335360	302460	372301	18.402	424578	373961	482010	25.802	1.42863e+06	1.26635e+06	1.61158e+06	18.502	431774	380334	490137
120500	-0.23	-20.85	3.6945	3.03361	4.74773	-7.22	1171.16	1127.44	1258.14	-4.33	4639.59	5299	5312.73	8.64	37269.4	33323.4	42312.4	9.27	73975.3	65628.8	83522.6	15.47	227846	205046	253507	17.77	337649	304409	374985	18.462	427147	376144	485031	25.862	1.4372e+06	1.27369e+06	1.62158e+06	18.562	434387	382554	493208
121500	0.52	-17.1	4.11356	3.29155	5.42466	-4.22	1228.86	1170.16	1335.84	-3.58	4705.62	5365.03	5395.93	10.14	38306.4	34080.5	43728.9	10.02	74979.1	66441.5	84760.3	16.22	230783	207480	257046	18.52	341973	308003	380179	18.912	431762	380009	490535	26.312	1.45254e+06	1.28665e+06	1.63971e+06	19.012	439080	386485	498804
122400	1.51	-12.15	5.87489	4.10373	9.18846	-0.26	1347.28	1245.17	1521.41	-2.59	4778.75	5451.58	5491.75	12.12	39860.2	35109.2	46065.2	11.01	76069.3	67292.8	86153.4	17.21	233908	209987	260932	19.51	346560	311697	385866	19.506	436347	383776	496107	26.906	1.4677e+06	1.29922e+06	1.65796e+06	19.606	443741	390315	504468
123600	0.89	-15.25	6.77566	4.60026	10.8085	-2.74	1441.77	1311.1	1656.23	-3.21	4864.39	5558.59	5601.27	10.88	41367	36169.6	48199.4	10.39	77361.7	68325	87768.6	16.59	237660	213059	265507	18.89	352079	316229	392574	19.134	442094	388554	503009	26.534	1.48676e+06	1.31522e+06	1.68065e+06	19.234	449584	395174	511484
124500	1.07	-14.35	7.67005	5.06798	12.5012	-2.02	1524.11	1366.94	1776.99	-3.03	4931.09	5652.94	5687.17	11.24	42607	37026.7	49986.5	10.57	78364.8	69120.9	89030.2	16.77	240561	215421	269065	19.07	356343	319712	397788	19.242	446482	392190	508297	26.642	1.5013e+06	1.32738e+06	1.69801e+06	19.342	454046	398871	516861
125500	1.56	-11.9	9.78223	6.02835	17.0761	-0.06	1661.19	1453.11	1993.41	-2.54	5013.19	5749.53	5794.97	12.22	44378.2	38193.6	52662.3	11.06	79587.6	70074	90595.6	17.26	244062	218225	273427	19.56	361483	323844	404169	19.536	451602	396392	514524	26.936	1.51823e+06	1.3414e+06	1.71841e+06	19.636	459251	403144	523191
126300	0.27	-18.35	10.0073	6.17783	17.4135	-5.22	1698.53	1481.91	2041.73	-3.83	5063.31	5835.08	5857.49	9.64	45106.7	38739.1	53633.2	9.77	80353.3	70699.7	91531.2	15.97	246314	220107	276118	18.27	364801	326624	408123	18.762	455203	399423	518799	26.162	1.53021e+06	1.35157e+06	1.73251e+06	18.862	462913	406226	527537
127600	-0.41	-21.75	10.1284	6.27757	17.5606	-7.94	1732.35	1511.12	2080.84	-4.51	5133.86	5915.55	5943.12	8.28	45936.4	39404.7	54665.9	9.09	81445.8	71615.3	92833.1	15.29	249573	222893	279929	17.59	369611	330745	413733	18.354	460670	404085	525204	25.754	1.54846e+06	1.36725e+06	1.75372e+06	18.454	468472	410967	534049
128600	-0.69	-23.15	10.1871	6.33046	17.6256	-9.06	1752.73	1529.59	2103.32	-4.79	5185.01	5985.7	6004.49	7.72	46487.1	39859.4	55332.2	8.81	82242.2	72289.8	93772.5	15.01	251964	224955	282697	17.31	373142	333798	417812	18.186	464759	407591	529968	25.586	1.56212e+06	1.37906e+06	1.76953e+06	18.286	472630	414532	538893
129800	-1.07	-25.05	10.2243	6.36855	17.6619	-10.58	1770.22	1546.54	2121.38	-5.17	5241.63	6052.37	6071.38	6.96	47027.6	40323.8	55961.1	8.43	83130.4	73052.9	94805.6	14.63	254651	227303	285771	16.93	377116	337277	422348	17.958	469483	411671	535432	25.358	1.57794e+06	1.39282e+06	1.78769e+06	18.058	477433	418682	544448
131000	-2.16	-30.5	10.2299	6.37706	17.6657	-14.94	1776.77	1554.27	2126.92	-6.26	5286.49	6111.08	6122.03	4.78	47329.5	40614.7	56274.2	7.34	83849.9	73697.1	95608.7	13.54	256880	229323	288229	15.84	380420	340277	425986	17.304	473715	415406	540224	24.704	1.59219e+06	1.40547e+06	1.80373e+06	17.404	481737	422480	549321
132400	-2.17	-30.55	10.2364	6.38684	17.67	-14.98	1784.35	1563.23	2133.32	-6.27	5338.71	6168.28	6180.98	4.76	47679.8	40952.8	56637.1	7.33	84687.6	74447.5	96543.6	13.53	259475	231676	291090	15.83	384268	343772	430223	17.298	478648	419761	545809	24.698	1.6088e+06	1.42022e+06	1.82242e+06	17.398	486754	426909	555000
133400	-2.56	-32.5	10.2387	6.39088	17.6713	-16.54	1788.12	1568.04	2136.27	-6.66	5373.02	6211.86	6219.08	3.98	47882.4	41156.7	56838.4	6.94	85242.3	74951.8	97153.4	13.14	261208	233268	292975	15.44	386841	346138	433018	17.064	482035	422774	549614	24.464	1.62022e+06	1.43045e+06	1.83518e+06	17.164	490198	429973	558870
134400	-3.27	-36.05	10.2394	6.39233	17.6716	-19.38	1790.06	1570.88	2137.59	-7.37	5402.45	6246.39	6250.79	2.56	48020.1	41306.5	56965	6.23	85725.2	75403.1	97670.1	12.43	262739	234710	294602	14.73	389119	348286	435435	16.638	485187	425618	553107	24.038	1.6309e+06	1.44012e+06	1.84695e+06	16.738	493404	432866	562422
135400	-4.02	-39.8	10.2395	6.39281	17.6716	-22.38	1791	1572.49	2138.14	-8.12	5427.47	6274.77	6276.9	1.06	48111.2	41414.2	57041.9	5.48	86142	75804.1	98103.3	11.68	264083	236009	295993	13.98	391123	350222	437507	16.188	488108	428293	556295	23.588	1.64082e+06	1.44925e+06	1.85774e+06	16.288	496375	435587	565665
136800	-4.09	-40.15	10.2397	6.39342	17.6717	-22.66	1792.24	1574.63	2138.85	-8.19	5461.96	6310.05	6312.79	0.92	48233.9	41560.5	57144.8	5.41	86717.6	76359.4	98699.9	11.61	265942	237809	297912	13.91	393894	352908	440366	16.146	492169	432017	560721	23.546	1.65462e+06	1.46197e+06	1.87272e+06	16.246	500505	439375	570166
137800	-4.14	-40.4	10.2398	6.39383	17.6717	-22.86	1793.08	1576.1	2139.32	-8.24	5486.33	6336.26	6338.09	0.82	48319.1	41662.7	57215.8	5.36	87124.7	76752.9	99121	11.56	267258	239086	299268	13.86	395856	354813	442387	16.116	495054	434666	563863	23.516	1.66444e+06	1.47101e+06	1.88336e+06	16.216	503440	442070	573362
138600	-4.37	-41.55	10.2399	6.39406	17.6717	-23.78	1793.61	1577.08	2139.61	-8.47	5504.88	6356.13	6357.15	0.36	48379.1	41736.6	57264.5	5.13	87435.9	77056.5	99440	11.33	268269	240075	300302	13.63	397365	356289	443929	15.978	497309	436746	566308	23.378	1.67211e+06	1.47812e+06	1.89165e+06	16.078	505734	444185	575848
139600	-4.13	-40.35	10.24	6.39447	17.6718	-22.82	1794.46	1578.56	2140.09	-8.23	5529.3	6380.67	6382.52	0.84	48464.8	41839.2	57336	5.37	87843.8	77450.7	99862.1	11.57	269588	241354	301661	13.87	399330	358197	445955	16.122	500198	439397	569454	23.522	1.68193e+06	1.48717e+06	1.9023e+06	16.222	508672	446882	579048
140400	-4.03	-39.85	10.2401	6.39485	17.6718	-22.42	1795.21	1579.84	2140.53	-8.13	5549.27	6401.66	6403.35	1.04	48537.3	41925	57397.2	5.47	88176.6	77771	100208	11.67	270661	242392	302771	13.97	400930	359744	447609	16.182	502533	441536	572002	23.582	1.68987e+06	1.49447e+06	1.91092e+06	16.282	511046	449057	581639
141000	-4.05	-39.95	10.2402	6.39512	17.6718	-22.5	1795.76	1580.78	2140.84	-8.15	5564.18	6417.65	6418.89	1	48591.1	41988.8	57442.4	5.45	88425.2	78010.5	100466	11.65	271463	243168	303601	13.95	402126	360901	448844	16.17	504280	443137	573908	23.57	1.6958e+06	1.49994e+06	1.91737e+06	16.27	512823	450686	583577
141800	-4.07	-40.05	10.2403	6.39548	17.6719	-22.58	1796.48	1582.02	2141.26	-8.17	5583.98	6437.9	6439.5	0.96	48662	42073.2	57502	5.43	88755.4	78328.8	100808	11.63	272529	244199	304702	13.93	403715	362440	450485	16.158	506605	445269	576443	23.558	1.70371e+06	1.50721e+06	1.92595e+06	16.258	515188	452854	586156
142600	-3.87	-39.05	10.2405	6.39597	17.6719	-21.78	1797.35	1583.46	2141.78	-7.97	5604.66	6459.19	6461.22	1.36	48741.1	42165.2	57570	5.63	89098.8	78657.3	101167	11.83	273633	245260	305850	14.13	405359	364022	452194	16.278	508978	447435	579041	23.678	1.71176e+06	1.5146e+06	1.93473e+06	16.378	517601	455058	588798
143300	-3.86	-39	10.2407	6.39639	17.672	-21.74	1798.12	1584.74	2142.24	-7.96	5622.79	6478.47	6480.27	1.38	48810.8	42246.2	57630	5.64	89399.9	78945.2	101482	11.84	274600	246190	306857	14.14	406801	365407	453693	16.284	511056	449333	581317	23.684	1.71882e+06	1.52108e+06	1.94242e+06	16.384	519715	456988	591112
144100	-3.83	-38.85	10.2408	6.39691	17.672	-21.62	1799.03	1586.22	2142.79	-7.93	5643.65	6500.09	6502.21	1.44	48891.8	42339.9	57699.8	5.67	89746.1	79275.8	101845	11.87	275712	247257	308014	14.17	408456	366998	455417	16.302	513438	451506	583927	23.702	1.72691e+06	1.52849e+06	1.95124e+06	16.402	522138	459199	593767
144900	-3.9	-39.2	10.241	6.39737	17.6721	-21.9	1799.88	1587.63	2143.3	-8	5664.19	6521.79	6523.76	1.3	48969.6	42430.8	57766.5	5.6	90087.5	79602.7	102201	11.8	276810	248313	309155	14.1	410092	368573	457116	16.26	515804	453668	586515	23.66	1.73494e+06	1.53586e+06	1.96e+06	16.36	524544	461397	596399
145700	-3.75	-38.45	10.2412	6.39794	17.6721	-21.3	1800.86	1589.22	2143.9	-7.85	5685.41	6543.86	6546.16	1.6	49054.2	42527.9	57840.2	5.75	90439.1	79937.5	102571	11.95	277937	249392	310333	14.25	411771	370181	458869	16.35	518206	455855	589151	23.75	1.74309e+06	1.54332e+06	1.9689e+06	16.45	526987	463622	599080
146500	-4	-39.7	10.2413	6.39834	17.6722	-22.3	1801.63	1590.52	2144.35	-8.1	5705.51	6565.41	6567.15	1.1	49127.9	42614.8	57902.6	5.5	90773.9	80259.3	102919	11.7	279016	250434	311450	14	413379	371735	460533	16.2	520547	457999	591708	23.6	1.75105e+06	1.55063e+06	1.97755e+06	16.3	529369	465803	601681
147200	-4.07	-40.05	10.2414	6.39866	17.6722	-22.58	1802.26	1591.61	2144.71	-8.17	5722.83	6583.79	6585.19	0.96	49190	42688.6	57954.7	5.43	91062.8	80537.8	103218	11.63	279948	251337	312413	13.93	414769	373081	461968	16.158	522582	459864	593926	23.558	1.75796e+06	1.557e+06	1.98506e+06	16.258	531438	467700	603937
148000	-4.02	-39.8	10.2415	6.39904	17.6722	-22.38	1803.01	1592.89	2145.15	-8.12	5742.85	6604.37	6606.08	1.06	49262.8	42774.8	58016.3	5.48	91396.3	80858.7	103565	11.68	281024	252376	313526	13.98	416372	374631	463626	16.188	524919	462004	596477	23.588	1.7659e+06	1.56431e+06	1.99369e+06	16.288	533815	469877	606531
148600	-3.96	-39.5	10.2416	6.39936	17.6723	-22.14	1803.62	1593.9	2145.51	-8.06	5758.05	6620.61	6621.99	1.18	49319.3	42841.2	58064.4	5.54	91649.3	81101.6	103829	11.74	281839	253161	314371	14.04	417586	375802	464885	16.224	526682	463617	598404	23.624	1.7719e+06	1.56981e+06	2.00021e+06	16.324	535608	471518	608491
149200	-4.41	-41.75	10.2417	6.39952	17.6723	-23.94	1804	1594.62	2145.71	-8.51	5771.84	6635.42	6636.13	0.28	49363.4	42895.6	58099.9	5.09	91880.9	81327.8	104066	11.29	282592	253899	315140	13.59	418710	376904	466031	15.954	528367	465172	600229	23.354	1.77763e+06	1.57512e+06	2.00639e+06	16.054	537322	473099	610346
150000	-4.28	-41.1	10.2418	6.39978	17.6723	-23.42	1804.59	1595.68	2146.03	-8.38	5790.75	6654.46	6655.65	0.54	49426.5	42972.5	58151.7	5.22	92197.7	81635.8	104392	11.42	283619	254901	316194	13.72	420243	378398	467602	16.032	530642	467268	602700	23.432	1.78537e+06	1.58228e+06	2.01477e+06	16.132	539636	475230	612860
150800	-4.06	-40	10.2419	6.40015	17.6723	-22.54	1805.31	1596.92	2146.45	-8.16	5810.59	6674.69	6676.31	0.98	49497.7	43057.2	58211.6	5.44	92528.5	81954.6	104735	11.64	284687	255934	317297	13.94	421834	379939	469246	16.164	532970	469401	605238	23.564	1.79328e+06	1.58956e+06	2.02336e+06	16.264	542004	477400	615441
151600	-4.02	-39.8	10.242	6.40053	17.6724	-22.38	1806.07	1598.21	2146.89	-8.12	5830.61	6695.49	6697.2	1.06	49570.6	43143.4	58273.2	5.48	92862	82275.4	105081	11.68	285762	256973	318410	13.98	423437	381489	470904	16.188	535307	471541	607789	23.588	1.80122e+06	1.59687e+06	2.03199e+06	16.288	544380	479577	618036
152600	-3.87	-39.05	10.2422	6.40114	17.6725	-21.78	1807.16	1600.02	2147.55	-7.97	5856.45	6721.8	6724.34	1.36	49669.6	43258.5	58358.3	5.63	93291.3	82686	105530	11.83	287142	258299	319845	14.13	425492	383466	473041	16.278	538273	474249	611036	23.678	1.8113e+06	1.6061e+06	2.04297e+06	16.378	547397	482332	621338
153600	-3.7	-38.2	10.2425	6.40191	17.6726	-21.1	1808.45	1602.07	2148.35	-7.8	5883.27	6749.69	6752.72	1.7	49778.3	43382.5	58453.5	5.8	93735.2	83107.8	105997	12	288563	259657	321332	14.3	427609	385490	475254	16.38	541290	476995	614351	23.78	1.82153e+06	1.61546e+06	2.05416e+06	16.48	550466	485125	624709
154400	-3.61	-37.75	10.2428	6.40262	17.6727	-20.74	1809.57	1603.83	2149.06	-7.71	5905.15	6773.31	6775.95	1.88	49869.7	43485.7	58534.3	5.89	94096.6	83450	106379	12.09	289718	260758	322544	14.39	429329	387129	477058	16.434	543727	479208	617032	23.834	1.8298e+06	1.62301e+06	2.06321e+06	16.534	552944	487376	627436
155400	-3.47	-37.05	10.2432	6.40371	17.6728	-20.18	1811.17	1606.27	2150.1	-7.57	5933.33	6802.33	6806.07	2.16	49993	43623	58645.2	6.03	94560.9	83887.3	106872	12.23	291197	262160	324105	14.53	431530	389218	479378	16.518	546815	482006	620441	23.918	1.84026e+06	1.63253e+06	2.07471e+06	16.618	556086	490222	630903
156300	-3.5	-37.2	10.2436	6.40465	17.673	-20.3	1812.57	1608.42	2151.01	-7.6	5958.54	6829.68	6832.96	2.1	50102.3	43744.8	58743.1	6	94976.4	84279	107313	12.2	292522	263417	325500	14.5	433502	391091	481453	16.5	549587	484518	623498	23.9	1.84966e+06	1.64109e+06	2.08502e+06	16.6	558905	492777	634011
157300	-3.45	-36.95	10.244	6.40577	17.6732	-20.1	1814.21	1610.9	2152.08	-7.55	5986.85	6859.43	6863.23	2.2	50227	43883.2	58855.4	6.05	95442.6	84717.7	107808	12.25	294006	264824	327067	14.55	435711	393186	483783	16.53	552682	487321	626915	23.93	1.86014e+06	1.65063e+06	2.09654e+06	16.63	562053	495627	637486
158100	-3.35	-36.45	10.2445	6.4068	17.6733	-19.7	1815.65	1613.03	2153.04	-7.45	6009.99	6884.78	6888.09	2.4	50332.4	43998.9	58951.4	6.15	95822.9	85074.2	108214	12.35	295215	265965	328347	14.65	437509	394885	485685	16.59	555184	489582	629682	23.99	1.86862e+06	1.65833e+06	2.10586e+06	16.69	564597	497927	640300
159100	-3.36	-36.5	10.245	6.40808	17.6736	-19.74	1817.43	1615.69	2154.23	-7.46	6038.86	6914.98	6919.08	2.38	50463.4	44142.9	59070.7	6.14	96297.4	85519.1	108719	12.34	296723	267389	329944	14.64	439753	397006	488059	16.584	558307	492405	633136	23.984	1.8792e+06	1.66794e+06	2.1175e+06	16.684	567774	500798	643813
159900	-3.55	-37.45	10.2453	6.40885	17.6737	-20.5	1818.61	1617.53	2154.99	-7.65	6061.02	6939.89	6942.68	2	50557.9	44248.9	59154.8	5.95	96663.1	85864.6	109107	12.15	297890	268498	331171	14.45	441490	398659	489885	16.47	560759	494629	635837	23.87	1.88751e+06	1.67551e+06	2.12662e+06	16.57	570266	503060	646560
161000	-3.63	-37.85	10.2457	6.4098	17.6738	-20.82	1820.13	1619.91	2155.95	-7.73	6090.97	6970.9	6974.46	1.84	50682.2	44389.6	59264.5	5.87	97158.1	86333.7	109629	12.07	299473	270007	332831	14.37	443847	400907	492354	16.422	564102	497667	639515	23.822	1.89884e+06	1.68586e+06	2.13903e+06	16.522	573667	506150	650300
161800	-3.53	-37.35	10.246	6.4106	17.6739	-20.42	1821.34	1621.78	2156.73	-7.63	6113.23	6995.34	6998.18	2.04	50777.6	44496.5	59349.8	5.97	97525.2	86680.2	110018	12.17	300644	271120	334064	14.47	445590	402564	494188	16.482	566558	499894	642222	23.882	1.90717e+06	1.69345e+06	2.14816e+06	16.582	576165	508416	653053
162900	-3.39	-36.65	10.2465	6.41194	17.6741	-19.86	1823.24	1624.63	2157.99	-7.49	6144.78	7027.6	7032	2.32	50919.4	44652.8	59478.4	6.11	98044.1	87167.3	110570	12.31	302294	272680	335810	14.61	448045	404887	496782	16.566	569983	502992	646008	23.966	1.91877e+06	1.704e+06	2.16093e+06	16.666	579649	511567	656904
163900	-3.28	-36.1	10.2471	6.41338	17.6744	-19.42	1825.16	1627.45	2159.3	-7.38	6174.15	7059.26	7063.64	2.54	51056.3	44801.9	59604.1	6.22	98526	87617.9	111086	12.42	303823	274120	337433	14.72	450320	407032	499195	16.632	573132	505834	649496	24.032	1.92943e+06	1.71367e+06	2.17268e+06	16.732	582851	514457	660451
165100	-3.23	-35.85	10.248	6.41523	17.6748	-19.22	1827.58	1630.95	2160.95	-7.33	6209.78	7096.64	7102.1	2.64	51225.2	44984.8	59759.9	6.27	99110.1	88162.8	111712	12.47	305675	275860	339402	14.77	453073	409623	502120	16.662	576931	509258	653707	24.062	1.94229e+06	1.72531e+06	2.18686e+06	16.762	586714	517940	664734
166000	-2.89	-34.15	10.2491	6.41749	17.6753	-17.86	1830.08	1634.35	2162.79	-6.99	6238.54	7128.35	7133.59	3.32	51377.7	45143.9	59906	6.61	99578.2	88593.8	112220	12.81	307147	277229	340986	15.11	455261	411659	504471	16.866	579879	511898	656999	24.266	1.95225e+06	1.73428e+06	2.19792e+06	16.966	589713	520625	668081
166800	-3.01	-34.75	10.2499	6.41919	17.6757	-18.34	1832.06	1637.1	2164.21	-7.11	6263.45	7156.44	7160.73	3.08	51504.6	45278.1	60026.1	6.49	99984.6	88969.8	112659	12.69	308430	278426	342360	14.99	457167	413439	506511	16.794	582468	514222	659882	24.194	1.96101e+06	1.74218e+06	2.20762e+06	16.894	592346	522989	671013
167700	-3.01	-34.75	10.2508	6.4211	17.6762	-18.34	1834.29	1640.21	2165.81	-7.11	6291.47	7186.44	7191.26	3.08	51647.4	45429	60161.2	6.49	100442	89392.9	113153	12.69	309872	279771	343905	14.99	459311	415442	508806	16.794	585381	516836	663126	24.194	1.97085e+06	1.75107e+06	2.21852e+06	16.894	595308	525648	674311
168700	-2.92	-34.3	10.2521	6.42351	17.6768	-17.98	1836.99	1643.89	2167.78	-7.02	6323.21	7220.27	7225.98	3.26	51814	45603.5	60320.4	6.58	100959	89869.6	113714	12.78	311500	281286	345655	15.08	461730	417695	511403	16.848	588647	519762	666769	24.248	1.98189e+06	1.76101e+06	2.23077e+06	16.948	598630	528624	678017
169500	-3.04	-34.9	10.2528	6.42514	17.6771	-18.46	1838.92	1646.59	2169.15	-7.14	6347.96	7248.71	7252.91	3.02	51938.9	45735.9	60438.1	6.46	101363	90243.8	114150	12.66	312775	282477	347020	14.96	463626	419468	513430	16.776	591228	522081	669642	24.176	1.99062e+06	1.76889e+06	2.24044e+06	16.876	601255	530982	680938
170400	-2.99	-34.65	10.2538	6.4271	17.6776	-18.26	1841.19	1649.74	2170.79	-7.09	6376.1	7278.71	7283.6	3.12	52083.3	45888.2	60575	6.51	101822	90668.2	114647	12.71	314223	283827	348572	15.01	465777	421476	515734	16.806	594147	524699	672894	24.206	2.00049e+06	1.77779e+06	2.25137e+06	16.906	604224	533645	684245
171200	-2.69	-33.15	10.2552	6.42978	17.6784	-17.06	1843.87	1653.23	2172.83	-6.79	6402.79	7307.75	7313.07	3.72	52234.4	46042.5	60723	6.81	102255	91063.5	115120	13.01	315578	285078	350041	15.31	467790	423336	517912	16.986	596821	527085	675891	24.386	2.00952e+06	1.78589e+06	2.26143e+06	17.086	606943	536071	687293
172000	-2.73	-33.35	10.2566	6.43232	17.6791	-17.22	1846.45	1656.62	2174.78	-6.83	6429.25	7337.06	7342.24	3.64	52382.2	46194	60867.2	6.77	102684	91456.4	115589	12.97	316924	286322	351497	15.27	469789	425186	520072	16.962	599485	529462	678873	24.362	2.01851e+06	1.79396e+06	2.27144e+06	17.062	609652	538489	690326
173000	-2.72	-33.3	10.2583	6.43553	17.68	-17.18	1849.7	1660.9	2177.25	-6.82	6462.39	7372.28	7378.8	3.66	52568	46384.3	61048.6	6.78	103222	91948.3	116177	12.98	318610	287879	353320	15.28	472292	427501	522777	16.968	602818	532436	682606	24.368	2.02976e+06	1.80406e+06	2.28398e+06	17.068	613042	541514	694122
174000	-2.73	-33.35	10.26	6.4387	17.6809	-17.22	1852.92	1665.14	2179.7	-6.83	6495.46	7408.78	7415.26	3.64	52752.8	46573.8	61228.8	6.77	103758	92439.3	116763	12.97	320292	289434	355140	15.27	474791	429814	525477	16.962	606147	535408	686334	24.362	2.041e+06	1.81415e+06	2.29649e+06	17.062	616428	544537	697913
174800	-2.78	-33.6	10.2613	6.44105	17.6816	-17.42	1855.38	1668.41	2181.54	-6.88	6521.64	7439.04	7444.06	3.54	52896.7	46722.1	61368.4	6.72	104184	92829.2	117226	12.92	321627	290669	356581	15.22	476773	431651	527614	16.932	608797	537776	689299	24.332	2.04995e+06	1.82219e+06	2.30645e+06	17.032	619123	546945	700928
175700	-2.83	-33.85	10.2626	6.44353	17.6822	-17.62	1858.02	1671.96	2183.51	-6.93	6550.77	7470.58	7476.04	3.44	53054.2	46885.4	61520.3	6.67	104657	93264.3	117742	12.87	323115	292049	358186	15.17	478984	433704	529995	16.902	611764	540429	692614	24.302	2.05997e+06	1.8312e+06	2.31759e+06	17.002	622140	549643	704299
176900	-2.75	-33.45	10.2645	6.44722	17.6833	-17.3	1861.82	1676.97	2186.37	-6.85	6590.29	7511.9	7519.57	3.6	53273.6	47110.8	61733.8	6.75	105299	93851.7	118442	12.95	325127	293910	360361	15.25	481973	436471	533222	16.95	615751	543989	697077	24.35	2.07344e+06	1.84329e+06	2.33258e+06	17.05	626195	553264	708838
177800	-2.97	-34.55	10.2655	6.44924	17.6837	-18.18	1864.14	1680.17	2188.04	-7.07	6618.55	7545.46	7550.42	3.16	53419.5	47264.4	61872.5	6.53	105759	94277.4	118941	12.73	326579	295264	361919	15.03	484131	438485	535535	16.818	618676	546612	700336	24.218	2.08332e+06	1.8522e+06	2.34354e+06	16.918	629169	555932	712152
178800	-2.86	-34	10.2669	6.45187	17.6844	-17.74	1866.99	1684.02	2190.15	-6.96	6650.71	7579.74	7585.68	3.38	53591.7	47443.5	62038	6.64	106283	94758.6	119509	12.84	328224	296791	363691	15.14	486575	440756	538164	16.884	621962	549553	704007	24.284	2.09442e+06	1.86219e+06	2.35587e+06	16.984	632511	558923	715885
180200	-2.94	-34.4	10.2685	6.45515	17.6852	-18.06	1870.7	1689.11	2192.85	-7.04	6694.96	7626.17	7634.04	3.22	53822.5	47685.6	62258	6.56	107004	95423.9	120291	12.76	330496	298905	366130	15.06	489951	443902	541785	16.836	626525	553643	709095	24.236	2.10985e+06	1.87609e+06	2.37297e+06	16.936	637152	563083	721059
181800	-2.95	-34.45	10.2703	6.45885	17.6861	-18.1	1874.9	1694.87	2195.89	-7.05	6745.43	7680.23	7689.17	3.2	54084.8	47961.1	62507.8	6.55	107826	96183.1	121182	12.75	333087	301318	368912	15.05	493801	447491	545915	16.83	631735	558313	714904	24.23	2.12745e+06	1.89196e+06	2.3925e+06	16.93	642451	567833	726966
183000	-3.08	-35.1	10.2714	6.46115	17.6866	-18.62	1877.68	1698.8	2197.86	-7.18	6782.23	7723.03	7729.14	2.94	54268.1	48156.3	62679.8	6.42	108428	96741	121830	12.62	334987	303095	370943	14.92	496626	450136	548931	16.752	635591	561779	719192	24.152	2.1405e+06	1.90375e+06	2.40693e+06	16.852	646373	571359	731328
184000	-2.88	-34.1	10.2727	6.46371	17.6873	-17.82	1880.48	1702.59	2199.92	-6.98	6814.25	7758.36	7764.22	3.34	54438.4	48333.8	62843.2	6.62	108949	97220.6	122396	12.82	336626	304618	372708	15.12	499062	452402	551549	16.872	638870	564715	722854	24.272	2.15158e+06	1.91372e+06	2.41924e+06	16.972	649708	574345	735051
185300	-2.94	-34.4	10.2742	6.46675	17.688	-18.06	1883.92	1707.31	2202.42	-7.04	6855.34	7801.82	7809.13	3.22	54652.7	48558.7	63047.4	6.56	109618	97838.4	123122	12.76	338735	306581	374973	15.06	502196	455322	554912	16.836	643108	568513	727579	24.236	2.1659e+06	1.92663e+06	2.43512e+06	16.936	654017	578207	739856
186300	-2.71	-33.25	10.276	6.47001	17.689	-17.14	1887.21	1711.62	2204.92	-6.81	6888.56	7839.22	7845.78	3.68	54839.5	48749.8	63230	6.79	110157	98331.1	123711	12.99	340423	308140	376800	15.29	504703	457641	557623	16.974	646444	571490	731316	24.374	2.17716e+06	1.93673e+06	2.44767e+06	17.074	657410	581235	743657
187300	-2.66	-33	10.2779	6.47351	17.69	-16.94	1890.65	1716.09	2207.56	-6.76	6922.13	7876.13	7882.91	3.78	55031.5	48945.1	63418.7	6.84	110701	98827.6	124306	13.04	342126	309711	378647	15.34	507232	459976	560361	17.004	649797	574478	735076	24.404	2.18848e+06	1.94688e+06	2.46029e+06	17.104	660820	584275	747480
188100	-2.39	-31.65	10.2804	6.47762	17.6915	-15.86	1894.18	1720.45	2210.42	-6.49	6950.6	7908.35	7914.74	4.32	55209.2	49120.7	63598.6	7.11	111160	99241.9	124814	13.31	343554	311015	380209	15.61	509350	461914	562676	17.166	652554	576922	738183	24.566	2.19777e+06	1.95516e+06	2.4707e+06	17.266	663624	586761	750640
189100	-2.01	-29.75	10.2865	6.48636	17.6958	-14.34	1900.44	1727.64	2215.87	-6.11	6989.2	7948.7	7958.61	5.08	55481.9	49379.4	63886	7.49	111777	99791.4	125507	13.69	345460	312733	382321	15.99	512175	464465	565802	17.394	656134	580073	742250	24.794	2.20982e+06	1.96583e+06	2.4843e+06	17.494	667265	589965	754775
190000	-1.42	-26.8	10.3019	6.50411	17.7091	-11.98	1910.05	1737.54	2225.19	-5.52	7028.61	7992.43	8004.51	6.26	55818.5	49679.3	64263.5	8.08	112400	100334	126222	14.28	347358	314411	384468	16.58	514984	466953	568972	17.748	659554	583048	746179	25.148	2.22129e+06	1.97588e+06	2.49739e+06	17.848	670743	592990	758770
191200	-1.42	-26.8	10.3224	6.52779	17.7269	-11.98	1922.86	1750.74	2237.61	-5.52	7081.16	8049.6	8065.7	6.26	56267.2	50079.2	64767	8.08	113230	101056	127175	14.28	349889	316649	387329	16.58	518730	470271	573198	17.748	664114	587014	751418	25.148	2.23659e+06	1.98927e+06	2.51484e+06	17.848	675380	597024	764097
192200	-1.29	-26.15	10.3438	6.55134	17.7462	-11.46	1934.85	1762.82	2249.52	-5.39	7126.19	8104.12	8118.41	6.52	56668	50431.5	65222.7	8.21	113940	101671	127993	14.41	352046	318547	389778	16.71	521921	473085	576814	17.826	667964	590354	755852	25.226	2.24949e+06	2.00055e+06	2.5296e+06	17.926	679295	600421	768606
193200	-1.11	-25.25	10.3727	6.58142	17.7741	-10.74	1948.92	1776.54	2263.94	-5.21	7172.97	8158.03	8173.58	6.88	57109	50811.8	65733.6	8.39	114674	102303	128846	14.59	354271	320493	392319	16.89	525210	475969	580563	17.934	671885	593743	760383	25.334	2.26262e+06	2.01198e+06	2.54467e+06	18.034	683281	603867	773213
194100	-0.67	-23.05	10.4273	6.6303	17.835	-8.98	1967.58	1793.4	2284.6	-4.77	7219.19	8212.03	8229.1	7.76	57609.9	51224.6	66340.9	8.83	115394	102912	129696	15.03	356429	322354	394821	17.33	528398	478724	584250	18.198	675572	596904	764681	25.598	2.27495e+06	2.02262e+06	2.55893e+06	18.298	687031	607081	777583
194900	-0.67	-23.05	10.4758	6.67376	17.8891	-8.98	1984.17	1808.39	2302.96	-4.77	7260.29	8263.28	8278.44	7.76	58055.1	51591.5	66880.7	8.83	116033	103453	130451	15.03	358348	324008	397045	17.33	531232	481172	587527	18.198	678850	599713	768502	25.598	2.2859e+06	2.03208e+06	2.5716e+06	18.298	690364	609938	781468
195500	-0.4	-21.7	10.5327	6.7204	17.9584	-7.9	1999.92	1821.96	2321.2	-4.5	7292.92	8305.29	8318.07	8.3	58440.1	51900	67360.3	9.1	116538	103876	131053	15.3	359855	325296	398807	17.6	533456	483077	590121	18.36	681376	601867	771462	25.76	2.29433e+06	2.03933e+06	2.58141e+06	18.46	692933	612128	784477
196500	-0.32	-21.3	10.6407	6.80682	18.0934	-7.58	2028.04	1845.89	2354.23	-4.42	7348.23	8363.41	8385.45	8.46	59109.1	52431.9	68200.8	9.18	117393	104591	132075	15.38	362401	327465	401792	17.68	537213	486286	594514	18.408	685620	605479	776442	25.808	2.30849e+06	2.05147e+06	2.59789e+06	18.508	697248	615802	789540
197400	-0.3	-21.2	10.7412	6.88667	18.2197	-7.5	2053.8	1867.73	2384.58	-4.4	7398.23	8426.4	8446.39	8.5	59717.7	52914.7	68966.8	9.2	118166	105235	133000	15.4	364701	329423	404490	17.7	540606	489182	598484	18.42	689447	608735	780935	25.82	2.32126e+06	2.06242e+06	2.61276e+06	18.52	701139	619113	794108
198300	-0.6	-22.7	10.8025	6.94034	18.2897	-8.7	2073.64	1885.44	2406.8	-4.7	7445.15	8485.31	8502.9	7.9	60237.4	53339.9	69601.4	8.9	118895	105851	133863	15.1	366885	331302	407028	17.4	543832	491963	602223	18.24	693161	611914	785269	25.64	2.33366e+06	2.07312e+06	2.62714e+06	18.34	704916	622346	798515
199100	-0.82	-23.8	10.8403	6.97589	18.3298	-9.58	2088.18	1898.92	2422.48	-4.92	7484.95	8536.21	8550.41	7.46	60648.7	53684.2	70092.4	8.68	119516	106380	134592	14.88	368755	332923	409185	17.18	546595	494363	605403	18.108	696390	614689	789022	25.508	2.34446e+06	2.08248e+06	2.6396e+06	18.208	708199	625168	802331
200100	-0.77	-23.55	10.8916	7.02342	18.3852	-9.38	2107.18	1916.38	2443.15	-4.87	7535.24	8592.41	8610.55	7.56	61176.7	54123.7	70725.9	8.73	120301	107046	135514	14.93	371113	334962	411908	17.23	550078	497383	609417	18.138	700446	618173	793741	25.538	2.35803e+06	2.09421e+06	2.65526e+06	18.238	712324	628711	807130
200800	-0.77	-23.55	10.9275	7.05668	18.424	-9.38	2120.48	1928.6	2457.61	-4.87	7570.44	8639.95	8652.65	7.56	61546.3	54431.4	71169.4	8.73	120850	107512	136160	14.93	372764	336390	413815	17.23	552517	499496	612228	18.138	703286	620611	797045	25.538	2.36752e+06	2.10243e+06	2.66622e+06	18.238	715211	631191	810488
201700	-0.48	-22.1	11.0023	7.11962	18.5127	-8.22	2142.51	1947.86	2482.8	-4.58	7618.57	8692.36	8710.89	8.14	62099.9	54878.8	71853.7	9.02	121596	108139	137047	15.22	374994	338300	416416	17.52	555808	502323	616057	18.312	707044	623821	801442	25.712	2.38007e+06	2.11323e+06	2.68079e+06	18.412	719033	634455	814959
202700	-0.62	-22.8	11.0682	7.17768	18.5875	-8.78	2164.17	1967.26	2506.98	-4.72	7670.48	8753.98	8773.36	7.86	62671.3	55347.3	72550	8.88	122403	108821	138001	15.08	377413	340382	419224	17.38	559380	505405	620194	18.228	711162	627347	806247	25.628	2.39383e+06	2.1251e+06	2.69673e+06	18.328	723221	638040	819844
203700	-0.61	-22.75	11.1352	7.23652	18.6637	-8.74	2186.03	1986.8	2531.41	-4.71	7722.5	8816.52	8835.98	7.88	63245.8	55817.7	73250.6	8.89	123212	109504	138958	15.09	379836	342466	422038	17.39	562959	508490	624340	18.234	715284	630875	811057	25.634	2.4076e+06	2.13698e+06	2.71268e+06	18.334	727412	641629	824735
204900	-0.59	-22.65	11.2183	7.30903	18.7589	-8.66	2212.71	2010.58	2561.36	-4.69	7785.19	8887.95	8911.51	7.92	63942.4	56387.1	74102.1	8.91	124186	110326	140112	15.11	382754	344975	425429	17.41	567267	512203	629335	18.246	720241	635117	816844	25.646	2.42416e+06	2.15125e+06	2.73186e+06	18.346	732452	645942	830619
206000	-0.51	-22.25	11.3052	7.38296	18.8611	-8.34	2238.95	2033.63	2591.19	-4.61	7843.64	8959.81	8982.16	8.08	64608.5	56927	74922.8	8.99	125093	111089	141188	15.19	385465	347300	428588	17.49	571270	515644	633987	18.294	724821	639030	822199	25.694	2.43946e+06	2.16442e+06	2.74961e+06	18.394	737109	649922	836064
207500	-0.72	-23.3	11.3889	7.45917	18.9529	-9.18	2268.72	2060.75	2623.86	-4.82	7919.87	9045.7	9073.52	7.66	65421.6	57600.5	75903.5	8.78	126280	112096	142588	14.98	389033	350380	432715	17.28	576539	520204	640070	18.168	730936	644276	829320	25.568	2.4599e+06	2.18209e+06	2.77324e+06	18.268	743328	655257	843304
208900	-0.78	-23.6	11.4595	7.52482	19.029	-9.42	2295.08	2085.02	2652.48	-4.88	7990.12	9132.22	9157.51	7.54	66156.8	58213.3	76784.9	8.72	127376	113027	143876	14.92	392328	353231	436521	17.22	581407	524426	645679	18.132	736610	649149	835919	25.532	2.47887e+06	2.19851e+06	2.79515e+06	18.232	749097	660213	850014
210700	-0.68	-23.1	11.5669	7.62129	19.1483	-9.02	2332.08	2118.5	2693.36	-4.78	8082.38	9234.28	9268.26	7.74	67153.4	59035.4	77991.8	8.82	128812	114243	145571	15.02	396638	356948	441514	17.32	587773	529928	653037	18.192	743977	655465	844506	25.592	2.5035e+06	2.21978e+06	2.82363e+06	18.292	756589	666636	858744
212300	-0.85	-23.95	11.6387	7.6896	19.2239	-9.7	2360.41	2144.9	2723.76	-4.95	8161.49	9334.54	9362.55	7.4	67963.1	59715.2	78955.5	8.65	130048	115296	147019	14.85	400359	360175	445802	17.15	593271	534708	659358	18.09	750416	661003	851985	25.49	2.52503e+06	2.23844e+06	2.84847e+06	18.19	763136	672268	866349
213900	-0.77	-23.55	11.7208	7.76563	19.3125	-9.38	2390.8	2172.84	2756.82	-4.87	8241.94	9429.75	9458.78	7.56	68807.9	60418.6	79969.1	8.73	131303	116362	148495	14.93	404132	363438	450160	17.23	598845	539539	665782	18.138	756906	666577	859536	25.538	2.54674e+06	2.25722e+06	2.87353e+06	18.238	769736	677936	874026
215000	-0.91	-24.25	11.7655	7.80896	19.3586	-9.94	2409.28	2190.23	2776.43	-5.01	8295.64	9503.89	9522.63	7.28	69347.2	60874.2	80607	8.59	132143	117079	149478	14.79	406664	365639	453071	17.09	602587	542799	670075	18.054	761306	670365	864641	25.454	2.56146e+06	2.26999e+06	2.89049e+06	18.154	774210	681789	879216
216400	-0.78	-23.6	11.8361	7.8746	19.4346	-9.42	2435.64	2214.5	2805.06	-4.88	8365.89	9581.33	9606.62	7.54	70082.4	61487	81488.4	8.72	133238	118010	150766	14.92	409959	368490	456877	17.22	607455	547020	675684	18.132	766980	675238	871240	25.532	2.58043e+06	2.2864e+06	2.91239e+06	18.232	779979	686745	885926
217600	-0.75	-23.45	11.8998	7.93318	19.5038	-9.3	2458.84	2235.75	2830.39	-4.85	8426.49	9657.19	9679.15	7.6	70722.7	62019	82258.2	8.75	134183	118812	151878	14.95	412799	370944	460159	17.25	611649	550654	680521	18.15	771857	679425	876916	25.55	2.59674e+06	2.30051e+06	2.93123e+06	18.25	784939	691003	891698
218400	-0.69	-23.15	11.9467	7.97549	19.5558	-9.06	2475.14	2250.53	2848.36	-4.79	8467.41	9713.21	9728.25	7.72	71163.3	62382.8	82791.3	8.81	134820	119352	152629	15.01	414711	372594	462374	17.31	614474	553096	683785	18.186	775128	682230	880728	25.586	2.60767e+06	2.30995e+06	2.94388e+06	18.286	788265	693855	895573
219200	-0.79	-23.65	11.9864	8.0125	19.5984	-9.46	2490.07	2264.3	2864.55	-4.89	8507.46	9761.73	9776.12	7.52	71581.2	62731.5	83291.7	8.71	135445	119883	153364	14.91	416591	374221	464544	17.21	617251	555505	686984	18.126	778367	685012	884495	25.526	2.6185e+06	2.31933e+06	2.95638e+06	18.226	791558	696684	899403
220200	-0.89	-24.15	12.0284	8.05296	19.642	-9.86	2507.16	2280.34	2882.76	-4.99	8556.48	9817.27	9834.46	7.32	72076.7	63149.2	83879	8.61	136212	120537	154261	14.81	418901	376227	467202	17.11	620664	558476	690903	18.066	782375	688462	889147	25.466	2.63191e+06	2.33096e+06	2.97183e+06	18.166	795634	700193	904133
220900	-1.15	-25.45	12.0474	8.0729	19.66	-10.9	2516.67	2289.68	2892.44	-5.25	8588.95	9862.01	9872.7	6.8	72378.9	63411	84227.7	8.35	136722	120977	154852	14.55	420447	377582	468966	16.85	622951	560484	693506	17.91	785108	690827	892303	25.31	2.64107e+06	2.33893e+06	2.98233e+06	18.01	798413	702598	907342
221700	-1.53	-27.35	12.0587	8.08648	19.6694	-12.42	2524.41	2297.81	2899.8	-5.63	8623.17	9902.19	9912.36	6.04	72661	63665.3	84540.6	7.97	137264	121450	155472	14.17	422103	379051	470831	16.47	625403	562663	696262	17.682	788115	693447	895750	25.082	2.65116e+06	2.34779e+06	2.99382e+06	17.782	801471	705263	910847
222500	-2.18	-30.6	12.0623	8.09199	19.6718	-15.02	2528.69	2302.89	2903.41	-6.28	8652.95	9938.74	9945.96	4.74	72860.1	63857.6	84746.6	7.32	137741	121878	156005	13.52	423583	380394	472462	15.82	627598	564657	698678	17.292	790931	695934	898937	24.692	2.66064e+06	2.35621e+06	3.00449e+06	17.392	804334	707791	914088
223500	-2.51	-32.25	12.0648	8.09632	19.6733	-16.34	2532.65	2307.88	2906.54	-6.61	8687.63	9977.11	9984.55	4.08	73068.3	64066.1	84954.6	6.99	138302	122387	156622	13.19	425331	381997	474367	15.49	630192	567040	701502	17.094	794335	698959	902766	24.494	2.67212e+06	2.36647e+06	3.01732e+06	17.194	807797	710869	917981
224200	-2.58	-32.6	12.0664	8.09907	19.6741	-16.62	2535.24	2311.2	2908.56	-6.68	8711.54	10006.1	10011.1	3.94	73208.6	64207.6	85093.7	6.92	138688	122739	157047	13.12	426540	383108	475682	15.42	631987	568692	703450	17.052	796701	701065	905423	24.452	2.6801e+06	2.37362e+06	3.02624e+06	17.152	810203	713010	920684
225300	-3.02	-34.8	12.0675	8.10137	19.6747	-18.38	2537.94	2314.96	2910.49	-7.12	8745.71	10042.4	10048.3	3.06	73382.2	64391.3	85257.7	6.48	139246	123255	157649	12.68	428300	384751	477567	14.98	634603	571137	706249	16.788	800258	704258	909383	24.188	2.69213e+06	2.38447e+06	3.03956e+06	16.888	813820	716258	924711
226100	-3.09	-35.15	12.0682	8.10288	19.675	-18.66	2539.78	2317.56	2911.79	-7.19	8770.19	10070.8	10074.9	2.92	73503.8	64520.9	85371.7	6.41	139646	123626	158081	12.61	429564	385934	478918	14.91	636483	572898	708256	16.746	802826	706566	912238	24.146	2.70082e+06	2.39232e+06	3.04917e+06	16.846	816432	718606	927615
227100	-2.78	-33.6	12.0698	8.10583	19.6758	-17.42	2542.86	2321.65	2914.1	-6.88	8802.91	10104.6	10110.9	3.54	73683.6	64706.3	85546.1	6.72	140178	124113	158660	12.92	431232	387478	480719	15.22	638960	575194	710928	16.932	806139	709526	915944	24.332	2.712e+06	2.40237e+06	3.06161e+06	17.032	819801	721616	931383
227900	-2.78	-33.6	12.071	8.10818	19.6765	-17.42	2545.32	2324.92	2915.95	-6.88	8829.09	10134.7	10139.7	3.54	73827.5	64854.7	85685.7	6.72	140603	124503	159123	12.92	432567	388714	482160	15.22	640942	577031	713066	16.932	808789	711894	918909	24.332	2.72095e+06	2.41041e+06	3.07157e+06	17.032	822496	724024	934398
229200	-2.73	-33.35	12.0732	8.1123	19.6776	-17.22	2549.51	2330.44	2919.12	-6.83	8872.08	10178.7	10187.1	3.64	74067.7	65101	85920	6.77	141300	125142	159885	12.97	434754	390735	484526	15.27	644191	580038	716576	16.962	813117	715757	923755	24.362	2.73557e+06	2.42353e+06	3.08784e+06	17.062	826898	727954	939327
230000	-2.31	-31.25	12.0761	8.1169	19.6794	-15.54	2553.32	2335.06	2922.25	-6.41	8901.04	10212.9	10219.6	4.48	74253.3	65282.8	86109.4	7.19	141766	125561	160403	13.39	436202	392054	486115	15.69	646338	581997	718928	17.214	815896	718217	926893	24.614	2.74493e+06	2.43187e+06	3.09835e+06	17.314	829724	730456	942517
230800	-1.74	-28.4	12.084	8.12706	19.6855	-13.26	2559.72	2342.05	2928.11	-5.84	8933.76	10248	10257.2	5.62	74505.5	65515.2	86382.9	7.76	142287	126020	160993	13.96	437799	393481	487901	16.26	648704	584114	721570	17.556	818840	720794	930254	24.956	2.75482e+06	2.44058e+06	3.10957e+06	17.656	832718	733076	945935
232000	-1.71	-28.25	12.0964	8.14296	19.6952	-13.14	2569.58	2352.77	2937.19	-5.81	8983.16	10300.1	10314	5.68	74889.8	65868.4	86801.2	7.79	143072	126711	161884	13.99	440207	395631	490597	16.29	652270	587304	725556	17.574	823269	724668	935313	24.974	2.7697e+06	2.45368e+06	3.12645e+06	17.674	837222	737016	951079
233300	-1.79	-28.65	12.1081	8.15838	19.7041	-13.46	2579.53	2363.74	2946.2	-5.89	9035.76	10359.9	10374.3	5.52	75288.7	66238	87231.6	7.71	143909	127450	162832	13.91	442780	397934	493470	16.21	656082	590722	729804	17.526	828028	728837	940741	24.926	2.78569e+06	2.46779e+06	3.14458e+06	17.626	842061	741257	956599
234100	-2.03	-29.85	12.1129	8.16518	19.7074	-14.42	2584.44	2369.4	2950.46	-6.13	9066.51	10401.4	10409.2	5.04	75504.5	66443.2	87458.6	7.47	144401	127888	163384	13.67	444299	399305	495153	15.97	658334	592757	732295	17.382	830887	731354	943987	24.782	2.79531e+06	2.47631e+06	3.15543e+06	17.482	844969	743816	959899
234900	-1.81	-28.75	12.1198	8.17441	19.7127	-13.54	2590.45	2376.05	2955.89	-5.91	9098.74	10437.4	10446.2	5.48	75747.4	66668.7	87720.1	7.69	144914	128342	163965	13.89	445877	400718	496914	16.19	660672	594855	734899	17.514	833810	733916	947319	24.914	2.80513e+06	2.48497e+06	3.16656e+06	17.614	847941	746422	963287
236100	-1.85	-28.95	12.1296	8.18751	19.7199	-13.7	2599.14	2385.74	2963.68	-5.95	9146.68	10488.1	10501	5.4	76104	67001.3	88102.4	7.65	145678	129018	164828	13.85	448227	402826	499533	16.15	664154	597984	738773	17.49	838176	737746	952294	24.89	2.81981e+06	2.49793e+06	3.18318e+06	17.59	852382	750317	968346
236800	-1.74	-28.4	12.1365	8.19641	19.7252	-13.26	2604.75	2391.86	2968.81	-5.84	9175.31	10525.9	10533.9	5.62	76324.6	67204.6	88341.7	7.76	146134	129419	165344	13.96	449625	404075	501096	16.26	666224	599837	741084	17.556	840752	740001	955235	24.956	2.82847e+06	2.50555e+06	3.19299e+06	17.656	855001	752610	971336
237700	-1.36	-26.5	12.1535	8.21568	19.7403	-11.74	2614.88	2402.2	2978.75	-5.46	9215.23	10568.1	10580.5	6.38	76672.1	67512.3	88734	8.14	146764	129966	166069	14.34	451543	405767	503269	16.64	669062	602345	744293	17.784	844193	742990	959192	25.184	2.84e+06	2.51565e+06	3.20617e+06	17.884	858500	755650	975360
238500	-0.81	-23.75	12.1919	8.25172	19.7812	-9.54	2629.55	2415.78	2994.6	-4.91	9255.12	10613.9	10628.2	7.48	77085.6	67858.1	89228.2	8.69	147386	130496	166800	14.89	453416	407390	505430	17.19	671830	604748	747479	18.114	847425	745767	962949	25.514	2.85081e+06	2.52501e+06	3.21865e+06	18.214	861787	758475	979180
239700	-0.54	-22.4	12.2822	8.32921	19.8863	-8.46	2657.43	2440.4	3026.14	-4.64	9318.48	10680.6	10704.6	8.02	77800.9	68439.6	90106.8	8.96	148370	131324	167966	15.16	456359	409916	508856	17.46	676175	608486	752524	18.276	852406	750026	968770	25.676	2.86745e+06	2.53934e+06	3.23794e+06	18.376	866852	762805	985099
240700	-0.74	-23.4	12.3361	8.37868	19.9451	-9.26	2676.93	2458.23	3047.47	-4.84	9369.09	10746.9	10765.2	7.62	78337.3	68884.8	90752.4	8.76	149158	131994	168895	14.96	458729	411964	511596	17.26	679676	611518	756563	18.156	856475	753518	973507	25.556	2.88105e+06	2.5511e+06	3.25366e+06	18.256	870989	766357	989914
241500	-0.44	-21.9	12.4071	8.43767	20.0305	-8.06	2697.21	2475.84	3070.8	-4.54	9412.23	10800.8	10817.5	8.22	78839.8	69289.3	91376.1	9.06	149827	132554	169691	15.26	460725	413671	513927	17.56	682621	614044	759994	18.336	859829	756380	977434	25.736	2.89225e+06	2.56073e+06	3.26667e+06	18.436	874400	769267	993907
242300	-0.6	-22.7	12.4616	8.48538	20.0927	-8.7	2714.85	2491.58	3090.56	-4.7	9453.94	10852.1	10867.8	7.9	79301.8	69667.3	91940.2	8.9	150475	133102	170458	15.1	462667	415341	516183	17.4	685489	616516	763317	18.24	863130	759205	981287	25.64	2.90328e+06	2.57024e+06	3.27944e+06	18.34	877757	772140	997825
243100	-0.71	-23.25	12.507	8.52657	20.1426	-9.14	2730.86	2506.15	3108.16	-4.81	9494.68	10901.7	10916.6	7.68	79737.8	70028	92466.5	8.79	151110	133639	171206	14.99	464573	416986	518388	17.29	688304	618952	766568	18.174	866395	762006	985090	25.574	2.91419e+06	2.57967e+06	3.29206e+06	18.274	881076	774988	1.00169e+06
243800	-1.2	-25.7	12.5244	8.5452	20.1589	-11.1	2739.96	2515.16	3117.34	-5.3	9526.81	10943.9	10954.4	6.7	80032.1	70284.2	92804.3	8.3	151615	134076	171791	14.5	466106	418331	520135	16.8	690571	620946	769145	17.88	869115	764361	988227	25.28	2.92331e+06	2.58762e+06	3.3025e+06	17.98	883842	777383	1.00488e+06
244700	-1.32	-26.3	12.5426	8.56556	20.1753	-11.58	2750.46	2525.8	3127.71	-5.42	9567.07	10988.8	11001.4	6.46	80387	70597.2	93206.7	8.18	152250	134626	172522	14.38	468037	420033	522325	16.68	693429	623468	772380	17.808	872569	767359	992204	25.208	2.93489e+06	2.59775e+06	3.31574e+06	17.908	887355	780433	1.00892e+06
245700	-1.91	-29.25	12.55	8.5756	20.1806	-13.94	2757.32	2533.53	3133.79	-6.01	9606.51	11036	11046.4	5.28	80674.8	70867.3	93513.3	7.59	152879	135184	173232	13.79	469976	421775	524481	16.09	696302	626055	775570	17.454	876186	770536	996319	24.854	2.94705e+06	2.6085e+06	3.32949e+06	17.554	891033	783664	1.01311e+06
246500	-2.37	-31.55	12.5526	8.57982	20.1822	-15.78	2760.92	2537.95	3136.72	-6.47	9635.09	11072	11078.4	4.36	80854.4	71044.5	93695.5	7.13	153340	135600	173742	13.33	471408	423083	526050	15.63	698427	627998	777894	17.178	878948	772984	999435	24.578	2.95636e+06	2.61679e+06	3.33993e+06	17.278	893842	786153	1.01628e+06
247300	-2.79	-33.65	12.5538	8.58215	20.1828	-17.46	2763.36	2541.2	3138.54	-6.89	9661.21	11102.2	11107.2	3.52	80997.5	71192.1	93834.1	6.71	153764	135989	174204	12.91	472741	424317	527488	15.21	700406	629833	780028	16.926	881596	775350	1.0024e+06	24.326	2.9653e+06	2.62483e+06	3.34988e+06	17.026	896535	788560	1.01929e+06
248100	-3	-34.7	12.5546	8.58387	20.1832	-18.3	2765.36	2543.98	3139.98	-7.1	9686.17	11130.1	11134.4	3.1	81125.2	71326.9	93955	6.5	154171	136366	174644	12.7	474025	425515	528865	15	702315	631615	782071	16.8	884188	777676	1.00528e+06	24.2	2.97407e+06	2.63273e+06	3.35958e+06	16.9	899171	790925	1.02222e+06
249000	-3.17	-35.55	12.5553	8.58538	20.1835	-18.98	2767.28	2546.73	3141.31	-7.27	9713.24	11159.4	11163.7	2.76	81256	71467.7	94076.6	6.33	154615	136778	175120	12.53	475428	426831	530360	14.83	704401	633575	784292	16.698	887054	780256	1.00846e+06	24.098	2.98376e+06	2.64151e+06	3.37029e+06	16.798	902085	793550	1.02546e+06
249800	-3.35	-36.45	12.5557	8.58642	20.1837	-19.7	2768.72	2548.87	3142.28	-7.45	9736.39	11185.2	11188.5	2.4	81361.4	71583.4	94172.6	6.15	154995	137135	175526	12.35	476636	427972	531640	14.65	706199	635274	786195	16.59	889555	782517	1.01123e+06	23.99	2.99223e+06	2.64921e+06	3.37962e+06	16.69	904630	795849	1.02827e+06
250600	-3.31	-36.25	12.5562	8.58752	20.1839	-19.54	2770.21	2551.07	3143.28	-7.41	9759.73	11210.2	11213.6	2.48	81469.2	71701.1	94271.2	6.19	155378	137494	175935	12.39	477853	429120	532930	14.69	708009	636982	788113	16.614	892067	784784	1.01401e+06	24.014	3.00074e+06	2.65692e+06	3.38899e+06	16.714	907184	798156	1.0311e+06
251400	-3.43	-36.85	12.5566	8.58844	20.184	-20.02	2771.54	2553.08	3144.16	-7.53	9782.48	11234.9	11238	2.24	81570	71812.8	94362.3	6.07	155753	137846	176334	12.27	479045	430248	534189	14.57	709783	638663	789984	16.542	894548	787030	1.01675e+06	23.942	3.00915e+06	2.66457e+06	3.39823e+06	16.642	909707	800440	1.03389e+06
252200	-3.4	-36.7	12.557	8.5894	20.1842	-19.9	2772.91	2555.14	3145.07	-7.5	9805.37	11259.3	11262.5	2.3	81672.6	71926	94455.2	6.1	156129	138199	176735	12.3	480243	431381	535456	14.6	711566	640350	791867	16.56	897037	789281	1.0195e+06	23.96	3.01758e+06	2.67223e+06	3.4075e+06	16.66	912239	802730	1.03669e+06
252900	-3.43	-36.85	12.5573	8.59021	20.1843	-20.02	2774.08	2556.91	3145.83	-7.53	9825.28	11281.1	11283.8	2.24	81760.9	72023.8	94534.9	6.07	156457	138507	177083	12.27	481286	432368	536557	14.57	713117	641820	793505	16.542	899208	791246	1.0219e+06	23.942	3.02493e+06	2.67892e+06	3.41558e+06	16.642	914447	804728	1.03912e+06
253600	-3.28	-36.1	12.5577	8.59122	20.1845	-19.42	2775.43	2558.88	3146.75	-7.38	9845.84	11302.9	11306	2.54	81856.7	72128.1	94622.9	6.22	156794	138823	177444	12.42	482357	433376	537694	14.72	714710	643322	795194	16.632	901412	793236	1.02434e+06	24.032	3.03239e+06	2.68569e+06	3.42381e+06	16.732	916689	806752	1.04161e+06
254400	-3.3	-36.2	12.5582	8.59233	20.1847	-19.5	2776.93	2561.1	3147.77	-7.4	9869.23	11327.7	11331.1	2.5	81965	72246.4	94722.1	6.2	157178	139182	177854	12.4	483576	434525	538987	14.7	716523	645032	797116	16.62	903926	795505	1.02713e+06	24.02	3.04091e+06	2.69342e+06	3.43318e+06	16.72	919246	809060	1.04444e+06
255200	-3.19	-35.65	12.5588	8.59364	20.185	-19.06	2778.61	2563.51	3148.92	-7.29	9893.19	11353.3	11357.1	2.72	82080.1	72370.4	94828.8	6.31	157571	139548	178275	12.51	484818	435692	540310	14.81	718371	646769	799082	16.686	906469	797795	1.02995e+06	24.086	3.04951e+06	2.70121e+06	3.44268e+06	16.786	921831	811389	1.04731e+06
256100	-3.12	-35.3	12.5596	8.59527	20.1853	-18.78	2780.62	2566.37	3150.33	-7.22	9920.56	11382.3	11386.7	2.86	82214.6	72514.3	94954.5	6.38	158018	139963	178757	12.58	486233	437018	541821	14.88	720475	648742	801325	16.728	909349	800387	1.03315e+06	24.128	3.05926e+06	2.71002e+06	3.45345e+06	16.828	924761	814025	1.05056e+06
256900	-3.14	-35.4	12.5602	8.59667	20.1856	-18.86	2782.37	2568.87	3151.56	-7.24	9944.77	11409.1	11413	2.82	82332.8	72641.1	95064.7	6.36	158414	140332	179183	12.56	487487	438192	543158	14.86	722339	650491	803312	16.716	911904	802686	1.03599e+06	24.116	3.0679e+06	2.71784e+06	3.46301e+06	16.816	927360	816364	1.05345e+06
257700	-3.15	-35.45	12.5608	8.59806	20.1859	-18.9	2784.11	2571.35	3152.77	-7.25	9968.94	11435.3	11439.1	2.8	82450.4	72767.4	95174.2	6.35	158810	140700	179608	12.55	488738	439366	544492	14.85	724200	652237	805294	16.71	914457	804984	1.03882e+06	24.11	3.07654e+06	2.72565e+06	3.47255e+06	16.81	929956	818701	1.05633e+06
258500	-2.91	-34.25	12.5618	8.60002	20.1864	-17.94	2786.29	2574.32	3154.36	-7.01	9994.39	11462.4	11467	3.28	82584.5	72907.6	95302.4	6.59	159224	141082	180058	12.79	490043	440579	545895	15.09	726138	654042	807376	16.854	917073	807326	1.04174e+06	24.254	3.08538e+06	2.73361e+06	3.48236e+06	16.954	932616	821083	1.0593e+06
259300	-2.75	-33.45	12.5631	8.60248	20.1871	-17.3	2788.82	2577.67	3156.27	-6.85	10020.7	11490.9	11496	3.6	82730.7	73057.8	95444.7	6.75	159652	141473	180525	12.95	491384	441819	547345	15.25	728131	655887	809527	16.95	919731	809700	1.04471e+06	24.35	3.09435e+06	2.74167e+06	3.49235e+06	17.05	935319	823498	1.06232e+06
260200	-2.88	-34.1	12.5643	8.60478	20.1877	-17.82	2791.34	2581.08	3158.13	-6.98	10049.6	11522.3	11527.6	3.34	82884	73217.6	95591.8	6.62	160121	141905	181034	12.82	492860	443190	548933	15.12	730323	657925	811883	16.872	922682	812342	1.04801e+06	24.272	3.10432e+06	2.75065e+06	3.50342e+06	16.972	938321	826185	1.06568e+06
260900	-2.89	-34.15	12.5652	8.60654	20.1881	-17.86	2793.28	2583.72	3159.55	-6.99	10071.9	11548	11552.1	3.32	83002.6	73341.3	95705.5	6.61	160485	142240	181429	12.81	494005	444255	550165	15.11	732025	659509	813712	16.866	924975	814396	1.05057e+06	24.266	3.11207e+06	2.75762e+06	3.51203e+06	16.966	940653	828273	1.06828e+06
261500	-2.85	-33.95	12.566	8.60814	20.1885	-17.7	2795.01	2586.05	3160.83	-6.95	10091.3	11569.7	11573.3	3.4	83106.5	73449.2	95805.5	6.65	160800	142530	181771	12.85	494994	445172	551231	15.15	733494	660874	815293	16.89	926949	816161	1.05277e+06	24.29	3.11874e+06	2.76362e+06	3.51943e+06	16.99	942660	830069	1.07052e+06
262300	-2.44	-31.9	12.5683	8.61197	20.1899	-16.06	2798.39	2590.25	3163.54	-6.54	10119.4	11598.5	11604.7	4.22	83279.5	73621.1	95979.6	7.06	161254	142941	182273	13.26	496409	446467	552777	15.56	735594	662798	817584	17.136	929692	818596	1.05586e+06	24.536	3.12799e+06	2.77188e+06	3.52979e+06	17.236	945450	832545	1.07366e+06
263100	-2.46	-32	12.5705	8.61569	20.1912	-16.14	2801.7	2594.39	3166.18	-6.56	10147.5	11629.9	11636	4.18	83450.6	73791.5	96151.5	7.04	161706	143350	182772	13.24	497820	447759	554316	15.54	737687	664718	819866	17.124	932429	821026	1.05894e+06	24.524	3.13722e+06	2.78012e+06	3.54012e+06	17.224	948233	835017	1.0768e+06
263800	-2.69	-33.15	12.5718	8.61803	20.1919	-17.06	2804.04	2597.45	3167.97	-6.79	10170.8	11657.1	11661.8	3.72	83582.8	73926.4	96281	6.81	162085	143696	183187	13.01	499006	448853	555601	15.31	739448	666345	821771	16.986	934769	823113	1.06157e+06	24.386	3.14512e+06	2.7872e+06	3.54892e+06	17.086	950613	837139	1.07946e+06
264400	-2.7	-33.2	12.5729	8.62002	20.1925	-17.1	2806.03	2600.05	3169.49	-6.8	10190.8	11679.9	11683.8	3.7	83695.5	74041.6	96391.2	6.8	162409	143992	183541	13	500020	449790	556700	15.3	740955	667739	823401	16.98	936773	824900	1.06381e+06	24.38	3.15188e+06	2.79327e+06	3.55646e+06	17.08	952651	838957	1.08175e+06
265200	-2.55	-32.45	12.5748	8.62329	20.1935	-16.5	2809.08	2603.93	3171.88	-6.65	10218.3	11708.6	11714.4	4	83858.5	74205.5	96553.4	6.95	162853	144397	184030	13.15	501409	451066	558211	15.45	743017	669635	825642	17.07	939486	827313	1.06686e+06	24.47	3.16103e+06	2.80146e+06	3.56668e+06	17.17	955410	841411	1.08484e+06
265800	-3.18	-35.6	12.5752	8.62428	20.1937	-19.02	2810.35	2605.75	3172.76	-7.28	10236.3	11731	11733.9	2.74	83945.3	74299	96633.9	6.32	163148	144671	184346	12.52	502343	451942	559206	14.82	744405	670939	827119	16.692	941394	829032	1.06898e+06	24.092	3.16749e+06	2.8073e+06	3.57381e+06	16.792	957351	843159	1.087e+06
266600	-3.34	-36.4	12.5756	8.62534	20.1939	-19.66	2811.8	2607.91	3173.73	-7.44	10259.5	11755.4	11758.8	2.42	84051.2	74415.2	96730.6	6.16	163529	145028	184753	12.36	503553	453085	560489	14.66	746206	672640	829026	16.596	943898	831294	1.07175e+06	23.996	3.17597e+06	2.815e+06	3.58315e+06	16.696	959897	845460	1.08982e+06
267500	-3.04	-34.9	12.5765	8.62716	20.1943	-18.46	2813.97	2610.94	3175.28	-7.14	10287.3	11784.4	11789.1	3.02	84191.7	74564.2	96863	6.46	163984	145449	185244	12.66	504988	454425	562024	14.96	748339	674635	831306	16.776	946802	833902	1.07498e+06	24.176	3.18579e+06	2.82387e+06	3.59402e+06	16.876	962851	848113	1.0931e+06
268300	-3.08	-35.1	12.5772	8.6287	20.1947	-18.62	2815.82	2613.56	3176.59	-7.18	10311.9	11811.7	11815.7	2.94	84313.9	74694.3	96977.7	6.42	164385	145821	185676	12.62	506255	455610	563378	14.92	750222	676398	833317	16.752	949373	836213	1.07784e+06	24.152	3.19448e+06	2.83172e+06	3.60364e+06	16.852	965465	850463	1.09601e+06
269300	-3.16	-35.5	12.578	8.6304	20.195	-18.94	2817.98	2616.64	3178.09	-7.26	10342	11843.6	11848.4	2.78	84460.1	74851.5	97113.7	6.34	164878	146280	186206	12.54	507816	457074	565043	14.84	752544	678578	835790	16.704	952561	839082	1.08138e+06	24.104	3.20527e+06	2.84148e+06	3.61555e+06	16.804	968707	853382	1.09961e+06
270300	-3.06	-35	12.5789	8.63238	20.1955	-18.54	2820.34	2619.96	3179.76	-7.16	10372.8	11876.7	11881.8	2.98	84614.5	75015.6	97258.9	6.44	165381	146747	186749	12.64	509405	458559	566742	14.94	754906	680788	838313	16.764	955781	841975	1.08496e+06	24.164	3.21616e+06	2.85132e+06	3.6276e+06	16.864	971982	856324	1.10325e+06
271200	-3.16	-35.5	12.5796	8.63391	20.1958	-18.94	2822.28	2622.73	3181.11	-7.26	10399.9	11906.9	11911.2	2.78	84746.1	75157	97381.3	6.34	165826	147160	187226	12.54	510811	459877	568240	14.84	756996	682750	840539	16.704	958650	844558	1.08815e+06	24.104	3.22586e+06	2.8601e+06	3.63833e+06	16.804	974900	858951	1.10649e+06
271900	-3.25	-35.95	12.5801	8.63496	20.196	-19.3	2823.66	2624.75	3182.06	-7.35	10420.6	11930.4	11933.5	2.6	84843.5	75262.7	97471.1	6.25	166165	147477	187589	12.45	511887	460890	569384	14.75	758596	684257	842238	16.65	960861	846552	1.0906e+06	24.05	3.23335e+06	2.86689e+06	3.64658e+06	16.75	977149	860979	1.10898e+06
272900	-3.01	-34.75	12.5811	8.63708	20.1965	-18.34	2826.14	2628.2	3183.83	-7.11	10451.8	11962.1	11967.5	3.08	85002.2	75430.5	97621.2	6.49	166673	147947	188138	12.69	513489	462385	571101	14.99	760978	686483	844787	16.794	964097	849457	1.0942e+06	24.194	3.24429e+06	2.87676e+06	3.6587e+06	16.894	980440	863934	1.11265e+06
273700	-2.79	-33.65	12.5823	8.63941	20.1971	-17.46	2828.58	2631.44	3185.66	-6.89	10477.9	11991.2	11996.2	3.52	85145.3	75578.2	97759.8	6.71	167097	148336	188601	12.91	514821	463619	572539	15.21	762957	688317	846921	16.926	966745	851823	1.09716e+06	24.326	3.25323e+06	2.8848e+06	3.66865e+06	17.026	983133	866340	1.11566e+06
274500	-2.45	-31.95	12.5846	8.64318	20.1984	-16.1	2831.92	2635.61	3188.33	-6.55	10506	12021.4	12027.5	4.2	85317.4	75749.3	97932.8	7.05	167551	148746	189101	13.25	516234	464912	574082	15.55	765054	690240	849208	17.13	969485	854255	1.10025e+06	24.53	3.26247e+06	2.89304e+06	3.67899e+06	17.23	985919	868814	1.1188e+06
275600	-2.35	-31.45	12.5883	8.64915	20.2007	-15.7	2836.97	2641.79	3192.45	-6.45	10545.5	12062.8	12071.8	4.4	85567.1	75995	98186.6	7.15	168186	149320	189806	13.35	518211	466716	576248	15.65	767987	692919	852417	17.19	973290	857627	1.10454e+06	24.59	3.2753e+06	2.90447e+06	3.69337e+06	17.29	989790	872243	1.12316e+06
276600	-2.27	-31.05	12.5922	8.65522	20.2032	-15.38	2841.9	2647.74	3196.54	-6.37	10582	12104.2	12112.8	4.56	85804.1	76226.3	98429.6	7.23	168773	149847	190458	13.43	520033	468373	578250	15.73	770689	695381	855382	17.238	976778	860712	1.10848e+06	24.638	3.28705e+06	2.91493e+06	3.70657e+06	17.338	993337	875381	1.12717e+06
277600	-2.17	-30.55	12.5968	8.66221	20.2062	-14.98	2847.31	2654.14	3201.1	-6.27	10619.3	12145.8	12154.9	4.76	86054.3	76467.7	98688.9	7.33	169371	150383	191126	13.53	521886	470054	580294	15.83	773438	697878	858407	17.298	980302	863822	1.11247e+06	24.698	3.29891e+06	2.92546e+06	3.71992e+06	17.398	996920	878544	1.13123e+06
278900	-1.99	-29.65	12.6051	8.6739	20.2121	-14.26	2855.6	2663.62	3208.35	-6.09	10669.7	12199.2	12212.2	5.12	86412.6	76806.9	99067.4	7.51	170177	151100	192031	13.71	524372	472294	583051	16.01	777122	701203	862487	17.406	984966	867924	1.11777e+06	24.806	3.3146e+06	2.93935e+06	3.73763e+06	17.506	1.00166e+06	882716	1.13662e+06
280300	-2.11	-30.25	12.6123	8.68454	20.2169	-14.74	2863.6	2672.98	3215.18	-6.21	10722.6	12258.9	12272.1	4.88	86774.4	77153.8	99444.6	7.39	171025	151857	192979	13.59	526994	474667	585948	15.89	781010	704727	866775	17.334	989929	872300	1.12339e+06	24.734	3.3313e+06	2.95417e+06	3.75645e+06	17.434	1.00671e+06	887166	1.14234e+06
281500	-1.86	-29	12.6219	8.69746	20.224	-13.74	2872.21	2682.6	3222.89	-5.96	10770.4	12313.9	12326.8	5.38	87129.1	77484.9	99824.5	7.64	171787	152532	193840	13.84	529341	476772	588562	16.14	784487	707852	870642	17.484	994291	876127	1.12836e+06	24.884	3.34597e+06	2.96712e+06	3.77305e+06	17.584	1.01115e+06	891059	1.14739e+06
282700	-1.73	-28.35	12.6339	8.71292	20.2333	-13.22	2881.9	2693.17	3231.77	-5.83	10819.6	12369.5	12383.3	5.64	87509.3	77835	100237	7.77	172569	153221	194727	13.97	531741	478916	591247	16.27	788041	711033	874612	17.562	998711	879995	1.13341e+06	24.962	3.36082e+06	2.9802e+06	3.78989e+06	17.662	1.01564e+06	894992	1.15252e+06
284100	-1.57	-27.55	12.6524	8.73541	20.2485	-12.58	2894.96	2707	3244.1	-5.67	10879	12434.6	12452	5.96	87992.6	78272.5	100771	7.93	173510	154045	195801	14.13	534619	481473	594484	16.43	792302	714825	879396	17.658	1.00395e+06	884566	1.13941e+06	25.058	3.37841e+06	2.99565e+06	3.80991e+06	17.758	1.02097e+06	899641	1.15862e+06
285000	-1.77	-28.55	12.6608	8.74639	20.2549	-13.38	2901.97	2714.7	3250.48	-5.87	10915.5	12483.9	12494	5.56	88271.8	78530.6	101073	7.73	174092	154558	196461	13.93	536406	483072	596481	16.23	794950	717198	882349	17.538	1.00725e+06	887457	1.14318e+06	24.938	3.3895e+06	3.00543e+06	3.82249e+06	17.638	1.02433e+06	902582	1.16246e+06
286000	-1.57	-27.55	12.674	8.76245	20.2658	-12.58	2911.3	2724.58	3259.28	-5.67	10958	12530.6	12543.1	5.96	88616.9	78843.1	101454	7.93	174764	155147	197228	14.13	538462	484898	598794	16.43	797993	719907	885766	17.658	1.011e+06	890723	1.14747e+06	25.058	3.40207e+06	3.01646e+06	3.83678e+06	17.758	1.02813e+06	905903	1.16682e+06
287200	-1.7	-28.2	12.6866	8.77857	20.2757	-13.1	2921.26	2735.38	3268.46	-5.8	11007.5	12586.1	12600.1	5.7	89003.4	79197.8	101875	7.8	175551	155839	198121	14	540874	487051	601495	16.3	801566	723100	889760	17.58	1.01543e+06	894600	1.15253e+06	24.98	3.41696e+06	3.02957e+06	3.85369e+06	17.68	1.03264e+06	909846	1.17197e+06
288600	-1.62	-27.8	12.7036	8.79957	20.2894	-12.78	2933.74	2748.72	3280.14	-5.72	11066.2	12650.9	12667.9	5.86	89473.9	79626	102392	7.88	176483	156656	199183	14.08	543727	489590	604700	16.38	805790	726867	894496	17.628	1.02064e+06	899153	1.1585e+06	25.028	3.43447e+06	3.04496e+06	3.87359e+06	17.728	1.03794e+06	914476	1.17803e+06
289600	-1.56	-27.5	12.717	8.81585	20.3004	-12.54	2943.15	2758.68	3289.04	-5.66	11108.7	12704.6	12717.1	5.98	89820.9	79939.9	102776	7.94	177156	157246	199952	14.14	545786	491419	607017	16.44	808839	729580	897920	17.664	1.02439e+06	902420	1.16279e+06	25.064	3.44704e+06	3.056e+06	3.88791e+06	17.764	1.04175e+06	917800	1.1824e+06
291000	-1.49	-27.15	12.7382	8.84095	20.3184	-12.26	2957.19	2773.33	3302.48	-5.59	11169.1	12769.1	12787.3	6.12	90325.3	80392.6	103337	8.01	178112	158080	201046	14.21	548704	494004	610307	16.51	813157	733414	902782	17.706	1.02967e+06	907021	1.16885e+06	25.106	3.46477e+06	3.07155e+06	3.90811e+06	17.806	1.04713e+06	922479	1.18856e+06
292200	-1.69	-28.15	12.7511	8.85729	20.3285	-13.06	2967.23	2784.2	3311.76	-5.79	11218.7	12830.3	12844.4	5.72	90713.8	80748.8	103761	7.81	178900	158773	201942	14.01	551120	496160	613015	16.31	816736	736612	906784	17.586	1.03411e+06	910902	1.17392e+06	24.986	3.47967e+06	3.08467e+06	3.92503e+06	17.686	1.05164e+06	926425	1.19372e+06
293400	-1.77	-28.55	12.7623	8.87193	20.337	-13.38	2976.58	2794.47	3320.26	-5.87	11267.5	12886.9	12900.4	5.56	91086	81093	104163	7.73	179676	159458	202821	13.93	553504	498291	615678	16.23	820266	739776	910722	17.538	1.03851e+06	914757	1.17895e+06	24.938	3.49447e+06	3.09771e+06	3.9418e+06	17.638	1.05612e+06	930346	1.19882e+06
294400	-1.94	-29.4	12.7692	8.88156	20.342	-14.06	2983.25	2802.04	3326.15	-6.04	11306.7	12934.7	12945	5.22	91369.1	81359.6	104464	7.56	180302	160013	203525	13.76	555432	500027	617821	16.06	823125	742351	913892	17.436	1.04212e+06	917926	1.18305e+06	24.836	3.50659e+06	3.10843e+06	3.9555e+06	17.536	1.05978e+06	933569	1.20299e+06
295300	-2.27	-31.05	12.7727	8.88703	20.3443	-15.38	2987.69	2807.39	3329.83	-6.37	11339.5	12974.2	12982	4.56	91582.5	81567.7	104683	7.23	180830	160488	204112	13.43	557072	501518	619622	15.73	825557	744568	916561	17.238	1.04526e+06	920702	1.1866e+06	24.638	3.51717e+06	3.11784e+06	3.96738e+06	17.338	1.06298e+06	936393	1.2066e+06
296300	-2.43	-31.85	12.7756	8.89188	20.346	-16.02	2991.95	2812.68	3333.25	-6.53	11374.8	13013.5	13021.3	4.24	91799.9	81783.5	104902	7.07	181399	161003	204741	13.27	558844	503140	621559	15.57	828187	746977	919431	17.142	1.04869e+06	923747	1.19046e+06	24.542	3.52874e+06	3.12817e+06	3.98034e+06	17.242	1.06647e+06	939490	1.21053e+06
297500	-2.49	-32.15	12.7788	8.89722	20.3478	-16.26	2996.79	2818.76	3337.09	-6.59	11416.6	13058.9	13067.9	4.12	92052.5	82035.8	105155	7.01	182073	161615	205485	13.21	560949	505069	623854	15.51	831311	749844	922833	17.106	1.05278e+06	927384	1.19507e+06	24.506	3.54254e+06	3.1405e+06	3.99578e+06	17.206	1.07063e+06	943188	1.21522e+06
298300	-2.64	-32.9	12.7804	8.9001	20.3487	-16.86	2999.59	2822.39	3339.25	-6.74	11443.6	13092.3	13097.7	3.82	92207.7	82193.4	105307	6.86	182510	162013	205964	13.06	562316	506329	625338	15.36	833341	751717	925033	17.016	1.05547e+06	929779	1.19808e+06	24.416	3.55161e+06	3.14863e+06	4.0059e+06	17.116	1.07336e+06	945624	1.21828e+06
299500	-2.74	-33.4	12.7824	8.90385	20.3498	-17.26	3003.42	2827.44	3342.15	-6.84	11483.2	13133.7	13141.4	3.62	92428.2	82419.8	105522	6.76	183153	162601	206666	12.96	564332	508192	627517	15.26	836334	754488	928266	16.956	1.05946e+06	933342	1.20255e+06	24.356	3.56509e+06	3.16073e+06	4.0209e+06	17.056	1.07742e+06	949248	1.22283e+06
300800	-2.76	-33.5	12.7845	8.90779	20.3509	-17.34	3007.5	2832.83	3345.22	-6.86	11525.9	13180.2	13188.4	3.58	92664.6	82662.9	105752	6.74	183847	163237	207422	12.94	566508	510205	629869	15.24	839566	757482	931754	16.944	1.06378e+06	937196	1.20738e+06	24.344	3.57966e+06	3.17382e+06	4.03712e+06	17.044	1.08181e+06	953168	1.22774e+06
301800	-2.65	-32.95	12.7865	8.91134	20.352	-16.9	3010.97	2837.33	3347.89	-6.75	11559.5	13218.8	13225.6	3.8	92857.6	82859.1	105942	6.85	184392	163734	208020	13.05	568214	511777	631719	15.35	842099	759820	934498	17.01	1.06713e+06	940187	1.21114e+06	24.41	3.59099e+06	3.18397e+06	4.04975e+06	17.11	1.08522e+06	956210	1.23157e+06
302800	-2.74	-33.4	12.7881	8.91446	20.3528	-17.26	3014.16	2841.54	3350.3	-6.84	11592.5	13255.6	13262	3.62	93041.4	83047.7	106121	6.76	184927	164224	208604	12.96	569893	513330	633536	15.26	844594	762129	937193	16.956	1.07046e+06	943156	1.21487e+06	24.356	3.60222e+06	3.19405e+06	4.06226e+06	17.056	1.08861e+06	959230	1.23535e+06
303900	-2.44	-31.9	12.7913	8.91972	20.3547	-16.06	3018.8	2847.32	3354.02	-6.54	11631.3	13296.7	13305.2	4.22	93279.3	83284.1	106361	7.06	185552	164790	209294	13.26	571839	515111	635662	15.56	847482	764775	940343	17.136	1.07423e+06	946503	1.21912e+06	24.536	3.61494e+06	3.2054e+06	4.07649e+06	17.236	1.09244e+06	962634	1.23967e+06
305200	-2.1	-30.2	12.7981	8.92974	20.3593	-14.7	3026.3	2856.08	3360.44	-6.2	11680.5	13348.7	13361	4.9	93617	83607.6	106713	7.4	186340	165494	210177	13.6	574278	517317	638357	15.9	851098	768052	944333	17.34	1.07884e+06	950570	1.22434e+06	24.74	3.63046e+06	3.21917e+06	4.09399e+06	17.44	1.09713e+06	966770	1.24499e+06
306200	-1.98	-29.6	12.8046	8.93886	20.3639	-14.22	3032.73	2863.43	3366.07	-6.08	11719.3	13395.1	13405.2	5.14	93894.1	83869.6	107006	7.52	186961	166046	210874	13.72	576194	519043	640482	16.02	853937	770613	947478	17.412	1.08244e+06	953728	1.22843e+06	24.812	3.64254e+06	3.22986e+06	4.10763e+06	17.512	1.10079e+06	969982	1.24914e+06
307500	-1.84	-28.9	12.8153	8.95325	20.3719	-13.66	3042.24	2874	3374.61	-5.94	11771.4	13450.6	13464.7	5.42	94282.5	84231.4	107423	7.66	187790	166780	211811	13.86	578745	521330	643326	16.16	857717	774008	951684	17.496	1.08717e+06	957881	1.23382e+06	24.896	3.65846e+06	3.24391e+06	4.12565e+06	17.596	1.1056e+06	974206	1.25463e+06
308900	-1.6	-27.7	12.8329	8.97483	20.3862	-12.7	3054.95	2887.54	3386.54	-5.7	11830.4	13515.7	13532.9	5.9	94758.1	84663.3	107946	7.9	188726	167600	212878	14.1	581608	523876	646543	16.4	861956	777785	956439	17.64	1.0924e+06	962441	1.2398e+06	25.04	3.676e+06	3.25933e+06	4.1456e+06	17.74	1.11091e+06	978843	1.26071e+06
310100	-1.3	-26.2	12.858	9.00271	20.4089	-11.5	3069.21	2901.92	3400.67	-5.4	11884.3	13578.9	13596	6.5	95236.4	85084.2	108490	8.2	189576	168336	213858	14.4	584192	526151	649476	16.7	865778	781157	960769	17.82	1.09701e+06	966446	1.24512e+06	25.22	3.69147e+06	3.27285e+06	4.16329e+06	17.92	1.11561e+06	982916	1.26611e+06
311500	-0.98	-24.6	12.9086	9.05289	20.4598	-10.22	3091.31	2923	3423.85	-5.08	11951.6	13652.7	13675.8	7.14	95897.9	85647.1	109267	8.52	190630	169239	215088	14.72	587376	528925	653129	17.02	870485	785266	966157	18.012	1.10257e+06	971241	1.25156e+06	25.412	3.71009e+06	3.28901e+06	4.1847e+06	18.112	1.12126e+06	987793	1.27266e+06
313100	-0.91	-24.25	12.9735	9.11591	20.5267	-9.94	3118.18	2948.3	3452.38	-5.01	12029.7	13741.5	13768.7	7.28	96682.3	86309.8	110195	8.59	191852	170282	216517	14.79	591059	532126	657365	17.09	875929	790007	972402	18.054	1.10897e+06	976752	1.25899e+06	25.454	3.7315e+06	3.30759e+06	4.20937e+06	18.154	1.12777e+06	993397	1.28021e+06
314200	-0.81	-23.75	13.0263	9.16546	20.583	-9.54	3138.35	2966.97	3474.18	-4.91	12084.6	13814.6	13834.2	7.48	97250.9	86785.2	110874	8.69	192708	171010	217523	14.89	593635	534357	660336	17.19	879735	793311	976783	18.114	1.11342e+06	980571	1.26415e+06	25.514	3.74636e+06	3.32046e+06	4.22652e+06	18.214	1.13229e+06	997281	1.28546e+06
315400	-0.87	-24.05	13.0784	9.21533	20.6374	-9.78	3159.23	2986.49	3496.5	-4.97	12143.6	13883.8	13904.6	7.36	97851.9	87290.8	111588	8.63	193631	171798	218604	14.83	596417	536771	663539	17.13	883845	796886	981505	18.078	1.11823e+06	984718	1.26975e+06	25.478	3.76249e+06	3.33443e+06	4.2451e+06	18.178	1.13719e+06	1.0015e+06	1.29115e+06
317000	-0.97	-24.55	13.1371	9.27346	20.6967	-10.18	3184.71	3010.75	3523.27	-5.07	12220.8	13969.5	13996.1	7.16	98611.8	87936.8	112481	8.53	194838	172831	220014	14.73	600062	539945	667722	17.03	889233	801588	987675	18.018	1.1246e+06	990202	1.27712e+06	25.418	3.78378e+06	3.35292e+06	4.2696e+06	18.118	1.14366e+06	1.00708e+06	1.29865e+06
318000	-1.15	-25.45	13.1642	9.30195	20.7225	-10.9	3198.29	3024.09	3537.1	-5.25	12267.1	14035.4	14050.7	6.8	99043.5	88310.7	112979	8.35	195567	173459	220859	14.55	602272	541881	670243	16.85	892501	804456	991394	17.91	1.1285e+06	993580	1.28163e+06	25.31	3.79686e+06	3.36432e+06	4.2846e+06	18.01	1.14763e+06	1.01051e+06	1.30323e+06
318800	-0.77	-23.55	13.2053	9.33997	20.7668	-9.38	3213.49	3038.05	3553.63	-4.87	12307.4	14084.3	14098.8	7.56	99465.9	88662.4	113486	8.73	196195	173992	221597	14.93	604158	543512	672422	17.23	895287	806872	994606	18.138	1.13175e+06	996367	1.2854e+06	25.538	3.80771e+06	3.37371e+06	4.29713e+06	18.238	1.15093e+06	1.01335e+06	1.30707e+06
320000	-1.16	-25.5	13.2372	9.37369	20.797	-10.94	3229.64	3053.95	3570.04	-5.26	12362.9	14145.9	14164.2	6.78	99981.2	89109.3	114080	8.34	197068	174745	222609	14.54	606805	545831	675440	16.84	899201	810309	999060	17.904	1.13643e+06	1.00042e+06	1.29081e+06	25.304	3.82339e+06	3.38737e+06	4.31511e+06	18.004	1.15569e+06	1.01746e+06	1.31257e+06
321200	-0.96	-24.5	13.282	9.41788	20.8424	-10.14	3248.93	3072.27	3590.34	-5.06	12420.9	14212.9	14232.9	7.18	100554	89595.8	114754	8.54	197975	175521	223668	14.74	609544	548215	678584	17.04	903249	813841	1.0037e+06	18.024	1.1412e+06	1.00453e+06	1.29634e+06	25.424	3.83937e+06	3.40125e+06	4.33351e+06	18.124	1.16054e+06	1.02165e+06	1.3182e+06
322100	-0.67	-23.05	13.3366	9.46677	20.9033	-8.98	3267.59	3089.13	3610.99	-4.77	12467.1	14271.4	14288.5	7.76	101055	90008.6	115361	8.83	198694	176130	224517	15.03	611702	550076	681086	17.33	906438	816595	1.00738e+06	18.198	1.14489e+06	1.00769e+06	1.30064e+06	25.598	3.8517e+06	3.41189e+06	4.34777e+06	18.298	1.16429e+06	1.02486e+06	1.32257e+06
323100	-0.65	-22.95	13.3992	9.52255	20.9737	-8.9	3288.69	3108.12	3634.43	-4.75	12518.7	14331.3	14350.4	7.8	101618	90471.2	116045	8.85	199497	176808	225465	15.05	614109	552150	683877	17.35	909992	819664	1.0115e+06	18.21	1.149e+06	1.01121e+06	1.30543e+06	25.61	3.86542e+06	3.42374e+06	4.36364e+06	18.31	1.16847e+06	1.02844e+06	1.32744e+06
324500	-0.55	-22.45	13.5028	9.61177	21.0939	-8.5	3320.93	3136.65	3670.85	-4.65	12592.4	14411.5	14439.5	8	102448	91146.7	117063	8.95	200642	177773	226823	15.15	617537	555093	687865	17.45	915052	824020	1.01737e+06	18.27	1.1548e+06	1.01618e+06	1.31221e+06	25.67	3.88481e+06	3.44045e+06	4.38613e+06	18.37	1.17437e+06	1.03349e+06	1.33433e+06
325700	0.11	-19.15	13.7638	9.79394	21.4667	-5.86	3369.8	3175.34	3732.46	-3.99	12665.1	14498	14529.6	9.32	103453	91911.8	118382	9.61	201756	178689	228177	15.81	620824	557854	691774	18.11	919897	828101	1.02312e+06	18.666	1.16012e+06	1.02066e+06	1.3185e+06	26.066	3.90251e+06	3.45551e+06	4.4069e+06	18.766	1.17978e+06	1.03805e+06	1.34073e+06
326700	0.18	-18.8	14.0072	9.9602	21.8218	-5.58	3413.04	3209.18	3787.59	-3.92	12726.6	14578.9	14606	9.46	104322	92568.3	119530	9.68	202697	179461	229322	15.88	623596	560177	695078	18.18	923982	831534	1.02797e+06	18.708	1.16458e+06	1.02442e+06	1.32379e+06	26.108	3.91736e+06	3.46813e+06	4.42435e+06	18.808	1.18431e+06	1.04188e+06	1.3461e+06
328000	0.1	-19.2	14.2855	10.155	22.218	-5.9	3465.53	3250.8	3853.66	-4	12805.2	14669.3	14703.3	9.3	105406	93393.6	120950	9.6	203901	180451	230785	15.8	627152	563165	699303	18.1	929222	835949	1.03418e+06	18.66	1.17033e+06	1.02928e+06	1.3306e+06	26.06	3.93652e+06	3.48444e+06	4.44683e+06	18.76	1.19016e+06	1.04682e+06	1.35302e+06
329400	0.31	-18.15	14.7053	10.4305	22.8551	-5.06	3533.15	3302.6	3941.7	-3.79	12893.6	14774	14813.8	9.72	106707	94364.4	122691	9.81	205252	181553	232437	16.01	631120	566476	704052	18.31	935067	840841	1.04116e+06	18.786	1.17666e+06	1.0346e+06	1.33811e+06	26.186	3.95756e+06	3.50229e+06	4.47162e+06	18.886	1.1966e+06	1.05223e+06	1.36066e+06
330600	0.07	-19.35	14.95	10.6034	23.2003	-6.02	3580.37	3340.24	4000.85	-4.03	12965.7	14872	14903	9.24	107692	95116.6	123978	9.57	206357	182463	233778	15.77	634385	569223	707929	18.07	939880	844900	1.04686e+06	18.642	1.18196e+06	1.03908e+06	1.34437e+06	26.042	3.9752e+06	3.51731e+06	4.4923e+06	18.742	1.20198e+06	1.05678e+06	1.36703e+06
331800	-0.14	-20.4	15.124	10.7348	23.4304	-6.86	3619.8	3372.79	4048.56	-4.24	13034.7	14959.1	14987.6	8.82	108574	95805.2	125106	9.36	207419	183344	235056	15.56	637535	571891	711645	17.86	944526	848846	1.05232e+06	18.516	1.18714e+06	1.04347e+06	1.35048e+06	25.916	3.99248e+06	3.53209e+06	4.51249e+06	18.616	1.20726e+06	1.06125e+06	1.37324e+06
333000	0.02	-19.6	15.3497	10.8968	23.7439	-6.22	3665.05	3409.15	4104.77	-4.08	13106	15045.3	15075.7	9.14	109534	96541.9	126353	9.52	208514	184247	236382	15.72	640773	574619	715483	18.02	949299	852878	1.05796e+06	18.612	1.19241e+06	1.04793e+06	1.3567e+06	26.012	4.01003e+06	3.54705e+06	4.53305e+06	18.712	1.21261e+06	1.06578e+06	1.37956e+06
334000	-0.06	-20	15.5149	11.0184	23.9678	-6.54	3700.25	3437.81	4147.93	-4.16	13164.4	15123.1	15147.7	8.98	110300	97135.4	127342	9.44	209413	184991	237467	15.64	643434	576867	718630	17.94	953223	856202	1.06259e+06	18.564	1.19677e+06	1.05162e+06	1.36184e+06	25.964	4.02454e+06	3.55944e+06	4.55003e+06	18.664	1.21704e+06	1.06953e+06	1.38479e+06
335300	-0.4	-21.7	15.6381	11.1195	24.1178	-7.9	3734.36	3467.23	4187.46	-4.5	13235.1	15205.8	15233.5	8.3	111134	97803.8	128381	9.1	210507	185908	238772	15.3	646699	579657	722448	17.6	958042	860329	1.06821e+06	18.36	1.20224e+06	1.05628e+06	1.36825e+06	25.76	4.04281e+06	3.57514e+06	4.57127e+06	18.46	1.22261e+06	1.07428e+06	1.39131e+06
336700	-0.68	-23.1	15.7216	11.1945	24.2107	-9.02	3763.14	3493.27	4219.25	-4.78	13306.9	15293.2	15319.6	7.74	111910	98443.2	129320	8.82	211624	186853	240090	15.02	650052	582548	726332	17.32	962993	864608	1.07394e+06	18.192	1.20797e+06	1.0612e+06	1.37493e+06	25.592	4.06196e+06	3.59168e+06	4.59343e+06	18.292	1.22843e+06	1.07927e+06	1.3981e+06
337900	-0.92	-24.3	15.7695	11.2412	24.2599	-9.98	3783.12	3512.12	4240.43	-5.02	13365.3	15368.8	15389.1	7.26	112495	98938.1	130011	8.58	212539	187634	241159	14.78	652809	584945	729502	17.08	967068	868159	1.07861e+06	18.048	1.21276e+06	1.06533e+06	1.38049e+06	25.448	4.07801e+06	3.6056e+06	4.6119e+06	18.148	1.23331e+06	1.08347e+06	1.40375e+06
339000	-1.36	-26.5	15.7903	11.2647	24.2783	-11.74	3795.51	3524.75	4252.57	-5.46	13414.1	15430.9	15446.1	6.38	112919	99314.2	130491	8.14	213309	188303	242045	14.34	655154	587013	732157	16.64	970537	871225	1.08253e+06	17.784	1.21697e+06	1.06898e+06	1.38533e+06	25.184	4.09211e+06	3.61794e+06	4.62801e+06	17.884	1.23759e+06	1.08719e+06	1.40867e+06
340000	-1.78	-28.6	15.7995	11.2767	24.2853	-13.42	3803.22	3533.25	4259.58	-5.88	13454.7	15481.4	15492.6	5.54	113228	99599.8	130824	7.72	213954	188873	242776	13.92	657136	588787	734372	16.22	973474	873858	1.08581e+06	17.532	1.22063e+06	1.07219e+06	1.38951e+06	24.932	4.10442e+06	3.6288e+06	4.64197e+06	17.632	1.24131e+06	1.09045e+06	1.41292e+06
340900	-2.34	-31.4	15.8026	11.2817	24.2872	-15.66	3807.39	3538.33	4262.99	-6.44	13487.1	15521.5	15528.9	4.42	113433	99801.7	131033	7.16	214475	189342	243354	13.36	658756	590264	736148	15.66	975878	876053	1.08844e+06	17.196	1.22375e+06	1.07495e+06	1.39303e+06	24.596	4.11493e+06	3.63816e+06	4.65375e+06	17.296	1.24448e+06	1.09326e+06	1.4165e+06
341700	-2.78	-33.6	15.8038	11.2841	24.2878	-17.42	3809.85	3541.6	4264.83	-6.88	13513.2	15552.7	15557.7	3.54	113577	99950	131173	6.72	214900	189732	243817	12.92	660091	591500	737589	15.22	977860	877890	1.09058e+06	16.932	1.2264e+06	1.07732e+06	1.39599e+06	24.332	4.12388e+06	3.6462e+06	4.66371e+06	17.032	1.24718e+06	1.09567e+06	1.41951e+06
342500	-3.39	-36.65	15.8042	11.285	24.288	-19.86	3811.23	3543.68	4265.75	-7.49	13536.2	15579.1	15582.3	2.32	113680	100064	131266	6.11	215277	190087	244219	12.31	661291	592634	738858	14.61	979645	879580	1.09246e+06	16.566	1.22889e+06	1.07957e+06	1.39875e+06	23.966	4.13232e+06	3.65387e+06	4.67299e+06	16.666	1.24971e+06	1.09796e+06	1.42231e+06
343200	-3.14	-35.4	15.8048	11.2863	24.2882	-18.86	3812.77	3545.87	4266.82	-7.24	13557.4	15601.8	15605.2	2.82	113784	100175	131363	6.36	215624	190409	244592	12.56	662388	593662	740028	14.86	981276	881110	1.0942e+06	16.716	1.23113e+06	1.08158e+06	1.40123e+06	24.116	4.13988e+06	3.66071e+06	4.68135e+06	16.816	1.25199e+06	1.10001e+06	1.42484e+06
344200	-3.33	-36.35	15.8053	11.2876	24.2885	-19.62	3814.6	3548.58	4268.05	-7.43	13586.4	15632.3	15636.5	2.44	113917	100321	131484	6.17	216101	190856	245101	12.37	663904	595093	741635	14.67	983532	883240	1.09659e+06	16.602	1.23426e+06	1.08441e+06	1.4047e+06	24.002	4.15049e+06	3.67034e+06	4.69303e+06	16.702	1.25517e+06	1.10289e+06	1.42837e+06
345000	-3.18	-35.6	15.8059	11.2889	24.2887	-19.02	3816.29	3551.01	4269.22	-7.28	13610.4	15658.7	15662.4	2.74	114033	100445	131592	6.32	216495	191222	245524	12.52	665148	596261	742961	14.82	985383	884979	1.09856e+06	16.692	1.23681e+06	1.08671e+06	1.40752e+06	24.092	4.1591e+06	3.67814e+06	4.70254e+06	16.792	1.25776e+06	1.10522e+06	1.43124e+06
345800	-3.33	-36.35	15.8064	11.29	24.2889	-19.62	3817.76	3553.18	4270.21	-7.43	13633.7	15684.1	15687.4	2.44	114139	100562	131689	6.17	216876	191580	245931	12.37	666361	597405	744246	14.67	987187	886683	1.10047e+06	16.602	1.23931e+06	1.08897e+06	1.4103e+06	24.002	4.16759e+06	3.68584e+06	4.71189e+06	16.702	1.26031e+06	1.10752e+06	1.43406e+06
346800	-3.07	-35.05	15.8073	11.2919	24.2894	-18.58	3820.1	3556.48	4271.87	-7.17	13664.4	15715.7	15720.8	2.96	114293	100725	131833	6.43	217379	192045	246473	12.63	667947	598888	745942	14.93	989545	888890	1.10299e+06	16.758	1.24253e+06	1.09186e+06	1.41387e+06	24.158	4.17847e+06	3.69567e+06	4.72393e+06	16.858	1.26358e+06	1.11046e+06	1.4377e+06
347800	-3.63	-37.85	15.8076	11.2928	24.2895	-20.82	3821.47	3558.64	4272.74	-7.73	13691.6	15746.5	15749.7	1.84	114406	100853	131933	5.87	217829	192472	246947	12.07	669386	600260	747451	14.37	991687	890933	1.10523e+06	16.422	1.24557e+06	1.09462e+06	1.41722e+06	23.822	4.18878e+06	3.70508e+06	4.73521e+06	16.522	1.26667e+06	1.11327e+06	1.4411e+06
348700	-3.59	-37.65	15.8079	11.2936	24.2896	-20.66	3822.76	3560.65	4273.55	-7.69	13716.4	15773	15776	1.92	114510	100970	132025	5.91	218237	192858	247379	12.11	670690	601501	748821	14.41	993628	892783	1.10727e+06	16.446	1.24832e+06	1.09712e+06	1.42024e+06	23.846	4.19809e+06	3.71358e+06	4.74542e+06	16.546	1.26947e+06	1.11581e+06	1.44417e+06
349700	-3.37	-36.55	15.8085	11.2949	24.2898	-19.78	3824.52	3563.28	4274.73	-7.47	13745.2	15802.8	15806.9	2.36	114640	101114	132144	6.13	218710	193302	247884	12.33	672195	602923	750414	14.63	995868	894901	1.10964e+06	16.578	1.25144e+06	1.09994e+06	1.42369e+06	23.978	4.20866e+06	3.72318e+06	4.75704e+06	16.678	1.27264e+06	1.11868e+06	1.44768e+06
350700	-3.32	-36.3	15.809	11.2962	24.2901	-19.58	3826.37	3566.02	4275.97	-7.42	13774.3	15834	15838.2	2.46	114774	101260	132266	6.18	219189	193750	248394	12.38	673714	604356	752024	14.68	998127	897033	1.11203e+06	16.608	1.25457e+06	1.10277e+06	1.42716e+06	24.008	4.21928e+06	3.73282e+06	4.76874e+06	16.708	1.27583e+06	1.12156e+06	1.45121e+06
351500	-3.35	-36.45	15.8095	11.2973	24.2902	-19.7	3827.81	3568.16	4276.94	-7.45	13797.4	15859.8	15863.1	2.4	114879	101376	132362	6.15	219569	194106	248800	12.35	674923	605497	753304	14.65	999925	898732	1.11393e+06	16.59	1.25707e+06	1.10503e+06	1.42993e+06	23.99	4.22775e+06	3.74051e+06	4.77807e+06	16.69	1.27837e+06	1.12386e+06	1.45403e+06
352400	-3.46	-37	15.8099	11.2983	24.2904	-20.14	3829.27	3570.37	4277.89	-7.56	13822.8	15886.8	15890.2	2.18	114991	101500	132463	6.04	219988	194501	249245	12.24	676256	606761	754711	14.54	1.00191e+06	900615	1.11603e+06	16.524	1.25986e+06	1.10755e+06	1.433e+06	23.924	4.23718e+06	3.74909e+06	4.78842e+06	16.624	1.2812e+06	1.12642e+06	1.45715e+06
353300	-3.37	-36.55	15.8104	11.2994	24.2906	-19.78	3830.85	3572.74	4278.95	-7.47	13848.8	15914.4	15918.1	2.36	115108	101629	132569	6.13	220414	194900	249699	12.33	677611	608041	756145	14.63	1.00393e+06	902521	1.11816e+06	16.578	1.26266e+06	1.11009e+06	1.43611e+06	23.978	4.24669e+06	3.75774e+06	4.79889e+06	16.678	1.28406e+06	1.129e+06	1.46031e+06
354100	-3.5	-37.2	15.8107	11.3002	24.2907	-20.3	3832.1	3574.65	4279.75	-7.6	13871.2	15939	15942	2.1	115205	101737	132656	6	220783	195249	250091	12.2	678789	609158	757386	14.5	1.00568e+06	904186	1.12e+06	16.5	1.26513e+06	1.11232e+06	1.43882e+06	23.9	4.25504e+06	3.76534e+06	4.80805e+06	16.6	1.28656e+06	1.13127e+06	1.46307e+06
354700	-3.23	-35.85	15.8111	11.3011	24.2909	-19.22	3833.31	3576.4	4280.58	-7.33	13889	15958.5	15961.2	2.64	115290	101829	132734	6.27	221075	195521	250403	12.47	679714	610028	758370	14.77	1.00705e+06	905481	1.12146e+06	16.662	1.26703e+06	1.11403e+06	1.44093e+06	24.062	4.26147e+06	3.77117e+06	4.81515e+06	16.762	1.2885e+06	1.13301e+06	1.46521e+06
355300	-3.39	-36.65	15.8114	11.3019	24.291	-19.86	3834.35	3577.96	4281.27	-7.49	13906.2	15977.2	15979.6	2.32	115367	101914	132804	6.11	221358	195787	250705	12.31	680614	610879	759322	14.61	1.00839e+06	906748	1.12288e+06	16.566	1.2689e+06	1.11572e+06	1.44299e+06	23.966	4.2678e+06	3.77692e+06	4.82211e+06	16.666	1.2904e+06	1.13473e+06	1.46731e+06
356000	-3.06	-35	15.812	11.3033	24.2913	-18.54	3836	3580.28	4282.45	-7.16	13927.8	15999.5	16003.1	2.98	115475	102029	132906	6.44	221710	196113	251085	12.64	681727	611919	760511	14.94	1.01005e+06	908296	1.12465e+06	16.764	1.27115e+06	1.11775e+06	1.4455e+06	24.164	4.27542e+06	3.7838e+06	4.83054e+06	16.864	1.29269e+06	1.13679e+06	1.46986e+06
356400	-3.11	-35.25	15.8124	11.304	24.2915	-18.74	3836.91	3581.56	4283.08	-7.21	13939.9	16014.3	16016.3	2.88	115535	102093	132962	6.39	221910	196298	251299	12.59	682357	612509	761184	14.89	1.01098e+06	909174	1.12565e+06	16.734	1.27243e+06	1.1189e+06	1.44693e+06	24.134	4.27976e+06	3.78772e+06	4.83534e+06	16.834	1.29399e+06	1.13796e+06	1.47131e+06
357200	-2.96	-34.5	15.8133	11.3058	24.2919	-18.14	3838.98	3584.43	4284.58	-7.06	13965.1	16039.4	16043.8	3.18	115666	102230	133086	6.54	222320	196677	251744	12.74	683650	613713	762572	15.04	1.01291e+06	910966	1.12771e+06	16.824	1.27503e+06	1.12124e+06	1.44983e+06	24.224	4.28855e+06	3.79565e+06	4.84509e+06	16.924	1.29664e+06	1.14034e+06	1.47426e+06
358000	-3.17	-35.55	15.8139	11.3072	24.2922	-18.98	3840.69	3586.87	4285.77	-7.27	13989.2	16066	16069.8	2.76	115782	102355	133194	6.33	222714	197044	252167	12.53	684897	614883	763901	14.83	1.01476e+06	912708	1.12968e+06	16.698	1.27758e+06	1.12353e+06	1.45266e+06	24.098	4.29717e+06	3.80345e+06	4.85461e+06	16.798	1.29923e+06	1.14267e+06	1.47714e+06
358800	-2.81	-33.75	15.8151	11.3094	24.2928	-17.54	3843.08	3590.07	4287.55	-6.91	14015.2	16093.5	16098.4	3.48	115924	102502	133331	6.69	223137	197432	252627	12.89	686224	616114	765333	15.19	1.01673e+06	914537	1.13181e+06	16.914	1.28022e+06	1.12589e+06	1.45561e+06	24.314	4.3061e+06	3.81148e+06	4.86453e+06	17.014	1.30192e+06	1.14507e+06	1.48014e+06
359400	-2.74	-33.4	15.8161	11.3113	24.2933	-17.26	3845	3592.6	4289	-6.84	14035	16116.4	16120.2	3.62	116034	102615	133438	6.76	223458	197726	252978	12.96	687232	617045	766423	15.26	1.01823e+06	915923	1.13342e+06	16.956	1.28222e+06	1.12767e+06	1.45784e+06	24.356	4.31284e+06	3.81753e+06	4.87203e+06	17.056	1.30395e+06	1.14689e+06	1.48241e+06
360400	-2.7	-33.2	15.8179	11.3146	24.2943	-17.1	3848.31	3596.94	4291.53	-6.8	14068.3	16150.4	16157	3.7	116222	102807	133622	6.8	223998	198220	253568	13	688923	618607	768254	15.3	1.02074e+06	918245	1.13614e+06	16.98	1.28556e+06	1.13065e+06	1.46158e+06	24.38	4.32411e+06	3.82764e+06	4.88459e+06	17.08	1.30734e+06	1.14992e+06	1.48622e+06
361000	-2.89	-34.15	15.8186	11.3161	24.2947	-17.86	3849.98	3599.2	4292.75	-6.99	14087.5	16174.5	16178	3.32	116323	102913	133720	6.61	224310	198507	253907	12.81	689905	619519	769311	15.11	1.0222e+06	919602	1.13771e+06	16.866	1.28752e+06	1.13241e+06	1.46378e+06	24.266	4.33075e+06	3.83362e+06	4.89197e+06	16.966	1.30934e+06	1.15171e+06	1.48845e+06
361800	-2.74	-33.4	15.82	11.3186	24.2954	-17.26	3852.53	3602.57	4294.68	-6.84	14113.9	16201.9	16207.1	3.62	116471	103064	133863	6.76	224738	198899	254375	12.96	691249	620761	770764	15.26	1.0242e+06	921449	1.13986e+06	16.956	1.29019e+06	1.13479e+06	1.46676e+06	24.356	4.33974e+06	3.84168e+06	4.90197e+06	17.056	1.31205e+06	1.15412e+06	1.49148e+06
362800	-2.61	-32.75	15.8221	11.3224	24.2966	-16.74	3856.14	3607.2	4297.48	-6.71	14147.8	16237.7	16244.7	3.88	116668	103263	134058	6.89	225288	199400	254978	13.09	692967	622343	772630	15.39	1.02675e+06	923800	1.14263e+06	17.034	1.29356e+06	1.13779e+06	1.47054e+06	24.434	4.35111e+06	3.85187e+06	4.91466e+06	17.134	1.31548e+06	1.15717e+06	1.49532e+06
363800	-2.67	-33.05	15.824	11.3258	24.2976	-16.98	3859.54	3611.64	4300.09	-6.77	14181.3	16275	16281.7	3.76	116859	103458	134245	6.83	225831	199895	255572	13.03	694667	623911	774473	15.33	1.02927e+06	926131	1.14536e+06	16.998	1.2969e+06	1.14077e+06	1.4743e+06	24.398	4.36241e+06	3.862e+06	4.92727e+06	17.098	1.31888e+06	1.16021e+06	1.49914e+06
364600	-2.52	-32.3	15.826	11.3292	24.2987	-16.38	3862.68	3615.6	4302.57	-6.62	14209	16306.6	16312.5	4.06	117024	103624	134411	6.98	226278	200301	256065	13.18	696063	625191	775993	15.48	1.03134e+06	928035	1.14762e+06	17.088	1.29963e+06	1.14319e+06	1.47736e+06	24.488	4.37159e+06	3.87021e+06	4.93753e+06	17.188	1.32165e+06	1.16267e+06	1.50225e+06
365200	-2.49	-32.15	15.8275	11.3319	24.2997	-16.26	3865.1	3618.64	4304.48	-6.59	14229.9	16331.3	16335.8	4.12	117151	103750	134537	7.01	226615	200607	256437	13.21	697115	626156	777141	15.51	1.0329e+06	929469	1.14932e+06	17.106	1.30167e+06	1.14501e+06	1.47966e+06	24.506	4.37849e+06	3.87638e+06	4.94525e+06	17.206	1.32373e+06	1.16452e+06	1.5046e+06
365800	-2.55	-32.45	15.8289	11.3344	24.3005	-16.5	3867.38	3621.54	4306.28	-6.65	14250.5	16354.3	16358.7	4	117273	103873	134659	6.95	226949	200910	256804	13.15	698157	627113	778275	15.45	1.03445e+06	930891	1.151e+06	17.07	1.30371e+06	1.14682e+06	1.48194e+06	24.47	4.38536e+06	3.88251e+06	4.95291e+06	17.17	1.3258e+06	1.16636e+06	1.50692e+06
366400	-2.67	-33.05	15.8301	11.3364	24.3011	-16.98	3869.43	3624.2	4307.85	-6.77	14270.6	16376.9	16380.9	3.76	117387	103990	134771	6.83	227274	201208	257160	13.03	699177	628053	779380	15.33	1.03597e+06	932290	1.15264e+06	16.998	1.30572e+06	1.14861e+06	1.4842e+06	24.398	4.39214e+06	3.8886e+06	4.96048e+06	17.098	1.32784e+06	1.16818e+06	1.50921e+06
367000	-2.77	-33.55	15.831	11.3382	24.3016	-17.38	3871.29	3626.68	4309.25	-6.87	14290.3	16398.8	16402.6	3.56	117496	104101	134876	6.73	227594	201501	257509	12.93	700179	628981	780463	15.23	1.03745e+06	933670	1.15424e+06	16.938	1.30771e+06	1.15039e+06	1.48642e+06	24.338	4.39886e+06	3.89463e+06	4.96795e+06	17.038	1.32987e+06	1.16999e+06	1.51148e+06
367500	-2.68	-33.1	15.832	11.3399	24.3021	-17.02	3872.98	3628.88	4310.54	-6.78	14307	16417.7	16421	3.74	117591	104198	134969	6.82	227865	201748	257805	13.02	701028	629764	781383	15.32	1.03871e+06	934834	1.15561e+06	16.992	1.30938e+06	1.15188e+06	1.4883e+06	24.392	4.40451e+06	3.8997e+06	4.97425e+06	17.092	1.33157e+06	1.17151e+06	1.51338e+06
368600	-2.52	-32.3	15.8347	11.3446	24.3037	-16.38	3877.29	3634.32	4313.94	-6.62	14345.1	16455.2	16463.4	4.06	117819	104427	135197	6.98	228480	202306	258482	13.18	702947	631525	783474	15.48	1.04156e+06	937451	1.15871e+06	17.088	1.31312e+06	1.15521e+06	1.49251e+06	24.488	4.41712e+06	3.91098e+06	4.98835e+06	17.188	1.33537e+06	1.17489e+06	1.51766e+06
369600	-2.41	-31.75	15.8377	11.3496	24.3055	-15.94	3881.63	3639.69	4317.44	-6.51	14380.5	16495.1	16503	4.28	118038	104644	135419	7.09	229051	202822	259114	13.29	704725	633151	785419	15.59	1.0442e+06	939867	1.16159e+06	17.154	1.31656e+06	1.15826e+06	1.49638e+06	24.554	4.42872e+06	3.92132e+06	5.00134e+06	17.254	1.33887e+06	1.17799e+06	1.5216e+06
370400	-2.57	-32.55	15.8395	11.3528	24.3065	-16.58	3884.62	3643.51	4319.78	-6.67	14407.9	16527.6	16533.3	3.96	118200	104807	135579	6.93	229494	203225	259601	13.13	706109	634423	786924	15.43	1.04626e+06	941758	1.16382e+06	17.058	1.31927e+06	1.16067e+06	1.49942e+06	24.458	4.43785e+06	3.92949e+06	5.01154e+06	17.158	1.34162e+06	1.18044e+06	1.52469e+06
371500	-2.35	-31.45	15.8432	11.3588	24.3088	-15.7	3889.66	3649.69	4323.89	-6.45	14447.3	16568.6	16577.6	4.4	118449	105052	135833	7.15	230129	203799	260305	13.35	708086	636226	789090	15.65	1.04919e+06	944437	1.16703e+06	17.19	1.32307e+06	1.16404e+06	1.50371e+06	24.59	4.45067e+06	3.94092e+06	5.02592e+06	17.29	1.34549e+06	1.18387e+06	1.52906e+06
372800	-2.44	-31.9	15.847	11.365	24.311	-16.06	3895.14	3656.51	4328.29	-6.54	14493.1	16618.6	16628.6	4.22	118731	105332	136116	7.06	230867	204467	261120	13.26	710386	638331	791602	15.56	1.0526e+06	947565	1.17075e+06	17.136	1.32753e+06	1.16799e+06	1.50873e+06	24.536	4.4657e+06	3.95434e+06	5.04275e+06	17.236	1.35003e+06	1.18789e+06	1.53416e+06
373700	-2.5	-32.2	15.8493	11.3689	24.3124	-16.3	3898.74	3661.04	4331.14	-6.6	14524.4	16656.7	16663.5	4.1	118919	105520	136304	7	231373	204925	261677	13.2	711962	639776	793320	15.5	1.05494e+06	949713	1.1733e+06	17.1	1.3306e+06	1.17072e+06	1.51218e+06	24.5	4.47604e+06	3.96358e+06	5.05432e+06	17.2	1.35315e+06	1.19067e+06	1.53767e+06
374700	-2.43	-31.85	15.8522	11.3738	24.3141	-16.02	3902.99	3666.33	4334.56	-6.53	14559.7	16695	16702.9	4.24	119136	105736	136523	7.07	231941	205439	262306	13.27	713734	641397	795257	15.57	1.05757e+06	952122	1.17617e+06	17.142	1.33403e+06	1.17376e+06	1.51605e+06	24.542	4.48761e+06	3.97391e+06	5.06727e+06	17.242	1.35664e+06	1.19376e+06	1.5416e+06
375900	-2.26	-31	15.8569	11.3812	24.3171	-15.34	3908.97	3673.52	4339.52	-6.36	14603.6	16741.9	16752.2	4.58	119422	106015	136817	7.24	232647	206074	263090	13.44	715924	643389	797664	15.74	1.06082e+06	955081	1.17973e+06	17.244	1.33822e+06	1.17747e+06	1.52079e+06	24.644	4.50173e+06	3.98646e+06	5.08313e+06	17.344	1.3609e+06	1.19753e+06	1.54642e+06
377200	-2.38	-31.6	15.8611	11.3879	24.3197	-15.82	3914.77	3680.66	4344.22	-6.48	14649.9	16793.6	16804.1	4.34	119713	106301	137111	7.12	233394	206748	263917	13.32	718248	645511	800208	15.62	1.06427e+06	958234	1.1835e+06	17.172	1.3427e+06	1.18144e+06	1.52584e+06	24.572	4.51684e+06	3.99994e+06	5.10007e+06	17.272	1.36546e+06	1.20157e+06	1.55156e+06
378200	-2.35	-31.45	15.8644	11.3934	24.3217	-15.7	3919.35	3686.27	4347.96	-6.45	14685.8	16836.1	16844.3	4.4	119940	106525	137341	7.15	233972	207269	264557	13.35	720045	647150	802177	15.65	1.06693e+06	960670	1.18642e+06	17.19	1.34616e+06	1.18451e+06	1.52974e+06	24.59	4.5285e+06	4.01033e+06	5.11314e+06	17.29	1.36898e+06	1.20469e+06	1.55553e+06
379400	-2.34	-31.4	15.8686	11.4	24.3243	-15.66	3924.91	3693.05	4352.5	-6.44	14729	16882.8	16892.7	4.42	120214	106794	137620	7.16	234666	207895	265328	13.36	722205	649120	804545	15.66	1.07014e+06	963597	1.18993e+06	17.196	1.35032e+06	1.18819e+06	1.53443e+06	24.596	4.5425e+06	4.02281e+06	5.12885e+06	17.296	1.3732e+06	1.20843e+06	1.5603e+06
380600	-2.27	-31.05	15.8732	11.4073	24.3272	-15.38	3930.83	3700.19	4357.41	-6.37	14772.8	16931.6	16941.9	4.56	120498	107071	137912	7.23	235371	208529	266111	13.43	724391	651109	806947	15.73	1.07338e+06	966552	1.19349e+06	17.238	1.3545e+06	1.19189e+06	1.53916e+06	24.638	4.5566e+06	4.03535e+06	5.14469e+06	17.338	1.37746e+06	1.2122e+06	1.56511e+06
381800	-2.24	-30.9	15.8781	11.4149	24.3304	-15.26	3936.91	3707.49	4362.48	-6.34	14816.9	16981.1	16991.5	4.62	120787	107352	138209	7.26	236079	209165	266899	13.46	726589	653107	809364	15.76	1.07664e+06	969519	1.19707e+06	17.256	1.3587e+06	1.1956e+06	1.54391e+06	24.656	4.57074e+06	4.04793e+06	5.16058e+06	17.356	1.38173e+06	1.21597e+06	1.56993e+06
382600	-2.07	-30.05	15.8825	11.4213	24.3334	-14.58	3941.66	3713	4366.56	-6.17	14847.4	17018.4	17026.1	4.96	120999	107554	138430	7.43	236567	209600	267446	13.63	728098	654470	811033	15.93	1.07888e+06	971543	1.19954e+06	17.358	1.36155e+06	1.19811e+06	1.54714e+06	24.758	4.58033e+06	4.05642e+06	5.17138e+06	17.458	1.38462e+06	1.21852e+06	1.57322e+06
383900	-2	-29.7	15.8907	11.4328	24.3391	-14.3	3949.87	3722.41	4373.72	-6.1	14897.7	17070.3	17083.3	5.1	121355	107892	138806	7.5	237371	210316	268349	13.7	730579	656707	813785	16	1.08256e+06	974864	1.20361e+06	17.4	1.36621e+06	1.20221e+06	1.55243e+06	24.8	4.596e+06	4.0703e+06	5.18908e+06	17.5	1.38936e+06	1.22269e+06	1.5786e+06
385100	-1.9	-29.2	15.8996	11.445	24.3456	-13.9	3958.18	3731.76	4381.1	-6	14945.1	17124.8	17137.4	5.3	121702	108217	139177	7.6	238128	210987	269202	13.8	732910	658801	816377	16.1	1.08601e+06	977972	1.20744e+06	17.46	1.37055e+06	1.20602e+06	1.55738e+06	24.86	4.61061e+06	4.08321e+06	5.2056e+06	17.56	1.39378e+06	1.22657e+06	1.58363e+06
386300	-1.81	-28.75	15.91	11.4589	24.3535	-13.54	3967.19	3741.73	4389.24	-5.91	14993.4	17179.6	17192.8	5.48	122066	108556	139569	7.69	238898	211667	270073	13.89	735277	660921	819019	16.19	1.08952e+06	981119	1.21135e+06	17.514	1.37494e+06	1.20987e+06	1.56238e+06	24.914	4.62535e+06	4.09621e+06	5.22229e+06	17.614	1.39824e+06	1.23048e+06	1.58871e+06
387300	-1.8	-28.7	15.9189	11.4706	24.3602	-13.5	3974.77	3750.1	4396.1	-5.9	15033.8	17228	17239.1	5.5	122372	108839	139898	7.7	239541	212235	270800	13.9	737252	662690	821224	16.2	1.09244e+06	983744	1.21461e+06	17.52	1.3786e+06	1.21307e+06	1.56655e+06	24.92	4.63764e+06	4.10705e+06	5.23622e+06	17.62	1.40196e+06	1.23374e+06	1.59295e+06
388500	-1.74	-28.4	15.9307	11.4858	24.3693	-13.26	3984.37	3760.59	4404.89	-5.84	15082.9	17281.8	17295.5	5.62	122750	109187	140308	7.76	240321	212923	271685	13.96	739648	664831	823904	16.26	1.09599e+06	986921	1.21857e+06	17.556	1.38301e+06	1.21694e+06	1.57159e+06	24.956	4.65247e+06	4.12012e+06	5.25305e+06	17.656	1.40645e+06	1.23767e+06	1.59808e+06
389600	-1.48	-27.1	15.9477	11.5058	24.3837	-12.22	3995.5	3772.19	4415.56	-5.58	15130.5	17336.4	17350.8	6.14	123148	109545	140752	8.02	241073	213579	272547	14.22	741944	666865	826495	16.52	1.09939e+06	989937	1.2224e+06	17.712	1.38717e+06	1.22055e+06	1.57636e+06	25.112	4.66641e+06	4.13234e+06	5.26894e+06	17.812	1.41067e+06	1.24135e+06	1.60293e+06
390600	-1.34	-26.4	15.9673	11.5278	24.4012	-11.66	4006.96	3783.84	4426.85	-5.44	15175	17388.8	17402.8	6.42	123538	109889	141194	8.16	241776	214189	273356	14.36	744083	668750	828919	16.66	1.10255e+06	992732	1.22598e+06	17.796	1.391e+06	1.22388e+06	1.58076e+06	25.196	4.67926e+06	4.14357e+06	5.28361e+06	17.896	1.41457e+06	1.24473e+06	1.60741e+06
391800	-1.32	-26.3	15.9916	11.555	24.423	-11.58	4020.97	3798.02	4440.68	-5.42	15228.7	17448.7	17465.6	6.46	124012	110307	141730	8.18	242623	214923	274331	14.38	746658	671019	831840	16.68	1.10636e+06	996095	1.23029e+06	17.808	1.3956e+06	1.22788e+06	1.58606e+06	25.208	4.6947e+06	4.15707e+06	5.30127e+06	17.908	1.41925e+06	1.2488e+06	1.6128e+06
393200	-1.18	-25.6	16.0276	11.5933	24.4569	-11.02	4039.48	3816.3	4459.42	-5.28	15293.2	17520.4	17541.5	6.74	124607	110824	142414	8.32	243637	215798	275507	14.52	749735	673717	835346	16.82	1.11092e+06	1.00009e+06	1.23547e+06	17.892	1.40105e+06	1.2326e+06	1.59236e+06	25.292	4.71296e+06	4.17299e+06	5.3222e+06	17.992	1.4248e+06	1.2536e+06	1.61919e+06
394500	-1	-24.7	16.073	11.6386	24.5022	-10.3	4059.64	3835.6	4480.5	-5.1	15355.5	17593.9	17615.2	7.1	125214	111342	143127	8.5	244613	216634	276644	14.7	752682	676286	838725	17	1.11527e+06	1.0039e+06	1.24045e+06	18	1.40621e+06	1.23704e+06	1.59832e+06	25.4	4.73021e+06	4.18798e+06	5.34203e+06	18.1	1.43004e+06	1.25812e+06	1.62526e+06
395700	-0.96	-24.5	16.1178	11.6828	24.5476	-10.14	4078.93	3853.91	4500.79	-5.06	15413.4	17664	17684	7.18	125787	111828	143801	8.54	245520	217410	277703	14.74	755421	678670	841869	17.04	1.11932e+06	1.00743e+06	1.24509e+06	18.024	1.41098e+06	1.24116e+06	1.60386e+06	25.424	4.74619e+06	4.20186e+06	5.36043e+06	18.124	1.43489e+06	1.26231e+06	1.63089e+06
396700	-0.83	-23.85	16.1642	11.7267	24.5967	-9.62	4096.95	3870.65	4520.19	-4.93	15463.1	17725.6	17743.2	7.44	126299	112257	144411	8.67	246295	218070	278613	14.87	757755	680693	844559	17.17	1.12277e+06	1.01043e+06	1.24905e+06	18.102	1.41501e+06	1.24463e+06	1.60854e+06	25.502	4.75968e+06	4.21354e+06	5.37598e+06	18.202	1.43899e+06	1.26583e+06	1.63566e+06
397400	-0.58	-22.6	16.2135	11.7695	24.6534	-8.62	4112.65	3884.62	4537.84	-4.68	15499.7	17773.6	17787.4	7.94	126707	112591	144911	8.92	246864	218551	279287	15.12	759460	682158	846541	17.42	1.12529e+06	1.0126e+06	1.25197e+06	18.252	1.41791e+06	1.2471e+06	1.61192e+06	25.652	4.76935e+06	4.22187e+06	5.38719e+06	18.352	1.44194e+06	1.26835e+06	1.63909e+06
398200	-0.53	-22.35	16.2747	11.8219	24.7248	-8.42	4131.4	3901.15	4559.09	-4.63	15542	17822.4	17838.5	8.04	127187	112980	145500	8.97	247521	219104	280067	15.17	761425	683844	848830	17.47	1.12819e+06	1.01509e+06	1.25534e+06	18.282	1.42123e+06	1.24994e+06	1.61581e+06	25.682	4.78045e+06	4.23144e+06	5.40007e+06	18.382	1.44532e+06	1.27124e+06	1.64304e+06
399100	-0.38	-21.6	16.3628	11.8937	24.8328	-7.82	4155.43	3921.8	4587.03	-4.48	15591.2	17878.9	17898.3	8.34	127770	113447	146229	9.12	248282	219741	280975	15.32	763693	685781	851484	17.62	1.13153e+06	1.01796e+06	1.25925e+06	18.372	1.42503e+06	1.25318e+06	1.62026e+06	25.772	4.79312e+06	4.24232e+06	5.4148e+06	18.472	1.44918e+06	1.27453e+06	1.64757e+06
399700	-0.25	-20.95	16.4355	11.9506	24.9257	-7.3	4173.36	3936.88	4608.33	-4.35	15624.9	17925.8	17939.4	8.6	128187	113775	146755	9.25	248802	220174	281598	15.45	765239	687095	853300	17.75	1.13381e+06	1.0199e+06	1.26192e+06	18.45	1.42759e+06	1.25536e+06	1.62327e+06	25.85	4.80167e+06	4.24965e+06	5.42477e+06	18.55	1.45178e+06	1.27675e+06	1.65063e+06
400500	0.05	-19.45	16.5934	12.0629	25.1472	-6.1	4204.31	3961.63	4646.97	-4.05	15672.7	17978	17998.6	9.2	128836	114273	147602	9.55	249536	220779	282488	15.75	767409	688921	855875	18.05	1.13701e+06	1.0226e+06	1.26571e+06	18.63	1.43112e+06	1.25834e+06	1.62744e+06	26.03	4.81341e+06	4.25964e+06	5.43853e+06	18.73	1.45537e+06	1.27977e+06	1.65486e+06
401400	0.15	-18.95	16.8022	12.2068	25.449	-5.7	4242.24	3991.45	4695.1	-3.95	15727.7	18042.8	18066.8	9.4	129606	114856	148616	9.65	250378	221470	283512	15.85	769891	691004	858830	18.15	1.14067e+06	1.02568e+06	1.27005e+06	18.69	1.43512e+06	1.26171e+06	1.63218e+06	26.09	4.82673e+06	4.27098e+06	5.45418e+06	18.79	1.45944e+06	1.28321e+06	1.65968e+06
402200	0.98	-14.8	17.4933	12.5779	26.7242	-2.38	4310.14	4038.17	4793.34	-3.12	15785.9	18112.1	18141.5	11.06	130658	115590	150120	10.48	251255	222167	284611	16.68	772431	693077	861936	18.98	1.14441e+06	1.02873e+06	1.27461e+06	19.188	1.43898e+06	1.26492e+06	1.63683e+06	26.588	4.83955e+06	4.28171e+06	5.46946e+06	19.288	1.46337e+06	1.28647e+06	1.66441e+06
402900	1.09	-14.25	18.2109	12.9509	28.09	-1.94	4375.26	4082.19	4889.13	-3.01	15838	18181.8	18208.6	11.28	131633	116262	151527	10.59	252038	222788	285596	16.79	774695	694919	864714	19.09	1.14773e+06	1.03145e+06	1.27868e+06	19.254	1.4424e+06	1.26775e+06	1.64095e+06	26.654	4.85088e+06	4.29119e+06	5.483e+06	19.354	1.46684e+06	1.28935e+06	1.6686e+06
403700	1.14	-14	19.0971	13.4051	29.8004	-1.74	4452.83	4134.22	5004.12	-2.96	15898.1	18255.1	18286.3	11.38	132775	117047	153185	10.64	252941	223503	286736	16.84	777304	697038	867922	19.14	1.15157e+06	1.03457e+06	1.28338e+06	19.284	1.44633e+06	1.271e+06	1.64569e+06	26.684	4.86389e+06	4.30205e+06	5.49856e+06	19.384	1.47084e+06	1.29266e+06	1.67342e+06
404600	0.83	-15.55	19.7121	13.7501	30.8876	-2.98	4520.23	4181.7	5099.4	-3.27	15961.6	18335.9	18367.2	10.76	133871	117822	154728	10.33	253899	224270	287931	16.53	780090	699323	871312	18.83	1.15567e+06	1.03795e+06	1.28835e+06	19.098	1.45062e+06	1.27457e+06	1.65083e+06	26.498	4.87811e+06	4.31399e+06	5.51546e+06	19.198	1.47519e+06	1.29628e+06	1.67865e+06
405100	1.2	-13.7	20.3199	14.0562	32.0805	-1.5	4571.18	4215.56	5175.62	-2.9	15999.7	18396.6	18416.5	11.5	134607	118325	155802	10.7	254471	224721	288653	16.9	781737	700658	873341	19.2	1.15809e+06	1.03992e+06	1.29132e+06	19.32	1.45309e+06	1.27661e+06	1.65381e+06	26.72	4.88629e+06	4.32081e+06	5.52525e+06	19.42	1.4777e+06	1.29836e+06	1.68168e+06
405800	0.85	-15.45	20.8134	14.3315	32.958	-2.9	4624.49	4253	5251.21	-3.25	16049.2	18455.3	18479.8	10.8	135468	118933	157017	10.35	255219	225320	289586	16.55	783911	702441	875989	18.85	1.16128e+06	1.04255e+06	1.2952e+06	19.11	1.45643e+06	1.27939e+06	1.65782e+06	26.51	4.89736e+06	4.33011e+06	5.53842e+06	19.21	1.4811e+06	1.30118e+06	1.68575e+06
406500	0.32	-18.1	21.0267	14.4711	33.2827	-5.02	4658.59	4279.07	5295.68	-3.78	16093.5	18515.2	18535.2	9.74	136123	119420	157893	9.82	255895	225872	290414	16.02	785899	704098	878368	18.32	1.16421e+06	1.04499e+06	1.2987e+06	18.792	1.45959e+06	1.28205e+06	1.66158e+06	26.192	4.9079e+06	4.33905e+06	5.55083e+06	18.892	1.48432e+06	1.30389e+06	1.68958e+06
407300	0	-19.7	21.1724	14.5763	33.4838	-6.3	4688.24	4302.98	5332.39	-4.1	16140.9	18573.5	18593.6	9.1	136756	119907	158714	9.5	256622	226472	291294	15.7	788050	705912	880916	18	1.16738e+06	1.04767e+06	1.30244e+06	18.6	1.4631e+06	1.28502e+06	1.66572e+06	26	4.91957e+06	4.349e+06	5.56451e+06	18.7	1.48788e+06	1.30691e+06	1.69379e+06
408100	0.05	-19.45	21.3303	14.6886	33.7053	-6.1	4719.19	4327.73	5371.03	-4.05	16188.7	18632.2	18652.8	9.2	137405	120405	159561	9.55	257357	227077	292184	15.75	790219	707738	883490	18.05	1.17058e+06	1.05037e+06	1.30623e+06	18.63	1.46662e+06	1.288e+06	1.66989e+06	26.03	4.93131e+06	4.359e+06	5.57826e+06	18.73	1.49147e+06	1.30993e+06	1.69802e+06
408900	-0.38	-21.6	21.4087	14.7525	33.8013	-7.82	4740.55	4346.09	5395.86	-4.48	16232.4	18688.7	18705.9	8.34	137924	120820	160209	9.12	258033	227643	292991	15.32	792235	709459	885850	17.62	1.17356e+06	1.05292e+06	1.3097e+06	18.372	1.47e+06	1.29087e+06	1.67384e+06	25.772	4.94257e+06	4.36868e+06	5.59136e+06	18.472	1.4949e+06	1.31286e+06	1.70204e+06
409500	-0.5	-22.2	21.4569	14.7933	33.8581	-8.3	4754.98	4358.75	5412.31	-4.6	16264.4	18732.2	18744.5	8.1	138289	121115	160660	9	258528	228060	293579	15.2	793717	710729	887576	17.5	1.17574e+06	1.0548e+06	1.31224e+06	18.3	1.4725e+06	1.29301e+06	1.67677e+06	25.7	4.95092e+06	4.37586e+06	5.60106e+06	18.4	1.49744e+06	1.31503e+06	1.70502e+06
410300	-0.31	-21.25	21.5448	14.8634	33.9683	-7.54	4777.68	4378.03	5439	-4.41	16308.7	18780.8	18798.5	8.48	138827	121543	161336	9.19	259214	228632	294399	15.39	795757	712467	889969	17.69	1.17875e+06	1.05737e+06	1.31576e+06	18.414	1.47589e+06	1.2959e+06	1.68076e+06	25.814	4.96226e+06	4.38559e+06	5.61426e+06	18.514	1.5009e+06	1.31797e+06	1.70907e+06
410900	-0.41	-21.75	21.6007	14.9094	34.0362	-7.94	4793.29	4391.51	5457.06	-4.51	16341.3	18825.3	18838.1	8.28	139210	121850	161813	9.09	259718	229054	295000	15.29	797262	713753	891728	17.59	1.18097e+06	1.05927e+06	1.31835e+06	18.354	1.47842e+06	1.29805e+06	1.68371e+06	25.754	4.97068e+06	4.39283e+06	5.62405e+06	18.454	1.50346e+06	1.32016e+06	1.71208e+06
411400	-0.32	-21.3	21.6547	14.9526	34.1037	-7.58	4807.35	4403.48	5473.57	-4.42	16368.9	18860.7	18871.7	8.46	139545	122116	162233	9.18	260145	229411	295511	15.38	798535	714838	893220	17.68	1.18285e+06	1.06088e+06	1.32055e+06	18.408	1.48054e+06	1.29986e+06	1.6862e+06	25.808	4.97776e+06	4.3989e+06	5.63229e+06	18.508	1.50562e+06	1.322e+06	1.71461e+06
412000	-0.15	-20.45	21.7403	15.0175	34.2165	-6.9	4826.9	4419.64	5497.19	-4.25	16403.3	18899.8	18913.9	8.8	139984	122459	162794	9.35	260675	229851	296149	15.55	800107	716170	895074	17.85	1.18517e+06	1.06285e+06	1.32328e+06	18.51	1.48313e+06	1.30205e+06	1.68925e+06	25.91	4.98639e+06	4.40629e+06	5.64238e+06	18.61	1.50825e+06	1.32423e+06	1.71771e+06
413100	-0.99	-24.65	21.7794	15.0564	34.2557	-10.26	4844.11	4436.08	5515.21	-5.09	16456.1	18958.4	18976.5	7.12	140501	122899	163400	8.51	261502	230560	297113	14.71	802605	718346	897939	17.01	1.18886e+06	1.06607e+06	1.3275e+06	18.006	1.48749e+06	1.30582e+06	1.69431e+06	25.406	5.001e+06	4.41898e+06	5.65918e+06	18.106	1.51269e+06	1.32806e+06	1.72285e+06
413900	-0.94	-24.4	21.8103	15.0866	34.2872	-10.06	4857.19	4448.46	5529.03	-5.04	16494.9	19009.1	19022.6	7.22	140887	123226	163856	8.56	262109	231079	297823	14.76	804437	719940	900044	17.06	1.19157e+06	1.06843e+06	1.33061e+06	18.036	1.49069e+06	1.30857e+06	1.69801e+06	25.436	5.01168e+06	4.42825e+06	5.67147e+06	18.136	1.51594e+06	1.33086e+06	1.72661e+06
415100	-0.72	-23.3	21.8772	15.1476	34.3607	-9.18	4881.01	4470.16	5555.16	-4.82	16555.9	19073.4	19095.7	7.66	141537	123765	164640	8.78	263060	231884	298942	14.98	807291	722404	903346	17.28	1.19579e+06	1.07208e+06	1.33547e+06	18.168	1.49558e+06	1.31277e+06	1.7037e+06	25.568	5.02803e+06	4.44238e+06	5.69038e+06	18.268	1.52091e+06	1.33512e+06	1.7324e+06
416200	-1.69	-28.15	21.889	15.1626	34.3699	-13.06	4890.22	4480.13	5563.67	-5.79	16601.4	19135.1	19148	5.72	141893	124091	165028	7.81	263782	232520	299763	14.01	809506	724380	905827	16.31	1.19907e+06	1.07501e+06	1.33914e+06	17.586	1.49965e+06	1.31632e+06	1.70835e+06	24.986	5.0417e+06	4.45441e+06	5.70589e+06	17.686	1.52505e+06	1.33874e+06	1.73713e+06
417400	-2.55	-32.45	21.8918	15.1675	34.3716	-16.5	4894.79	4485.95	5567.26	-6.65	16642.6	19185.2	19193.9	4	142138	124337	165272	6.95	264449	233126	300497	13.15	811589	726294	908094	15.45	1.20216e+06	1.07786e+06	1.3425e+06	17.07	1.50371e+06	1.31994e+06	1.71293e+06	24.47	5.05542e+06	4.46669e+06	5.72123e+06	17.17	1.52918e+06	1.34242e+06	1.74178e+06
418200	-1.53	-27.35	21.9031	15.1811	34.381	-12.42	4902.53	4494.08	5574.61	-5.63	16676.9	19223.4	19233.5	6.04	142420	124592	165584	7.97	264991	233600	301116	14.17	813245	727763	909959	16.47	1.20461e+06	1.08004e+06	1.34526e+06	17.682	1.50672e+06	1.32256e+06	1.71637e+06	25.082	5.06551e+06	4.47554e+06	5.73272e+06	17.782	1.53224e+06	1.34509e+06	1.74528e+06
418900	-1.9	-29.2	21.9084	15.1882	34.3848	-13.9	4907.37	4499.53	5578.92	-6	16704.5	19257.8	19265.1	5.3	142622	124781	165800	7.6	265432	233991	301614	13.8	814604	728984	911472	16.1	1.20663e+06	1.08185e+06	1.3475e+06	17.46	1.50925e+06	1.32479e+06	1.71926e+06	24.86	5.07403e+06	4.48307e+06	5.74235e+06	17.56	1.53482e+06	1.34735e+06	1.74822e+06
419400	-2.78	-33.6	21.9091	15.1897	34.3852	-17.42	4908.91	4501.58	5580.07	-6.88	16720.9	19280	19283.1	3.54	142712	124874	165888	6.72	265698	234235	301904	12.92	815438	729756	912372	15.22	1.20786e+06	1.083e+06	1.34883e+06	16.932	1.51091e+06	1.32627e+06	1.72111e+06	24.332	5.07963e+06	4.4881e+06	5.74858e+06	17.032	1.5365e+06	1.34886e+06	1.7501e+06
420400	-2.62	-32.8	21.9112	15.1934	34.3863	-16.78	4912.48	4506.18	5582.83	-6.72	16754.7	19313.7	19320.6	3.86	142908	125073	166081	6.88	266246	234734	302505	13.08	817153	731335	914234	15.38	1.21041e+06	1.08534e+06	1.35159e+06	17.028	1.51428e+06	1.32927e+06	1.72489e+06	24.428	5.09099e+06	4.49827e+06	5.76125e+06	17.128	1.53993e+06	1.35191e+06	1.75394e+06
421200	-1.87	-29.05	21.9175	15.2019	34.391	-13.78	4918.17	4512.55	5587.92	-5.97	16786.6	19348.5	19357	5.36	143144	125293	166333	7.63	266753	235183	303078	13.83	818715	732737	915974	16.13	1.21272e+06	1.08742e+06	1.35417e+06	17.478	1.51718e+06	1.33181e+06	1.7282e+06	24.878	5.10076e+06	4.5069e+06	5.77231e+06	17.578	1.54288e+06	1.3545e+06	1.75731e+06
422000	-2.13	-30.35	21.9215	15.2078	34.3936	-14.82	4922.66	4517.82	5591.74	-6.23	16816.7	19383.6	19391	4.84	143348	125489	166546	7.37	267236	235615	303617	13.57	820208	734089	917622	15.87	1.21494e+06	1.08943e+06	1.35661e+06	17.322	1.52001e+06	1.33431e+06	1.7314e+06	24.722	5.11028e+06	4.51535e+06	5.78303e+06	17.422	1.54576e+06	1.35704e+06	1.76057e+06
423000	-1.99	-29.65	21.9278	15.2168	34.3981	-14.26	4929.04	4525.11	5597.31	-6.09	16855.4	19425.1	19435.1	5.12	143624	125750	166837	7.51	267856	236166	304313	13.71	822120	735812	919743	16.01	1.21777e+06	1.09199e+06	1.35974e+06	17.406	1.5236e+06	1.33747e+06	1.73548e+06	24.806	5.12235e+06	4.52604e+06	5.79666e+06	17.506	1.54941e+06	1.36025e+06	1.76471e+06
424200	-1.5	-27.2	21.9457	15.238	34.4132	-12.3	4940.96	4537.58	5608.7	-5.6	16907.1	19479.6	19495.1	6.1	144054	126137	167315	8	268673	236880	305249	14.2	824617	738025	922558	16.5	1.22147e+06	1.09527e+06	1.3639e+06	17.7	1.52812e+06	1.34141e+06	1.74067e+06	25.1	5.13753e+06	4.53935e+06	5.81396e+06	17.8	1.55401e+06	1.36425e+06	1.76999e+06
425000	-1.07	-25.05	21.9705	15.2634	34.4374	-10.58	4952.62	4548.88	5620.75	-5.17	16944.8	19527	19539.7	6.96	144414	126446	167734	8.43	269265	237389	305937	14.63	826409	739591	924607	16.93	1.22412e+06	1.09759e+06	1.36693e+06	17.958	1.53127e+06	1.34413e+06	1.74431e+06	25.358	5.14808e+06	4.54852e+06	5.82607e+06	18.058	1.55721e+06	1.36702e+06	1.77369e+06
426000	-1.85	-28.95	21.9786	15.2743	34.4434	-13.7	4959.87	4556.95	5627.24	-5.95	16984.8	19574.6	19585.4	5.4	144711	126723	168053	7.65	269902	237952	306657	13.85	828368	741348	926790	16.15	1.22702e+06	1.1002e+06	1.37016e+06	17.49	1.53491e+06	1.34732e+06	1.74846e+06	24.89	5.16031e+06	4.55932e+06	5.83991e+06	17.59	1.56091e+06	1.37027e+06	1.77791e+06
426800	-2.57	-32.55	21.9804	15.2775	34.4444	-16.58	4962.86	4560.77	5629.58	-6.67	17012.2	19610	19615.8	3.96	144872	126886	168213	6.93	270345	238355	307143	13.13	829751	742620	928296	15.43	1.22907e+06	1.10209e+06	1.37239e+06	17.058	1.53762e+06	1.34973e+06	1.7515e+06	24.458	5.16944e+06	4.5675e+06	5.85011e+06	17.158	1.56366e+06	1.37272e+06	1.781e+06
427800	-3.18	-35.6	21.9812	15.2791	34.4448	-19.02	4964.97	4563.81	5631.04	-7.28	17042.2	19643.5	19648.2	2.74	145017	127041	168347	6.32	270836	238813	307671	12.52	831307	744080	929953	14.82	1.23139e+06	1.10426e+06	1.37485e+06	16.692	1.5408e+06	1.35259e+06	1.75503e+06	24.092	5.18021e+06	4.57724e+06	5.862e+06	16.792	1.5669e+06	1.37563e+06	1.78459e+06
428800	-3.56	-37.5	21.9815	15.2801	34.4449	-20.54	4966.44	4566.09	5631.98	-7.66	17069.8	19674.2	19677.7	1.98	145134	127173	168452	5.94	271293	239244	308154	12.14	832764	745465	931484	14.44	1.23356e+06	1.10633e+06	1.37713e+06	16.464	1.54386e+06	1.35537e+06	1.7584e+06	23.864	5.19058e+06	4.5867e+06	5.87338e+06	16.564	1.57001e+06	1.37846e+06	1.78802e+06
429600	-4.05	-39.95	21.9817	15.2805	34.4449	-22.5	4967.17	4567.35	5632.41	-8.15	17089.7	19696.7	19698.4	1	145206	127258	168512	5.45	271624	239563	308498	11.65	833833	746500	932590	13.95	1.23515e+06	1.10787e+06	1.37877e+06	16.17	1.54619e+06	1.35751e+06	1.76094e+06	23.57	5.1985e+06	4.59399e+06	5.88198e+06	16.27	1.57238e+06	1.38063e+06	1.7906e+06
430400	-3.93	-39.35	21.9818	15.2809	34.445	-22.02	4968	4568.73	5632.9	-8.03	17110.1	19717.9	19719.8	1.24	145283	127348	168577	5.57	271964	239889	308852	11.77	834926	747552	933724	14.07	1.23678e+06	1.10944e+06	1.38046e+06	16.242	1.54855e+06	1.35966e+06	1.76352e+06	23.642	5.20651e+06	4.60134e+06	5.8907e+06	16.342	1.57478e+06	1.38282e+06	1.79323e+06
431200	-3.78	-38.6	21.982	15.2815	34.4451	-21.42	4968.95	4570.27	5633.48	-7.88	17131.2	19739.8	19742	1.54	145366	127444	168650	5.72	272313	240222	309219	11.92	836047	748626	934894	14.22	1.23845e+06	1.11104e+06	1.3822e+06	16.332	1.55094e+06	1.36184e+06	1.76615e+06	23.732	5.21464e+06	4.60879e+06	5.89957e+06	16.432	1.57722e+06	1.38504e+06	1.7959e+06
432100	-4.09	-40.15	21.9821	15.2818	34.4451	-22.66	4969.74	4571.65	5633.93	-8.19	17153.4	19763.3	19765.1	0.92	145445	127538	168716	5.41	272683	240579	309602	11.61	837242	749783	936128	13.91	1.24023e+06	1.11277e+06	1.38404e+06	16.146	1.55355e+06	1.36424e+06	1.76899e+06	23.546	5.22351e+06	4.61696e+06	5.9092e+06	16.246	1.57987e+06	1.38747e+06	1.79879e+06
433100	-4.13	-40.35	21.9823	15.2823	34.4451	-22.82	4970.59	4573.12	5634.41	-8.23	17177.8	19788.6	19790.4	0.84	145531	127641	168787	5.37	273091	240973	310024	11.57	838560	751062	937487	13.87	1.24219e+06	1.11468e+06	1.38607e+06	16.122	1.55644e+06	1.36689e+06	1.77214e+06	23.522	5.23333e+06	4.62601e+06	5.91985e+06	16.222	1.58281e+06	1.39017e+06	1.80199e+06
434100	-4.25	-40.95	21.9824	15.2826	34.4452	-23.3	4971.35	4574.47	5634.83	-8.35	17201.6	19813.5	19815	0.6	145611	127738	168853	5.25	273489	241360	310434	11.45	839851	752320	938812	13.75	1.24412e+06	1.11655e+06	1.38804e+06	16.05	1.5593e+06	1.36951e+06	1.77524e+06	23.45	5.24304e+06	4.63498e+06	5.93036e+06	16.15	1.58571e+06	1.39284e+06	1.80515e+06
434900	-4.57	-42.55	21.9824	15.2828	34.4452	-24.58	4971.79	4575.32	5635.06	-8.67	17219.4	19832.4	19833.1	-0.04	145664	127806	168896	4.93	273789	241654	310739	11.13	840827	753281	939803	13.43	1.24558e+06	1.11799e+06	1.38952e+06	15.858	1.56151e+06	1.37156e+06	1.77762e+06	23.258	5.25057e+06	4.64198e+06	5.93846e+06	15.958	1.58796e+06	1.39492e+06	1.80757e+06
436100	-4.64	-42.9	21.9825	15.283	34.4452	-24.86	4972.4	4576.52	5635.37	-8.74	17245.6	19858.9	19859.8	-0.18	145742	127904	168957	4.86	274231	242090	311188	11.06	842274	754710	941268	13.36	1.24774e+06	1.12012e+06	1.39171e+06	15.816	1.5648e+06	1.37461e+06	1.78117e+06	23.216	5.26179e+06	4.65242e+06	5.95051e+06	15.916	1.59131e+06	1.39803e+06	1.81118e+06
437200	-4.47	-42.05	21.9825	15.2833	34.4452	-24.18	4973.07	4577.77	5635.72	-8.57	17270.5	19884.1	19885.3	0.16	145820	128001	169019	5.03	274651	242501	311616	11.23	843640	756051	942660	13.53	1.24978e+06	1.12212e+06	1.39379e+06	15.918	1.56787e+06	1.37745e+06	1.78449e+06	23.318	5.27224e+06	4.66212e+06	5.96177e+06	16.018	1.59443e+06	1.40091e+06	1.81456e+06
438000	-4.37	-41.55	21.9826	15.2835	34.4452	-23.78	4973.61	4578.75	5636.01	-8.47	17289.1	19903.3	19904.3	0.36	145880	128075	169068	5.13	274962	242805	311935	11.33	844652	757040	943694	13.63	1.25129e+06	1.1236e+06	1.39533e+06	15.978	1.57012e+06	1.37953e+06	1.78694e+06	23.378	5.27992e+06	4.66923e+06	5.97006e+06	16.078	1.59672e+06	1.40303e+06	1.81704e+06
439000	-4.54	-42.4	21.9826	15.2837	34.4452	-24.46	4974.17	4579.83	5636.3	-8.64	17311.4	19926.2	19927.1	0.02	145948	128160	169123	4.96	275338	243174	312318	11.16	845878	758247	944941	13.46	1.25312e+06	1.1254e+06	1.39719e+06	15.876	1.57289e+06	1.38209e+06	1.78993e+06	23.276	5.28935e+06	4.67799e+06	5.98022e+06	15.976	1.59954e+06	1.40564e+06	1.82009e+06
440100	-4.35	-41.45	21.9827	15.284	34.4453	-23.7	4974.93	4581.21	5636.71	-8.45	17337	19952	19953.5	0.4	146032	128263	169190	5.15	275768	243593	312759	11.35	847274	759611	946368	13.65	1.2552e+06	1.12744e+06	1.39932e+06	15.99	1.576e+06	1.38496e+06	1.7933e+06	23.39	5.29993e+06	4.68778e+06	5.99164e+06	16.09	1.6027e+06	1.40855e+06	1.82351e+06
441300	-4.17	-40.55	21.9829	15.2845	34.4453	-22.98	4975.91	4582.93	5637.26	-8.27	17366.1	19981.5	19983.6	0.76	146132	128384	169274	5.33	276253	244063	313261	11.53	848845	761137	947986	13.83	1.25754e+06	1.12971e+06	1.40173e+06	16.098	1.57945e+06	1.38813e+06	1.79705e+06	23.498	5.31167e+06	4.69861e+06	6.00436e+06	16.198	1.60621e+06	1.41178e+06	1.82733e+06
442100	-4.05	-39.95	21.983	15.2849	34.4453	-22.5	4976.64	4584.19	5637.68	-8.15	17386	20002.7	20004.3	1	146204	128469	169334	5.45	276585	244382	313605	11.65	849914	762172	949091	13.95	1.25914e+06	1.13126e+06	1.40338e+06	16.17	1.58178e+06	1.39026e+06	1.7996e+06	23.57	5.31959e+06	4.7059e+06	6.01296e+06	16.27	1.60858e+06	1.41395e+06	1.82992e+06
443100	-4.14	-40.4	21.9831	15.2853	34.4454	-22.86	4977.48	4585.65	5638.16	-8.24	17410.3	20027.8	20029.6	0.82	146289	128571	169405	5.36	276992	244776	314026	11.56	851230	763449	950448	13.86	1.2611e+06	1.13316e+06	1.4054e+06	16.116	1.58467e+06	1.39291e+06	1.80274e+06	23.516	5.3294e+06	4.71495e+06	6.0236e+06	16.216	1.61152e+06	1.41664e+06	1.83312e+06
444000	-3.94	-39.4	21.9833	15.2858	34.4454	-22.06	4978.4	4587.19	5638.7	-8.04	17433.2	20051.5	20053.6	1.22	146375	128672	169478	5.56	277373	245141	314423	11.76	852457	764631	951721	14.06	1.26293e+06	1.13492e+06	1.40729e+06	16.236	1.58732e+06	1.39534e+06	1.80564e+06	23.636	5.3384e+06	4.72321e+06	6.0334e+06	16.336	1.61421e+06	1.41911e+06	1.83606e+06
445100	-3.67	-38.05	21.9836	15.2867	34.4455	-20.98	4979.85	4589.5	5639.61	-7.77	17462.9	20081.6	20085.1	1.76	146496	128810	169585	5.83	277864	245607	314941	12.03	854029	766131	953367	14.33	1.26527e+06	1.13716e+06	1.40974e+06	16.398	1.59065e+06	1.39836e+06	1.8093e+06	23.798	5.3497e+06	4.73353e+06	6.04576e+06	16.498	1.6176e+06	1.42219e+06	1.83978e+06
445900	-3.88	-39.1	21.9838	15.2871	34.4456	-21.82	4980.72	4590.94	5640.13	-7.98	17483.6	20104.7	20106.7	1.34	146575	128902	169653	5.62	278207	245935	315299	11.82	855130	767190	954513	14.12	1.26691e+06	1.13874e+06	1.41145e+06	16.272	1.59302e+06	1.40053e+06	1.81189e+06	23.672	5.35775e+06	4.74092e+06	6.05453e+06	16.372	1.62001e+06	1.42439e+06	1.84242e+06
447100	-3.94	-39.4	21.984	15.2878	34.4457	-22.06	4981.94	4592.99	5640.85	-8.04	17514.1	20135.9	20138.7	1.22	146689	129036	169750	5.56	278715	246423	315829	11.76	856766	768766	956210	14.06	1.26934e+06	1.14109e+06	1.41398e+06	16.236	1.59655e+06	1.40376e+06	1.81575e+06	23.636	5.36975e+06	4.75194e+06	6.06759e+06	16.336	1.6236e+06	1.42768e+06	1.84635e+06
448500	-3.79	-38.65	21.9843	15.2887	34.4458	-21.46	4983.59	4595.67	5641.86	-7.89	17550.9	20173.6	20177.5	1.52	146834	129202	169876	5.71	279326	247005	316469	11.91	858725	770644	958253	14.21	1.27226e+06	1.14389e+06	1.41702e+06	16.326	1.60074e+06	1.40758e+06	1.82034e+06	23.726	5.38396e+06	4.76496e+06	6.0831e+06	16.426	1.62786e+06	1.43156e+06	1.85102e+06
449800	-3.52	-37.3	21.9848	15.2901	34.446	-20.38	4985.58	4598.73	5643.15	-7.62	17587.2	20211.5	20216.2	2.06	146990	129377	170015	5.98	279923	247569	317102	12.18	860631	772455	960260	14.48	1.2751e+06	1.14658e+06	1.42e+06	16.488	1.60473e+06	1.4112e+06	1.82475e+06	23.888	5.3975e+06	4.77729e+06	6.09796e+06	16.588	1.63192e+06	1.43524e+06	1.8555e+06
450900	-3.86	-39	21.9851	15.2907	34.4461	-21.74	4986.79	4600.73	5643.87	-7.96	17615.7	20243.3	20246.1	1.38	147100	129504	170109	5.64	280397	248021	317597	11.84	862152	773916	961842	14.14	1.27737e+06	1.14876e+06	1.42236e+06	16.284	1.608e+06	1.41418e+06	1.82832e+06	23.684	5.40859e+06	4.78746e+06	6.11005e+06	16.384	1.63525e+06	1.43827e+06	1.85914e+06
452100	-3.83	-38.85	21.9853	15.2915	34.4462	-21.62	4988.15	4602.96	5644.7	-7.93	17647	20275.8	20279	1.44	147221	129645	170214	5.67	280916	248517	318141	11.87	863819	775516	963579	14.17	1.27985e+06	1.15115e+06	1.42494e+06	16.302	1.61157e+06	1.41744e+06	1.83224e+06	23.702	5.42072e+06	4.79858e+06	6.12328e+06	16.402	1.63888e+06	1.44159e+06	1.86312e+06
453000	-3.52	-37.3	21.9857	15.2924	34.4463	-20.38	4989.53	4605.08	5645.59	-7.62	17672.1	20302.6	20305.8	2.06	147329	129766	170311	5.98	281330	248908	318579	12.18	865139	776769	964969	14.48	1.28181e+06	1.15302e+06	1.42701e+06	16.488	1.61434e+06	1.41995e+06	1.83529e+06	23.888	5.4301e+06	4.80712e+06	6.13357e+06	16.588	1.64169e+06	1.44414e+06	1.86622e+06
453600	-3.25	-35.95	21.9861	15.2933	34.4465	-19.3	4990.71	4606.81	5646.4	-7.35	17689.8	20322.2	20324.9	2.6	147413	129856	170388	6.25	281620	249179	318891	12.45	866061	777637	965949	14.75	1.28319e+06	1.15431e+06	1.42847e+06	16.65	1.61623e+06	1.42166e+06	1.83739e+06	24.05	5.43651e+06	4.81294e+06	6.14065e+06	16.75	1.64362e+06	1.44588e+06	1.86836e+06
454400	-3.05	-34.95	21.9868	15.2949	34.4468	-18.5	4992.62	4609.48	5647.75	-7.15	17714.5	20347.6	20351.8	3	147537	129988	170505	6.45	282024	249553	319326	12.65	867334	778827	967312	14.95	1.28508e+06	1.15608e+06	1.43049e+06	16.77	1.61881e+06	1.42398e+06	1.84026e+06	24.17	5.44523e+06	4.82081e+06	6.1503e+06	16.87	1.64624e+06	1.44824e+06	1.87127e+06
455400	-2.94	-34.4	21.988	15.2973	34.4474	-18.06	4995.27	4613.11	5649.68	-7.04	17746.1	20380.7	20386.3	3.22	147702	130161	170662	6.56	282539	250028	319884	12.76	868957	780337	969054	15.06	1.28749e+06	1.15832e+06	1.43308e+06	16.836	1.62207e+06	1.4269e+06	1.84389e+06	24.236	5.45625e+06	4.83074e+06	6.16252e+06	16.936	1.64956e+06	1.45121e+06	1.87497e+06
456600	-2.95	-34.45	21.9894	15.3	34.4481	-18.1	4998.42	4617.44	5651.96	-7.05	17783.9	20420.9	20427.6	3.2	147899	130368	170849	6.55	283156	250597	320552	12.75	870900	782147	971141	15.05	1.29038e+06	1.16102e+06	1.43617e+06	16.83	1.62598e+06	1.4304e+06	1.84825e+06	24.23	5.46946e+06	4.84264e+06	6.17716e+06	16.93	1.65353e+06	1.45477e+06	1.8794e+06
457700	-2.81	-33.75	21.991	15.3031	34.4489	-17.54	5001.71	4621.84	5654.42	-6.91	17819.7	20460.2	20466.9	3.48	148093	130569	171037	6.69	283737	251131	321185	12.89	872725	783838	973110	15.19	1.29309e+06	1.16353e+06	1.4391e+06	16.914	1.62961e+06	1.43365e+06	1.85231e+06	24.314	5.48173e+06	4.85368e+06	6.19081e+06	17.014	1.65723e+06	1.45807e+06	1.88353e+06
458900	-2.84	-33.9	21.9927	15.3064	34.4497	-17.66	5005.2	4626.53	5657	-6.94	17858.5	20502.2	20509.5	3.42	148302	130786	171239	6.66	284367	251710	321871	12.86	874706	785676	975244	15.16	1.29603e+06	1.16627e+06	1.44226e+06	16.896	1.63356e+06	1.43718e+06	1.85673e+06	24.296	5.49507e+06	4.86568e+06	6.20564e+06	16.996	1.66125e+06	1.46167e+06	1.88802e+06
460000	-3.21	-35.75	21.9934	15.3081	34.4501	-19.14	5007.46	4629.8	5658.56	-7.31	17891.3	20539.8	20544.9	2.68	148458	130955	171383	6.29	284905	252211	322447	12.49	876409	787276	977056	14.79	1.29856e+06	1.16865e+06	1.44496e+06	16.674	1.63705e+06	1.44033e+06	1.8606e+06	24.074	5.50688e+06	4.87637e+06	6.21867e+06	16.774	1.66479e+06	1.46487e+06	1.89196e+06
461300	-3.18	-35.6	21.9944	15.3103	34.4505	-19.02	5010.2	4633.74	5660.46	-7.28	17930.3	20581	20587.1	2.74	148646	131157	171558	6.32	285544	252806	323133	12.52	878432	789174	979211	14.82	1.30157e+06	1.17147e+06	1.44816e+06	16.692	1.64119e+06	1.44405e+06	1.86519e+06	24.092	5.52087e+06	4.88904e+06	6.23412e+06	16.792	1.669e+06	1.46865e+06	1.89662e+06
462100	-3.04	-34.9	21.9952	15.3119	34.4509	-18.46	5012.13	4636.44	5661.83	-7.14	17955	20609.9	20614	3.02	148771	131290	171676	6.46	285948	253180	323570	12.66	879707	790366	980577	14.96	1.30347e+06	1.17325e+06	1.45018e+06	16.776	1.64377e+06	1.44637e+06	1.86806e+06	24.176	5.5296e+06	4.89692e+06	6.24379e+06	16.876	1.67163e+06	1.47101e+06	1.89955e+06
463000	-3.14	-35.4	21.9959	15.3135	34.4512	-18.86	5014.11	4639.25	5663.21	-7.24	17982.3	20639.2	20643.6	2.82	148904	131432	171800	6.36	286393	253595	324049	12.56	881118	791688	982081	14.86	1.30557e+06	1.17521e+06	1.45242e+06	16.716	1.64664e+06	1.44895e+06	1.87125e+06	24.116	5.53933e+06	4.90572e+06	6.25453e+06	16.816	1.67455e+06	1.47364e+06	1.90279e+06
463800	-3.32	-36.3	21.9964	15.3146	34.4514	-19.58	5015.59	4641.44	5664.21	-7.42	18005.6	20665.2	20668.6	2.46	149012	131550	171898	6.18	286776	253953	324457	12.38	882332	792833	983369	14.68	1.30737e+06	1.17692e+06	1.45433e+06	16.608	1.64915e+06	1.45122e+06	1.87403e+06	24.008	5.54783e+06	4.91343e+06	6.26389e+06	16.708	1.6771e+06	1.47595e+06	1.90562e+06
464900	-3.26	-36	21.9971	15.3162	34.4517	-19.34	5017.74	4644.59	5665.67	-7.36	18038	20698.7	20703.6	2.58	149164	131715	172038	6.24	287308	254450	325027	12.44	884020	794422	985162	14.74	1.30988e+06	1.17929e+06	1.457e+06	16.644	1.65262e+06	1.45435e+06	1.87788e+06	24.044	5.55958e+06	4.92409e+06	6.27684e+06	16.744	1.68063e+06	1.47913e+06	1.90953e+06
465700	-2.92	-34.3	21.998	15.3181	34.4522	-17.98	5019.9	4647.53	5667.25	-7.02	18063.4	20726.8	20731.4	3.26	149297	131855	172165	6.58	287722	254832	325476	12.78	885323	795634	986562	15.08	1.31182e+06	1.18109e+06	1.45908e+06	16.848	1.65524e+06	1.45669e+06	1.88079e+06	24.248	5.56841e+06	4.93204e+06	6.28664e+06	16.948	1.68329e+06	1.48151e+06	1.91249e+06
466600	-2.93	-34.35	21.9991	15.3203	34.4527	-18.02	5022.3	4650.83	5669	-7.03	18091.9	20757.4	20762.5	3.24	149446	132011	172307	6.57	288186	255260	325979	12.77	886785	796995	988133	15.07	1.31399e+06	1.18311e+06	1.46141e+06	16.842	1.65817e+06	1.45932e+06	1.88407e+06	24.242	5.57833e+06	4.94098e+06	6.29765e+06	16.942	1.68627e+06	1.48419e+06	1.91582e+06
467500	-3.01	-34.75	22	15.3222	34.4531	-18.34	5024.53	4653.93	5670.6	-7.11	18119.9	20788.3	20793.1	3.08	149589	132162	172442	6.49	288644	255683	326473	12.69	888228	798341	989679	14.99	1.31614e+06	1.18512e+06	1.4637e+06	16.794	1.66109e+06	1.46194e+06	1.88731e+06	24.194	5.58818e+06	4.94987e+06	6.30856e+06	16.894	1.68924e+06	1.48685e+06	1.91912e+06
468700	-2.73	-33.35	22.0021	15.326	34.4542	-17.22	5028.4	4659.02	5673.53	-6.83	18159.6	20829.1	20836.8	3.64	149811	132389	172659	6.77	289288	256272	327177	12.97	890247	800207	991863	15.27	1.31913e+06	1.18789e+06	1.46694e+06	16.962	1.66508e+06	1.4655e+06	1.89178e+06	24.362	5.60167e+06	4.96198e+06	6.32358e+06	17.062	1.6933e+06	1.49048e+06	1.92367e+06
469500	-2.84	-33.9	22.0032	15.3281	34.4548	-17.66	5030.73	4662.15	5675.26	-6.94	18185.5	20860.4	20865.2	3.42	149950	132534	172793	6.66	289708	256658	327634	12.86	891567	801432	993286	15.16	1.3211e+06	1.18971e+06	1.46905e+06	16.896	1.66771e+06	1.46786e+06	1.89473e+06	24.296	5.61057e+06	4.96998e+06	6.33347e+06	16.996	1.69598e+06	1.49287e+06	1.92667e+06
470300	-3.11	-35.25	22.0039	15.3296	34.4551	-18.74	5032.53	4664.71	5676.52	-7.21	18209.8	20887.6	20891.6	2.88	150070	132662	172905	6.39	290106	257029	328063	12.59	892827	802611	994632	14.89	1.32297e+06	1.19147e+06	1.47105e+06	16.734	1.67028e+06	1.47017e+06	1.89758e+06	24.134	5.61924e+06	4.97782e+06	6.34306e+06	16.834	1.69859e+06	1.49522e+06	1.92956e+06
471100	-3.43	-36.85	22.0042	15.3305	34.4553	-20.02	5033.87	4666.72	5677.4	-7.53	18232.6	20912.9	20916	2.24	150171	132774	172996	6.07	290481	257381	328461	12.27	894019	803740	995890	14.57	1.32474e+06	1.19315e+06	1.47292e+06	16.542	1.67276e+06	1.47241e+06	1.90032e+06	23.942	5.62764e+06	4.98546e+06	6.3523e+06	16.642	1.70111e+06	1.4975e+06	1.93235e+06
472100	-3.36	-36.5	22.0048	15.3318	34.4555	-19.74	5035.65	4669.37	5678.59	-7.46	18261.5	20942.9	20947	2.38	150302	132918	173116	6.14	290955	257826	328967	12.34	895527	805164	997487	14.64	1.32699e+06	1.19527e+06	1.4753e+06	16.584	1.67588e+06	1.47524e+06	1.90377e+06	23.984	5.63822e+06	4.99507e+06	6.36394e+06	16.684	1.70429e+06	1.50037e+06	1.93586e+06
472900	-3.23	-35.85	22.0053	15.333	34.4557	-19.22	5037.26	4671.71	5679.69	-7.33	18285.2	20969	20972.6	2.64	150415	133040	173220	6.27	291345	258189	329384	12.47	896761	806324	998799	14.77	1.32882e+06	1.197e+06	1.47725e+06	16.662	1.67841e+06	1.47752e+06	1.90658e+06	24.062	5.64679e+06	5.00284e+06	6.37339e+06	16.762	1.70686e+06	1.50269e+06	1.93872e+06
473800	-2.95	-34.45	22.0064	15.3351	34.4562	-18.1	5039.62	4674.96	5681.41	-7.05	18313.6	20998.6	21003.6	3.2	150562	133195	173360	6.55	291807	258616	329885	12.75	898219	807682	1.00036e+06	15.05	1.33099e+06	1.19902e+06	1.47957e+06	16.83	1.68135e+06	1.48015e+06	1.90985e+06	24.23	5.6567e+06	5.01177e+06	6.38438e+06	16.93	1.70984e+06	1.50537e+06	1.94204e+06
474600	-2.47	-32.05	22.0085	15.3388	34.4575	-16.18	5042.9	4679.07	5684.02	-6.57	18341.6	21028.7	21034.8	4.16	150733	133364	173531	7.03	292259	259025	330384	13.23	899627	808971	1.0019e+06	15.53	1.33308e+06	1.20093e+06	1.48185e+06	17.118	1.68408e+06	1.48257e+06	1.91292e+06	24.518	5.66592e+06	5.02e+06	6.3947e+06	17.218	1.71262e+06	1.50784e+06	1.94517e+06
475800	-1.65	-27.95	22.0223	15.3561	34.4685	-12.9	5053.32	4690.26	5693.71	-5.75	18391.6	21078.1	21092.5	5.8	151129	133727	173965	7.85	293053	259723	331288	14.05	902060	811139	1.00463e+06	16.35	1.33668e+06	1.20415e+06	1.48588e+06	17.61	1.68854e+06	1.48647e+06	1.91802e+06	25.01	5.68088e+06	5.03316e+06	6.4117e+06	17.71	1.71715e+06	1.5118e+06	1.95035e+06
476900	-1.64	-27.9	22.0352	15.3721	34.4788	-12.86	5062.95	4700.6	5702.69	-5.74	18437.6	21132.3	21145.5	5.82	151495	134060	174366	7.86	293782	260363	332118	14.06	904294	813128	1.00714e+06	16.36	1.33999e+06	1.2071e+06	1.48959e+06	17.616	1.69262e+06	1.49004e+06	1.9227e+06	25.016	5.69461e+06	5.04524e+06	6.4273e+06	17.716	1.72131e+06	1.51543e+06	1.95511e+06
477900	-1.79	-28.65	22.0442	15.384	34.4857	-13.46	5070.6	4709.03	5709.62	-5.89	18478	21180.8	21191.9	5.52	151802	134345	174698	7.71	294427	260932	332847	13.91	906273	814900	1.00935e+06	16.21	1.34292e+06	1.20973e+06	1.49286e+06	17.526	1.69628e+06	1.49325e+06	1.92687e+06	24.926	5.70691e+06	5.05608e+06	6.44124e+06	17.626	1.72503e+06	1.51869e+06	1.95935e+06
478700	-1.61	-27.75	22.0541	15.3961	34.4936	-12.74	5077.8	4716.71	5716.37	-5.71	18511.7	21221	21230.8	5.88	152072	134591	174995	7.89	294960	261399	333455	14.09	907907	816353	1.01118e+06	16.39	1.34534e+06	1.21189e+06	1.49557e+06	17.634	1.69927e+06	1.49585e+06	1.93028e+06	25.034	5.71693e+06	5.06489e+06	6.45263e+06	17.734	1.72807e+06	1.52134e+06	1.96282e+06
479700	-1.94	-29.4	22.061	15.4058	34.4986	-14.06	5084.47	4724.28	5722.26	-6.04	18550.9	21265.2	21275.5	5.22	152356	134857	175295	7.56	295586	261955	334160	13.76	909835	818088	1.01333e+06	16.06	1.3482e+06	1.21446e+06	1.49874e+06	17.436	1.70287e+06	1.49902e+06	1.93439e+06	24.836	5.72905e+06	5.07561e+06	6.46633e+06	17.536	1.73173e+06	1.52456e+06	1.96699e+06
480500	-2.28	-31.1	22.0641	15.4106	34.5006	-15.42	5088.38	4729	5725.49	-6.38	18580	21301.4	21308.2	4.54	152544	135041	175489	7.22	296054	262376	334680	13.42	911290	819412	1.01492e+06	15.72	1.35036e+06	1.21643e+06	1.50111e+06	17.232	1.70566e+06	1.50148e+06	1.93753e+06	24.632	5.73844e+06	5.08397e+06	6.47688e+06	17.332	1.73457e+06	1.52707e+06	1.9702e+06
481200	-2.35	-31.45	22.0664	15.4144	34.502	-15.7	5091.59	4732.93	5728.11	-6.45	18605.1	21330.6	21336.4	4.4	152703	135198	175650	7.15	296459	262741	335129	13.35	912548	820560	1.0163e+06	15.65	1.35222e+06	1.21813e+06	1.50315e+06	17.19	1.70808e+06	1.50363e+06	1.94027e+06	24.59	5.74661e+06	5.09124e+06	6.48603e+06	17.29	1.73703e+06	1.52925e+06	1.97297e+06
481800	-2.3	-31.2	22.0686	15.4179	34.5034	-15.5	5094.47	4736.42	5730.48	-6.4	18626.9	21355.7	21360.8	4.5	152843	135335	175793	7.2	296809	263056	335517	13.4	913636	821550	1.0175e+06	15.7	1.35384e+06	1.2196e+06	1.50492e+06	17.22	1.71017e+06	1.50548e+06	1.94262e+06	24.62	5.75364e+06	5.0975e+06	6.49392e+06	17.32	1.73915e+06	1.53113e+06	1.97537e+06
482600	-2.37	-31.55	22.0712	15.4221	34.505	-15.78	5098.07	4740.84	5733.41	-6.47	18655.5	21386.3	21392.8	4.36	153023	135512	175975	7.13	297269	263472	336027	13.33	915068	822858	1.01906e+06	15.63	1.35596e+06	1.22155e+06	1.50724e+06	17.178	1.71293e+06	1.50792e+06	1.94574e+06	24.578	5.76295e+06	5.1058e+06	6.50436e+06	17.278	1.74196e+06	1.53362e+06	1.97854e+06
483400	-1.91	-29.25	22.0771	15.4301	34.5092	-13.94	5103.56	4747.03	5738.27	-6.01	18687	21420.4	21428.8	5.28	153253	135728	176221	7.59	297773	263918	336595	13.79	916619	824252	1.02079e+06	16.09	1.35826e+06	1.22362e+06	1.50979e+06	17.454	1.71582e+06	1.51046e+06	1.94903e+06	24.854	5.77268e+06	5.1144e+06	6.51536e+06	17.554	1.74491e+06	1.5362e+06	1.98189e+06
484000	-1.75	-28.45	22.0829	15.4376	34.5137	-13.3	5108.32	4752.24	5742.62	-5.85	18711.5	21450.1	21456.9	5.6	153441	135901	176424	7.75	298162	264262	337036	13.95	917815	825321	1.02213e+06	16.25	1.36003e+06	1.2252e+06	1.51177e+06	17.55	1.71803e+06	1.5124e+06	1.95155e+06	24.95	5.78009e+06	5.12093e+06	6.52376e+06	17.65	1.74715e+06	1.53817e+06	1.98445e+06
484400	-1.44	-26.9	22.0895	15.4453	34.5194	-12.06	5112.51	4756.58	5746.67	-5.54	18729	21471.9	21477.2	6.22	153589	136034	176590	8.06	298438	264502	337352	14.26	918656	826065	1.02308e+06	16.56	1.36127e+06	1.22631e+06	1.51317e+06	17.736	1.71955e+06	1.51372e+06	1.95329e+06	25.136	5.78517e+06	5.12539e+06	6.52957e+06	17.836	1.74869e+06	1.53951e+06	1.98622e+06
485200	-1.4	-26.7	22.1036	15.4615	34.5317	-11.9	5121.2	4765.5	5755.13	-5.5	18764.1	21507.4	21518.2	6.3	153891	136302	176930	8.1	298994	264985	337991	14.3	920349	827561	1.02499e+06	16.6	1.36378e+06	1.22852e+06	1.516e+06	17.76	1.72259e+06	1.51636e+06	1.95679e+06	25.16	5.79539e+06	5.13433e+06	6.54123e+06	17.86	1.75179e+06	1.5422e+06	1.98978e+06
486000	-1.5	-27.2	22.1155	15.4757	34.5417	-12.3	5129.15	4773.82	5762.73	-5.6	18798.6	21547.9	21558.2	6.1	154178	136560	177249	8	299539	265461	338615	14.2	922013	829036	1.02687e+06	16.5	1.36624e+06	1.23071e+06	1.51877e+06	17.7	1.72561e+06	1.51899e+06	1.96025e+06	25.1	5.80551e+06	5.14321e+06	6.55276e+06	17.8	1.75486e+06	1.54487e+06	1.99329e+06
486600	-1.59	-27.65	22.1232	15.4851	34.548	-12.66	5134.65	4779.66	5767.9	-5.69	18823.9	21580.1	21587.5	5.92	154383	136746	177475	7.91	299941	265813	339073	14.11	923243	830129	1.02825e+06	16.41	1.36806e+06	1.23233e+06	1.52082e+06	17.646	1.72785e+06	1.52095e+06	1.96282e+06	25.046	5.81304e+06	5.14982e+06	6.56132e+06	17.746	1.75713e+06	1.54686e+06	1.9959e+06
487600	-1.26	-26	22.1456	15.5096	34.5685	-11.34	5146.96	4792	5780.19	-5.36	18869.2	21626.1	21640.6	6.58	154790	137103	177939	8.24	300654	266431	339897	14.44	925411	832035	1.03071e+06	16.74	1.37127e+06	1.23516e+06	1.52445e+06	17.844	1.73171e+06	1.52429e+06	1.96727e+06	25.244	5.82598e+06	5.16112e+06	6.57613e+06	17.944	1.76106e+06	1.55027e+06	2.00043e+06
488900	-1.21	-25.75	22.1774	15.5437	34.5981	-11.14	5163.7	4808.61	5797.05	-5.31	18928.8	21691.3	21710.5	6.68	155334	137577	178563	8.29	301591	267240	340981	14.49	928253	834530	1.03395e+06	16.79	1.37548e+06	1.23886e+06	1.52923e+06	17.874	1.73676e+06	1.52867e+06	1.97309e+06	25.274	5.84289e+06	5.17587e+06	6.5955e+06	17.974	1.76619e+06	1.55471e+06	2.00635e+06
489900	-0.97	-24.55	22.2141	15.5801	34.6352	-10.18	5179.63	4823.77	5813.78	-5.07	18977	21751.1	21767.7	7.16	155809	137980	179121	8.53	302345	267886	341861	14.73	930532	836514	1.03657e+06	17.03	1.37884e+06	1.2418e+06	1.53309e+06	18.018	1.74073e+06	1.53209e+06	1.97769e+06	25.418	5.85619e+06	5.18742e+06	6.61081e+06	18.118	1.77024e+06	1.5582e+06	2.01103e+06
490700	-0.88	-24.1	22.2483	15.6129	34.6708	-9.82	5193.42	4836.7	5828.51	-4.98	19016.3	21800.7	21814.5	7.34	156207	138316	179594	8.62	302960	268410	342581	14.82	932383	838121	1.0387e+06	17.12	1.38158e+06	1.24418e+06	1.53623e+06	18.072	1.74394e+06	1.53485e+06	1.98142e+06	25.472	5.86693e+06	5.19673e+06	6.62319e+06	18.172	1.7735e+06	1.56101e+06	2.01482e+06
491700	-0.77	-23.55	22.2996	15.6604	34.7262	-9.38	5212.42	4854.15	5849.17	-4.87	19066.6	21856.5	21874.7	7.56	156735	138756	180227	8.73	303744	269076	343503	14.93	934741	840161	1.04142e+06	17.23	1.38506e+06	1.2472e+06	1.54024e+06	18.138	1.748e+06	1.53834e+06	1.98614e+06	25.538	5.8805e+06	5.20847e+06	6.63885e+06	18.238	1.77762e+06	1.56455e+06	2.01962e+06
492700	-0.97	-24.55	22.3363	15.6967	34.7632	-10.18	5228.35	4869.31	5865.91	-5.07	19114.7	21915.2	21931.8	7.16	157210	139159	180786	8.53	304499	269722	344384	14.73	937019	842145	1.04403e+06	17.03	1.38843e+06	1.25013e+06	1.5441e+06	18.018	1.75198e+06	1.54177e+06	1.99075e+06	25.418	5.8938e+06	5.22002e+06	6.65416e+06	18.118	1.78167e+06	1.56804e+06	2.0243e+06
493600	-1.11	-25.25	22.3624	15.7238	34.7884	-10.74	5241.01	4881.67	5878.89	-5.21	19156.9	21967.5	21981.5	6.88	157607	139502	181245	8.39	305160	270291	345152	14.59	939021	843896	1.04632e+06	16.89	1.39139e+06	1.25273e+06	1.54747e+06	17.934	1.7555e+06	1.54482e+06	1.99483e+06	25.334	5.90562e+06	5.23031e+06	6.66772e+06	18.034	1.78525e+06	1.57114e+06	2.02845e+06
494600	-1.16	-25.5	22.389	15.7519	34.8136	-10.94	5254.47	4894.91	5892.57	-5.26	19203.1	22020.8	22036	6.78	158036	139874	181740	8.34	305887	270918	345995	14.54	941227	845829	1.04884e+06	16.84	1.39465e+06	1.25559e+06	1.55119e+06	17.904	1.7594e+06	1.54819e+06	1.99933e+06	25.304	5.91869e+06	5.2417e+06	6.68271e+06	18.004	1.78922e+06	1.57457e+06	2.03303e+06
495700	-0.98	-24.6	22.4287	15.7913	34.8535	-10.22	5271.84	4911.47	5910.78	-5.08	19256	22080.5	22098.7	7.14	158556	140316	182351	8.52	306716	271627	346962	14.72	943729	848008	1.05171e+06	17.02	1.39835e+06	1.25882e+06	1.55542e+06	18.012	1.76377e+06	1.55196e+06	2.00439e+06	25.412	5.93331e+06	5.2544e+06	6.69953e+06	18.112	1.79366e+06	1.5784e+06	2.03818e+06
496700	-1.02	-24.8	22.4624	15.8253	34.8871	-10.38	5287.07	4926.1	5926.65	-5.12	19303.7	22138.9	22155.1	7.06	159019	140712	182892	8.48	307463	272268	347833	14.68	945988	849979	1.05429e+06	16.98	1.40169e+06	1.26174e+06	1.55924e+06	17.988	1.76773e+06	1.55537e+06	2.00897e+06	25.388	5.94656e+06	5.26591e+06	6.71475e+06	18.088	1.79769e+06	1.58187e+06	2.04283e+06
497700	-1.38	-26.6	22.4807	15.8461	34.9031	-11.82	5298.14	4937.42	5937.46	-5.48	19347.9	22193	22206.7	6.34	159401	141051	183322	8.12	308160	272874	348634	14.32	948112	851854	1.0567e+06	16.62	1.40483e+06	1.26452e+06	1.56279e+06	17.772	1.77154e+06	1.55869e+06	2.01336e+06	25.172	5.95935e+06	5.27711e+06	6.72936e+06	17.872	1.80157e+06	1.58525e+06	2.04729e+06
498700	-1.23	-25.85	22.5044	15.8717	34.925	-11.22	5310.78	4950.02	5950.15	-5.33	19393.5	22245.5	22260.2	6.64	159815	141412	183795	8.27	308878	273494	349464	14.47	950291	853768	1.05918e+06	16.77	1.40806e+06	1.26736e+06	1.56645e+06	17.862	1.77542e+06	1.56204e+06	2.01782e+06	25.262	5.97233e+06	5.28844e+06	6.74423e+06	17.962	1.80551e+06	1.58866e+06	2.05183e+06
499700	-1.38	-26.6	22.5227	15.8925	34.941	-11.82	5321.85	4961.35	5960.96	-5.48	19437.7	22298	22311.7	6.34	160197	141751	184226	8.12	309575	274101	350266	14.32	952415	855643	1.06158e+06	16.62	1.4112e+06	1.27014e+06	1.57e+06	17.772	1.77923e+06	1.56536e+06	2.02221e+06	25.172	5.98513e+06	5.29964e+06	6.75884e+06	17.872	1.80938e+06	1.59203e+06	2.05629e+06
500800	-1.52	-27.3	22.5385	15.9114	34.9543	-12.38	5332.58	4972.61	5971.19	-5.62	19484.8	22352.3	22366.4	6.06	160587	142102	184659	7.98	310322	274753	351119	14.18	954696	857666	1.06415e+06	16.48	1.41457e+06	1.27314e+06	1.5738e+06	17.688	1.78337e+06	1.56897e+06	2.02696e+06	25.088	5.99902e+06	5.31182e+06	6.77466e+06	17.788	1.81359e+06	1.5957e+06	2.06112e+06
502000	-1.58	-27.6	22.5541	15.9305	34.967	-12.62	5343.67	4984.38	5981.64	-5.68	19535.6	22410.2	22425.1	5.94	160999	142475	185113	7.92	311127	275458	352038	14.12	957158	859854	1.06692e+06	16.42	1.41822e+06	1.27638e+06	1.57789e+06	17.652	1.78786e+06	1.57288e+06	2.03209e+06	25.052	6.01408e+06	5.32505e+06	6.79179e+06	17.752	1.81816e+06	1.59968e+06	2.06634e+06
503000	-1.39	-26.65	22.5721	15.951	34.9827	-11.86	5354.64	4995.63	5992.33	-5.49	19579.7	22462.9	22476.5	6.32	161379	142813	185541	8.11	311823	276063	352838	14.31	959278	861726	1.06932e+06	16.61	1.42136e+06	1.27916e+06	1.58143e+06	17.766	1.79167e+06	1.5762e+06	2.03648e+06	25.166	6.02686e+06	5.33624e+06	6.80639e+06	17.866	1.82203e+06	1.60305e+06	2.0708e+06
504000	-1.51	-27.25	22.5867	15.9685	34.995	-12.34	5364.48	5005.94	6001.73	-5.61	19622.6	22513.5	22526.4	6.08	161735	143134	185937	7.99	312503	276657	353616	14.19	961355	863568	1.07166e+06	16.49	1.42443e+06	1.28189e+06	1.58489e+06	17.694	1.79544e+06	1.57948e+06	2.04079e+06	25.094	6.0395e+06	5.34733e+06	6.82078e+06	17.794	1.82586e+06	1.60639e+06	2.07519e+06
504800	-1.7	-28.2	22.5951	15.9792	35.0016	-13.1	5371.12	5013.14	6007.85	-5.8	19655.6	22555	22564.3	5.7	161993	143370	186218	7.8	313027	277118	354211	14	962963	865003	1.07346e+06	16.3	1.42681e+06	1.28402e+06	1.58755e+06	17.58	1.79839e+06	1.58206e+06	2.04417e+06	24.98	6.04943e+06	5.35607e+06	6.83205e+06	17.68	1.82887e+06	1.60902e+06	2.07862e+06
505800	-2.1	-30.2	22.6004	15.9869	35.0052	-14.7	5376.89	5019.88	6012.78	-6.2	19693.5	22597.8	22607.2	4.9	162252	143619	186489	7.4	313634	277660	354890	13.6	964840	866700	1.07554e+06	15.9	1.4296e+06	1.28654e+06	1.59062e+06	17.34	1.80194e+06	1.58519e+06	2.04819e+06	24.74	6.06137e+06	5.36666e+06	6.84551e+06	17.44	1.83248e+06	1.6122e+06	2.08271e+06
506600	-2.04	-29.9	22.605	15.9936	35.0084	-14.46	5381.76	5025.5	6017	-6.14	19724.2	22634.2	22642	5.02	162467	143823	186714	7.46	314125	278098	355441	13.66	966356	868069	1.07722e+06	15.96	1.43184e+06	1.28857e+06	1.59311e+06	17.376	1.8048e+06	1.5877e+06	2.05144e+06	24.776	6.07098e+06	5.37517e+06	6.85635e+06	17.476	1.83538e+06	1.61475e+06	2.08601e+06
507800	-2.04	-29.9	22.612	16.0037	35.0133	-14.46	5389.07	5033.95	6023.32	-6.14	19770.2	22682.6	22694.3	5.02	162789	144130	187053	7.46	314861	278754	356266	13.66	968631	870123	1.07973e+06	15.96	1.43522e+06	1.29162e+06	1.59684e+06	17.376	1.80908e+06	1.59148e+06	2.0563e+06	24.776	6.08539e+06	5.38794e+06	6.87261e+06	17.476	1.83974e+06	1.61859e+06	2.09096e+06
508800	-2.07	-30.05	22.6176	16.0117	35.017	-14.58	5395	5040.83	6028.43	-6.17	19808.3	22727.9	22737.5	4.96	163053	144382	187329	7.43	315471	279299	356950	13.63	970517	871827	1.08182e+06	15.93	1.43801e+06	1.29415e+06	1.59992e+06	17.358	1.81264e+06	1.59461e+06	2.06033e+06	24.758	6.09737e+06	5.39856e+06	6.88611e+06	17.458	1.84336e+06	1.62178e+06	2.09506e+06
510000	-2.12	-30.3	22.6236	16.0207	35.0211	-14.78	5401.8	5048.8	6034.22	-6.22	19853.6	22777.4	22788.6	4.86	163361	144678	187650	7.38	316196	279947	357760	13.58	972761	873858	1.0843e+06	15.88	1.44134e+06	1.29717e+06	1.60359e+06	17.328	1.81689e+06	1.59836e+06	2.06515e+06	24.728	6.11167e+06	5.41125e+06	6.90222e+06	17.428	1.84768e+06	1.62559e+06	2.09996e+06
511000	-1.77	-28.55	22.633	16.0329	35.0283	-13.38	5409.58	5057.35	6041.3	-5.87	19894.2	22824	22835.3	5.56	163672	144965	187986	7.73	316843	280517	358493	13.93	974747	875635	1.08652e+06	16.23	1.44428e+06	1.29981e+06	1.60687e+06	17.538	1.82056e+06	1.60157e+06	2.06934e+06	24.938	6.124e+06	5.42212e+06	6.9162e+06	17.638	1.85141e+06	1.62886e+06	2.10421e+06
512600	-1.99	-29.65	22.6431	16.0473	35.0354	-14.26	5419.79	5069.02	6050.22	-6.09	19956.2	22889.8	22905.8	5.12	164113	145382	188452	7.51	317834	281399	359607	13.71	977806	878392	1.08991e+06	16.01	1.44882e+06	1.3039e+06	1.61189e+06	17.406	1.8263e+06	1.60662e+06	2.07586e+06	24.806	6.14331e+06	5.43921e+06	6.938e+06	17.506	1.85725e+06	1.63399e+06	2.11085e+06
513600	-2.14	-30.4	22.648	16.0546	35.0387	-14.86	5425.35	5075.57	6054.94	-6.24	19993.8	22939	22948.3	4.82	164367	145627	188716	7.36	318436	281938	360279	13.56	979670	880080	1.09197e+06	15.86	1.45158e+06	1.30641e+06	1.61494e+06	17.316	1.82983e+06	1.60974e+06	2.07986e+06	24.716	6.15521e+06	5.44977e+06	6.95139e+06	17.416	1.86084e+06	1.63716e+06	2.11492e+06
514800	-2.1	-30.2	22.6543	16.0638	35.043	-14.7	5432.27	5083.65	6060.86	-6.2	20039.2	22988.4	22999.7	4.9	164679	145925	189041	7.4	319164	282588	361094	13.6	981921	882116	1.09446e+06	15.9	1.45492e+06	1.30943e+06	1.61862e+06	17.34	1.83409e+06	1.61349e+06	2.08469e+06	24.74	6.16954e+06	5.46248e+06	6.96754e+06	17.44	1.86517e+06	1.64098e+06	2.11983e+06
515800	-2.1	-30.2	22.6595	16.0715	35.0465	-14.7	5438.03	5090.38	6065.79	-6.2	20077.1	23033.1	23042.6	4.9	164938	146174	189313	7.4	319771	283130	361772	13.6	983797	883813	1.09653e+06	15.9	1.4577e+06	1.31195e+06	1.62169e+06	17.34	1.83764e+06	1.61662e+06	2.08871e+06	24.74	6.18148e+06	5.47308e+06	6.981e+06	17.44	1.86878e+06	1.64416e+06	2.12392e+06
517200	-2.42	-31.8	22.6637	16.0784	35.049	-15.98	5444.05	5097.84	6070.64	-6.52	20126.6	23086.9	23097.9	4.26	165244	146478	189621	7.08	320569	283852	362655	13.28	986283	886086	1.09925e+06	15.58	1.46139e+06	1.31533e+06	1.62572e+06	17.148	1.84245e+06	1.62089e+06	2.09413e+06	24.548	6.1977e+06	5.48755e+06	6.99916e+06	17.248	1.87367e+06	1.6485e+06	2.12943e+06
518200	-2.51	-32.25	22.6662	16.0827	35.0505	-16.34	5448.01	5102.83	6073.77	-6.61	20161.3	23129	23136.4	4.08	165453	146686	189829	6.99	321129	284360	363272	13.19	988031	887689	1.10115e+06	15.49	1.46398e+06	1.31771e+06	1.62854e+06	17.094	1.84585e+06	1.62391e+06	2.09796e+06	24.494	6.20918e+06	5.49781e+06	7.012e+06	17.194	1.87713e+06	1.65158e+06	2.13332e+06
519600	-2.5	-32.2	22.6698	16.0889	35.0526	-16.3	5453.59	5109.87	6078.19	-6.6	20209.9	23180.1	23190.6	4.1	165746	146979	190122	7	321915	285073	364137	13.2	990482	889937	1.10382e+06	15.5	1.46762e+06	1.32105e+06	1.6325e+06	17.1	1.85062e+06	1.62815e+06	2.10333e+06	24.5	6.22527e+06	5.51219e+06	7.02999e+06	17.2	1.88198e+06	1.65589e+06	2.13878e+06
521000	-2.41	-31.75	22.6741	16.0959	35.0551	-15.94	5459.67	5117.39	6083.09	-6.51	20259.5	23235	23246	4.28	166053	147284	190433	7.09	322714	285795	365021	13.29	992972	892213	1.10655e+06	15.59	1.47131e+06	1.32443e+06	1.63654e+06	17.154	1.85544e+06	1.63242e+06	2.10875e+06	24.554	6.2415e+06	5.52667e+06	7.04817e+06	17.254	1.88688e+06	1.66023e+06	2.14429e+06
522600	-2.3	-31.2	22.68	16.1052	35.0588	-15.5	5467.35	5126.7	6089.42	-6.4	20317.5	23297.7	23311.2	4.5	166427	147649	190815	7.2	323648	286636	366058	13.4	995872	894854	1.10973e+06	15.7	1.47562e+06	1.32836e+06	1.64125e+06	17.22	1.861e+06	1.63734e+06	2.11503e+06	24.62	6.26024e+06	5.54336e+06	7.06921e+06	17.32	1.89254e+06	1.66524e+06	2.15068e+06
523800	-2.02	-29.8	22.6872	16.1155	35.0639	-14.38	5474.79	5135.27	6095.89	-6.12	20363.8	23351.9	23363.7	5.06	166752	147958	191157	7.48	324387	287294	366888	13.68	998154	896913	1.11226e+06	15.98	1.479e+06	1.33142e+06	1.64499e+06	17.388	1.86529e+06	1.64112e+06	2.11991e+06	24.788	6.27468e+06	5.55615e+06	7.08551e+06	17.488	1.8969e+06	1.66908e+06	2.15564e+06
525200	-1.74	-28.4	22.701	16.1333	35.0745	-13.26	5485.99	5147.51	6106.14	-5.84	20421	23413.5	23429.5	5.62	167193	148365	191636	7.76	325298	288096	367921	13.96	1.00095e+06	899411	1.11538e+06	16.26	1.48314e+06	1.33512e+06	1.64962e+06	17.556	1.87044e+06	1.64563e+06	2.12579e+06	24.956	6.29199e+06	5.57139e+06	7.10514e+06	17.656	1.90214e+06	1.67367e+06	2.16162e+06
526500	-1.57	-27.55	22.7181	16.1542	35.0886	-12.58	5498.12	5160.35	6117.59	-5.67	20476.2	23477.1	23493.3	5.96	167642	148771	192131	7.93	326171	288861	368918	14.13	1.00362e+06	901785	1.11839e+06	16.43	1.4871e+06	1.33864e+06	1.65406e+06	17.658	1.87531e+06	1.64988e+06	2.13136e+06	25.058	6.30833e+06	5.58574e+06	7.12373e+06	17.758	1.90709e+06	1.67799e+06	2.16729e+06
527700	-1.74	-28.4	22.7299	16.1695	35.0977	-13.26	5507.72	5170.84	6126.37	-5.84	20525.2	23536	23549.7	5.62	168020	149120	192542	7.76	326952	289549	369803	13.96	1.00602e+06	903926	1.12107e+06	16.26	1.49064e+06	1.34182e+06	1.65802e+06	17.556	1.87973e+06	1.65374e+06	2.1364e+06	24.956	6.32316e+06	5.59881e+06	7.14056e+06	17.656	1.91158e+06	1.68192e+06	2.17241e+06
528900	-2.06	-30	22.7367	16.1792	35.1024	-14.54	5514.9	5179.16	6132.56	-6.16	20571.1	23590.1	23601.7	4.98	168339	149423	192876	7.44	327685	290204	370625	13.64	1.00828e+06	905974	1.12358e+06	15.94	1.494e+06	1.34486e+06	1.66173e+06	17.364	1.884e+06	1.65751e+06	2.14125e+06	24.764	6.33755e+06	5.61156e+06	7.15678e+06	17.464	1.91593e+06	1.68575e+06	2.17734e+06
530100	-1.94	-29.4	22.745	16.1908	35.1083	-14.06	5522.91	5188.24	6139.62	-6.04	20618.1	23642.9	23655.3	5.22	168679	149743	193236	7.56	328436	290870	371470	13.76	1.0106e+06	908056	1.12615e+06	16.06	1.49743e+06	1.34795e+06	1.66554e+06	17.436	1.88833e+06	1.66131e+06	2.14618e+06	24.836	6.3521e+06	5.62443e+06	7.17322e+06	17.536	1.92033e+06	1.68961e+06	2.18235e+06
531500	-2.07	-30.05	22.7527	16.2021	35.1136	-14.58	5531.21	5197.88	6146.76	-6.17	20671.5	23702.3	23715.7	4.96	169048	150096	193624	7.43	329290	291632	372427	13.63	1.01324e+06	910442	1.12907e+06	15.93	1.50135e+06	1.35149e+06	1.66986e+06	17.358	1.89331e+06	1.6657e+06	2.15183e+06	24.758	6.36887e+06	5.63929e+06	7.19213e+06	17.458	1.9254e+06	1.69408e+06	2.1881e+06
532800	-2.27	-31.05	22.7578	16.21	35.1168	-15.38	5537.63	5205.61	6152.08	-6.37	20718.9	23758	23769.1	4.56	169356	150397	193939	7.23	330053	292318	373275	13.43	1.01561e+06	912597	1.13167e+06	15.73	1.50486e+06	1.3547e+06	1.67372e+06	17.238	1.89784e+06	1.66971e+06	2.15695e+06	24.638	6.38414e+06	5.65289e+06	7.20928e+06	17.338	1.93001e+06	1.69816e+06	2.19331e+06
534000	-2.36	-31.5	22.7618	16.2164	35.1193	-15.74	5543.08	5212.3	6156.52	-6.46	20761.9	23807.5	23817.2	4.38	169627	150664	194215	7.14	330745	292943	374042	13.34	1.01776e+06	914561	1.13403e+06	15.64	1.50806e+06	1.35761e+06	1.67721e+06	17.184	1.90199e+06	1.67338e+06	2.16163e+06	24.584	6.39812e+06	5.66534e+06	7.22496e+06	17.284	1.93423e+06	1.7019e+06	2.19806e+06
535800	-1.91	-29.25	22.7749	16.2345	35.1288	-13.94	5555.42	5226.21	6167.46	-6.01	20832.9	23879.4	23898.2	5.28	170145	151150	194766	7.59	331878	293947	375319	13.79	1.02125e+06	917698	1.13791e+06	16.09	1.51323e+06	1.36227e+06	1.68295e+06	17.454	1.9085e+06	1.6791e+06	2.16904e+06	24.854	6.42001e+06	5.68469e+06	7.24971e+06	17.554	1.94085e+06	1.70771e+06	2.2056e+06
537400	-2.16	-30.5	22.7825	16.2458	35.1338	-14.94	5564.16	5236.53	6174.85	-6.26	20892.7	23951.2	23965.8	4.78	170548	151538	195184	7.34	332837	294806	376389	13.54	1.02422e+06	920390	1.14119e+06	15.84	1.51763e+06	1.36627e+06	1.6878e+06	17.304	1.91415e+06	1.68408e+06	2.17543e+06	24.704	6.43901e+06	5.70156e+06	7.27109e+06	17.404	1.94658e+06	1.71278e+06	2.21209e+06
538600	-2.47	-32.05	22.7857	16.2513	35.1358	-16.18	5569.08	5242.7	6178.78	-6.57	20934.7	24003.4	24012.6	4.16	170803	151792	195440	7.03	333515	295420	377137	13.23	1.02633e+06	922325	1.14349e+06	15.53	1.52077e+06	1.36914e+06	1.69122e+06	17.118	1.91825e+06	1.68772e+06	2.18004e+06	24.518	6.45284e+06	5.71392e+06	7.28657e+06	17.218	1.95076e+06	1.71648e+06	2.21679e+06
539800	-2.51	-32.25	22.7888	16.2565	35.1375	-16.34	5573.83	5248.68	6182.53	-6.61	20976.3	24049.9	24058.9	4.08	171053	152043	195690	6.99	334187	296030	377877	13.19	1.02843e+06	924249	1.14578e+06	15.49	1.52388e+06	1.372e+06	1.69461e+06	17.094	1.92233e+06	1.69135e+06	2.18464e+06	24.494	6.46662e+06	5.72623e+06	7.30198e+06	17.194	1.95491e+06	1.72017e+06	2.22146e+06
541400	-2.6	-32.7	22.7922	16.2626	35.1395	-16.7	5579.65	5256.15	6187.06	-6.7	21030.7	24107.9	24119.2	3.9	171370	152363	196003	6.9	335067	296832	378844	13.1	1.03118e+06	926782	1.14877e+06	15.4	1.52797e+06	1.37577e+06	1.69904e+06	17.04	1.92773e+06	1.69616e+06	2.1907e+06	24.44	6.48483e+06	5.74254e+06	7.32231e+06	17.14	1.9604e+06	1.72506e+06	2.22762e+06
542400	-2.89	-34.15	22.7935	16.2651	35.1401	-17.86	5582.42	5259.92	6189.09	-6.99	21062.6	24148.4	24154.2	3.32	171540	152540	196166	6.61	335588	297311	379409	12.81	1.03282e+06	928303	1.15053e+06	15.11	1.5304e+06	1.37803e+06	1.70166e+06	16.866	1.93101e+06	1.69909e+06	2.19436e+06	24.266	6.4959e+06	5.75251e+06	7.3346e+06	16.966	1.96373e+06	1.72804e+06	2.23134e+06
543400	-2.97	-34.55	22.7946	16.2674	35.1406	-18.18	5585	5263.47	6190.95	-7.07	21094.1	24182.9	24188.4	3.16	171702	152711	196320	6.53	336100	297784	379963	12.73	1.03443e+06	929807	1.15226e+06	15.03	1.5328e+06	1.38027e+06	1.70423e+06	16.818	1.93426e+06	1.70201e+06	2.19798e+06	24.218	6.50689e+06	5.76241e+06	7.34677e+06	16.918	1.96704e+06	1.73101e+06	2.23503e+06
544800	-3.12	-35.3	22.7957	16.2699	35.1412	-18.78	5588.12	5267.92	6193.15	-7.22	21136.6	24227.7	24234.6	2.86	171911	152935	196515	6.38	336796	298431	380712	12.58	1.03664e+06	931869	1.15461e+06	14.88	1.53607e+06	1.38334e+06	1.70772e+06	16.728	1.93874e+06	1.70604e+06	2.20296e+06	24.128	6.52204e+06	5.77612e+06	7.36353e+06	16.828	1.97159e+06	1.73511e+06	2.24009e+06
546200	-3.06	-35	22.797	16.2727	35.1418	-18.54	5591.44	5272.57	6195.5	-7.16	21179.7	24274.3	24281.5	2.98	172127	153164	196719	6.44	337500	299084	381472	12.64	1.03886e+06	933948	1.15699e+06	14.94	1.53938e+06	1.38643e+06	1.71125e+06	16.764	1.94325e+06	1.71009e+06	2.20797e+06	24.164	6.53729e+06	5.78989e+06	7.3804e+06	16.864	1.97618e+06	1.73923e+06	2.24519e+06
547400	-3.09	-35.15	22.7981	16.2749	35.1422	-18.66	5594.19	5276.46	6197.44	-7.19	21216.5	24315.3	24321.4	2.92	172310	153359	196890	6.41	338101	299641	382119	12.61	1.04076e+06	935723	1.15902e+06	14.91	1.5422e+06	1.38907e+06	1.71426e+06	16.746	1.9471e+06	1.71355e+06	2.21225e+06	24.146	6.55032e+06	5.80166e+06	7.39481e+06	16.846	1.9801e+06	1.74275e+06	2.24954e+06
548800	-3.33	-36.35	22.7989	16.2768	35.1426	-19.62	5596.76	5280.26	6199.16	-7.43	21257.1	24359.2	24365.1	2.44	172496	153563	197060	6.17	338769	300266	382832	12.37	1.04288e+06	937725	1.16127e+06	14.67	1.54536e+06	1.39206e+06	1.7176e+06	16.602	1.95148e+06	1.71751e+06	2.21711e+06	24.002	6.56517e+06	5.81515e+06	7.41117e+06	16.702	1.98456e+06	1.74678e+06	2.25448e+06
550600	-3.26	-36	22.8001	16.2794	35.1431	-19.34	5600.28	5285.41	6201.57	-7.36	21310.2	24414.3	24422.3	2.58	172745	153834	197289	6.24	339640	301080	383764	12.44	1.04564e+06	940325	1.1642e+06	14.74	1.54946e+06	1.39593e+06	1.72196e+06	16.644	1.95716e+06	1.72264e+06	2.2234e+06	24.044	6.5844e+06	5.83258e+06	7.43237e+06	16.744	1.99033e+06	1.75199e+06	2.26088e+06
551800	-3.02	-34.8	22.8013	16.282	35.1436	-18.38	5603.23	5289.52	6203.67	-7.12	21347.5	24456.6	24462.9	3.06	172935	154034	197468	6.48	340248	301643	384421	12.68	1.04756e+06	942117	1.16626e+06	14.98	1.55232e+06	1.39859e+06	1.72502e+06	16.788	1.96104e+06	1.72612e+06	2.22772e+06	24.188	6.59752e+06	5.84442e+06	7.4469e+06	16.888	1.99428e+06	1.75553e+06	2.26527e+06
553000	-3.39	-36.65	22.8019	16.2834	35.1439	-19.86	5605.31	5292.63	6205.05	-7.49	21381.9	24495	24499.8	2.32	173089	154205	197608	6.11	340814	302174	385024	12.31	1.04936e+06	943819	1.16816e+06	14.61	1.555e+06	1.40113e+06	1.72785e+06	16.566	1.96478e+06	1.7295e+06	2.23185e+06	23.966	6.61018e+06	5.85592e+06	7.46082e+06	16.666	1.99808e+06	1.75897e+06	2.26948e+06
554200	-3.2	-35.7	22.8027	16.2854	35.1443	-19.1	5607.79	5296.22	6206.77	-7.3	21417.8	24533	24538.6	2.7	173261	154390	197767	6.3	341402	302722	385655	12.5	1.05122e+06	945566	1.17014e+06	14.8	1.55776e+06	1.40373e+06	1.73079e+06	16.68	1.96859e+06	1.73293e+06	2.23608e+06	24.08	6.62307e+06	5.8676e+06	7.47505e+06	16.78	2.00196e+06	1.76246e+06	2.27377e+06
555400	-2.95	-34.45	22.8041	16.2881	35.1449	-18.1	5610.94	5300.54	6209.05	-7.05	21455.6	24573.2	24579.9	3.2	173458	154597	197955	6.55	342018	303291	386323	12.75	1.05317e+06	947376	1.17223e+06	15.05	1.56065e+06	1.40642e+06	1.73389e+06	16.83	1.9725e+06	1.73644e+06	2.24044e+06	24.23	6.63628e+06	5.8795e+06	7.4897e+06	16.93	2.00593e+06	1.76602e+06	2.2782e+06
556200	-2.93	-34.35	22.805	16.29	35.1454	-18.02	5613.08	5303.47	6210.61	-7.03	21481	24603.1	24607.6	3.24	173590	154735	198081	6.57	342431	303672	386770	12.77	1.05447e+06	948586	1.17363e+06	15.07	1.56258e+06	1.40822e+06	1.73596e+06	16.842	1.97511e+06	1.73877e+06	2.24335e+06	24.242	6.6451e+06	5.88745e+06	7.49948e+06	16.942	2.00858e+06	1.7684e+06	2.28116e+06
557400	-3.04	-34.9	22.8062	16.2925	35.146	-18.46	5615.97	5307.51	6212.67	-7.14	21518.1	24641.7	24648	3.02	173777	154934	198258	6.46	343037	304233	387425	12.66	1.05638e+06	950373	1.17568e+06	14.96	1.56543e+06	1.41088e+06	1.739e+06	16.776	1.97898e+06	1.74225e+06	2.24766e+06	24.176	6.65819e+06	5.89927e+06	7.51398e+06	16.876	2.01252e+06	1.77194e+06	2.28555e+06
558800	-2.55	-32.45	22.8095	16.2982	35.1478	-16.5	5621.31	5314.3	6216.85	-6.65	21566.2	24691.3	24701.5	4	174063	155221	198541	6.95	343816	304941	388280	13.15	1.05881e+06	952605	1.17832e+06	15.45	1.56904e+06	1.4142e+06	1.74292e+06	17.07	1.98373e+06	1.74647e+06	2.25299e+06	24.47	6.6742e+06	5.91359e+06	7.53187e+06	17.17	2.01735e+06	1.77623e+06	2.29097e+06
560400	-2.61	-32.75	22.8129	16.3042	35.1497	-16.74	5627.07	5321.71	6221.33	-6.71	21620.5	24750.5	24761.7	3.88	174378	155540	198853	6.89	344694	305741	389245	13.09	1.06156e+06	955135	1.18131e+06	15.39	1.57312e+06	1.41796e+06	1.74735e+06	17.034	1.98912e+06	1.75127e+06	2.25904e+06	24.434	6.6924e+06	5.92989e+06	7.55218e+06	17.134	2.02283e+06	1.78112e+06	2.29713e+06
561800	-2.36	-31.5	22.8175	16.3117	35.1526	-15.74	5633.43	5329.51	6226.51	-6.46	21670.7	24806.4	24817.8	4.38	174694	155852	199174	7.14	345502	306470	390139	13.34	1.06407e+06	957427	1.18406e+06	15.64	1.57684e+06	1.42137e+06	1.75142e+06	17.184	1.99396e+06	1.75556e+06	2.2645e+06	24.584	6.70871e+06	5.94442e+06	7.57046e+06	17.284	2.02775e+06	1.78548e+06	2.30268e+06
563600	-2.24	-30.9	22.8249	16.3231	35.1573	-15.26	5642.56	5340.46	6234.11	-6.34	21736.8	24876.6	24892.3	4.62	175128	156273	199620	7.26	346564	307424	391322	13.46	1.06737e+06	960423	1.18768e+06	15.76	1.58173e+06	1.42582e+06	1.75679e+06	17.256	2.00026e+06	1.76113e+06	2.27162e+06	24.656	6.72992e+06	5.96329e+06	7.5943e+06	17.356	2.03416e+06	1.79114e+06	2.30992e+06
565100	-2.15	-30.45	22.8321	16.3339	35.1621	-14.9	5650.83	5350.2	6241.12	-6.25	21793	24942	24955.7	4.8	175507	156639	200014	7.35	347465	308230	392328	13.55	1.07016e+06	962951	1.19076e+06	15.85	1.58587e+06	1.42957e+06	1.76135e+06	17.31	2.00555e+06	1.7658e+06	2.27762e+06	24.71	6.74775e+06	5.97911e+06	7.61437e+06	17.41	2.03954e+06	1.79589e+06	2.31601e+06
566300	-1.92	-29.3	22.8407	16.3458	35.1683	-13.98	5658.98	5359.41	6248.34	-6.02	21840.2	24997.1	25009.6	5.26	175851	156961	200380	7.58	348219	308899	393177	13.78	1.07248e+06	965039	1.19334e+06	16.08	1.58931e+06	1.43267e+06	1.76517e+06	17.448	2.00989e+06	1.76961e+06	2.28255e+06	24.848	6.76233e+06	5.992e+06	7.63085e+06	17.548	2.04395e+06	1.79977e+06	2.32103e+06
567700	-1.66	-28	22.8565	16.3656	35.1809	-12.94	5671.02	5372.37	6259.52	-5.76	21898.5	25060.1	25076.8	5.78	176311	157382	200883	7.84	349144	309712	394229	14.04	1.07531e+06	967564	1.19652e+06	16.34	1.59351e+06	1.43642e+06	1.76987e+06	17.604	2.01508e+06	1.77415e+06	2.28849e+06	25.004	6.77977e+06	6.00735e+06	7.65066e+06	17.704	2.04923e+06	1.80438e+06	2.32707e+06
568900	-1.72	-28.3	22.8687	16.3813	35.1904	-13.18	5680.8	5383.02	6268.5	-5.82	21947.8	25119.6	25133.5	5.66	176694	157734	201299	7.78	349927	310402	395119	13.98	1.07772e+06	969711	1.19921e+06	16.28	1.59707e+06	1.4396e+06	1.77385e+06	17.568	2.0195e+06	1.77802e+06	2.29354e+06	24.968	6.79463e+06	6.02044e+06	7.66753e+06	17.668	2.05373e+06	1.80832e+06	2.33221e+06
569700	-1.52	-27.3	22.8803	16.3951	35.2	-12.38	5688.61	5391.21	6275.94	-5.62	21982.1	25163	25173.2	6.06	176977	157989	201614	7.98	350470	310876	395740	14.18	1.07937e+06	971182	1.20108e+06	16.48	1.59952e+06	1.44178e+06	1.77661e+06	17.688	2.02251e+06	1.78064e+06	2.29699e+06	25.088	6.80473e+06	6.0293e+06	7.67903e+06	17.788	2.05679e+06	1.81098e+06	2.33572e+06
570500	-1.29	-26.15	22.8973	16.4139	35.2155	-11.46	5698.2	5400.87	6285.46	-5.39	22018.1	25204	25215.4	6.52	177298	158271	201978	8.21	351038	311368	396394	14.41	1.0811e+06	972701	1.20304e+06	16.71	1.60207e+06	1.44403e+06	1.7795e+06	17.826	2.02559e+06	1.78331e+06	2.30054e+06	25.226	6.81506e+06	6.03832e+06	7.69084e+06	17.926	2.05993e+06	1.8137e+06	2.33932e+06
571600	-1.28	-26.1	22.9212	16.4402	35.2372	-11.42	5711.5	5414.25	6298.69	-5.38	22067.7	25257.7	25273.5	6.54	177741	158660	202483	8.22	351820	312045	397297	14.42	1.08348e+06	974792	1.20574e+06	16.72	1.60559e+06	1.44713e+06	1.78349e+06	17.832	2.02983e+06	1.78699e+06	2.30542e+06	25.232	6.82927e+06	6.05073e+06	7.7071e+06	17.932	2.06424e+06	1.81744e+06	2.34429e+06
572300	-1.3	-26.2	22.9359	16.4565	35.2505	-11.5	5719.82	5422.64	6306.94	-5.4	22099.2	25300.4	25310.3	6.5	178020	158906	202800	8.2	352316	312474	397868	14.4	1.08498e+06	976119	1.20745e+06	16.7	1.60782e+06	1.4491e+06	1.78601e+06	17.82	2.03253e+06	1.78933e+06	2.30852e+06	25.22	6.83829e+06	6.05862e+06	7.71742e+06	17.92	2.06697e+06	1.81982e+06	2.34744e+06
573100	-1.26	-26	22.9539	16.4761	35.2669	-11.34	5729.67	5432.51	6316.77	-5.36	22135.4	25341.2	25352.8	6.58	178346	159191	203171	8.24	352887	312968	398527	14.44	1.08672e+06	977644	1.20942e+06	16.74	1.61039e+06	1.45136e+06	1.78892e+06	17.844	2.03561e+06	1.79201e+06	2.31208e+06	25.244	6.84865e+06	6.06766e+06	7.72927e+06	17.944	2.07012e+06	1.82254e+06	2.35106e+06
574100	-1.23	-25.85	22.9775	16.5017	35.2888	-11.22	5742.32	5445.11	6329.46	-5.33	22181	25391.6	25406.3	6.64	178760	159553	203645	8.27	353604	313589	399357	14.47	1.0889e+06	979558	1.2119e+06	16.77	1.61361e+06	1.4542e+06	1.79258e+06	17.862	2.03949e+06	1.79536e+06	2.31655e+06	25.262	6.86163e+06	6.07898e+06	7.74414e+06	17.962	2.07405e+06	1.82596e+06	2.3556e+06
575100	-1.04	-24.9	23.0101	16.5347	35.3209	-10.46	5757.29	5459.54	6345	-5.14	22228.5	25446.4	25462.5	7.02	179217	159945	204179	8.46	354349	314228	400224	14.66	1.09115e+06	981523	1.21448e+06	16.96	1.61694e+06	1.45711e+06	1.79638e+06	17.976	2.04344e+06	1.79877e+06	2.32112e+06	25.376	6.87485e+06	6.09048e+06	7.75933e+06	18.076	2.07807e+06	1.82942e+06	2.36025e+06
576000	-0.99	-24.65	23.042	16.5665	35.353	-10.26	5771.38	5472.99	6359.75	-5.09	22271.7	25498.9	25513.7	7.12	179640	160305	204675	8.51	355025	314807	401013	14.71	1.09319e+06	983304	1.21682e+06	17.01	1.61996e+06	1.45975e+06	1.79984e+06	18.006	2.04701e+06	1.80185e+06	2.32526e+06	25.406	6.8868e+06	6.10086e+06	7.77307e+06	18.106	2.0817e+06	1.83255e+06	2.36445e+06
577000	-0.62	-22.8	23.1079	16.6246	35.4277	-8.78	5793.04	5492.39	6383.93	-4.72	22323.6	25556.8	25576.2	7.86	180212	160773	205371	8.88	355833	315489	401968	15.08	1.09561e+06	985386	1.21963e+06	17.38	1.62353e+06	1.46283e+06	1.80398e+06	18.228	2.05113e+06	1.80538e+06	2.33006e+06	25.628	6.90056e+06	6.11273e+06	7.78901e+06	18.328	2.08589e+06	1.83614e+06	2.36934e+06
578000	-0.31	-21.25	23.2178	16.7122	35.5654	-7.54	5821.41	5516.48	6417.3	-4.41	22379	25621.6	25643.7	8.48	180884	161307	206217	9.19	356689	316204	402993	15.39	1.09816e+06	987558	1.22262e+06	17.69	1.62729e+06	1.46604e+06	1.80838e+06	18.414	2.05537e+06	1.80899e+06	2.33505e+06	25.814	6.91473e+06	6.12489e+06	7.80551e+06	18.514	2.09021e+06	1.83982e+06	2.37441e+06
578800	-0.53	-22.35	23.279	16.7645	35.6368	-8.42	5840.16	5533.02	6438.55	-4.63	22421.4	25678.7	25694.8	8.04	181364	161697	206807	8.97	357346	316757	403772	15.17	1.10013e+06	989245	1.22491e+06	17.47	1.6302e+06	1.46854e+06	1.81175e+06	18.282	2.0587e+06	1.81183e+06	2.33893e+06	25.682	6.92583e+06	6.13445e+06	7.81839e+06	18.382	2.09359e+06	1.84271e+06	2.37836e+06
579500	-0.65	-22.95	23.3228	16.8036	35.6861	-8.9	5854.93	5546.31	6454.96	-4.75	22457.5	25724.8	25738.2	7.8	181757	162021	207285	8.85	357908	317232	404436	15.05	1.10181e+06	990696	1.22686e+06	17.35	1.63268e+06	1.47069e+06	1.81463e+06	18.21	2.06157e+06	1.8143e+06	2.34228e+06	25.61	6.93544e+06	6.14274e+06	7.82951e+06	18.31	2.09651e+06	1.84521e+06	2.38177e+06
580300	-0.7	-23.2	23.369	16.8453	35.7371	-9.1	5871.09	5560.98	6472.75	-4.8	22498.3	25772.2	25787.2	7.7	182196	162383	207815	8.8	358544	317771	405185	15	1.10372e+06	992343	1.22907e+06	17.3	1.6355e+06	1.47313e+06	1.81789e+06	18.18	2.06484e+06	1.8171e+06	2.34609e+06	25.58	6.94636e+06	6.15218e+06	7.84214e+06	18.28	2.09983e+06	1.84806e+06	2.38564e+06
581100	-1.06	-25	23.3942	16.8711	35.7618	-10.54	5882.86	5572.36	6484.92	-5.16	22536.1	25819.2	25831.9	6.98	182558	162694	208237	8.44	359137	318281	405876	14.64	1.10552e+06	993911	1.23113e+06	16.94	1.63816e+06	1.47545e+06	1.82092e+06	17.964	2.06799e+06	1.81982e+06	2.34974e+06	25.364	6.95692e+06	6.16136e+06	7.85426e+06	18.064	2.10304e+06	1.85083e+06	2.38934e+06
581900	-1.26	-26	23.4122	16.8907	35.7783	-11.34	5892.71	5582.23	6494.75	-5.36	22572.4	25862.8	25874.4	6.58	182884	162979	208608	8.24	359708	318775	406535	14.44	1.10725e+06	995436	1.2331e+06	16.74	1.64072e+06	1.47771e+06	1.82383e+06	17.844	2.07108e+06	1.8225e+06	2.3533e+06	25.244	6.96727e+06	6.17041e+06	7.86611e+06	17.944	2.10618e+06	1.85355e+06	2.39296e+06
582800	-1.3	-26.2	23.4311	16.9116	35.7953	-11.5	5903.4	5593.02	6505.35	-5.4	22612.8	25908.9	25921.7	6.5	183243	163295	209016	8.2	360345	319327	407270	14.4	1.10919e+06	997142	1.2353e+06	16.7	1.64359e+06	1.48024e+06	1.82707e+06	17.82	2.07454e+06	1.8255e+06	2.35728e+06	25.22	6.97887e+06	6.18055e+06	7.87938e+06	17.92	2.1097e+06	1.85661e+06	2.39702e+06
583700	-1.34	-26.4	23.4487	16.9314	35.811	-11.66	5913.72	5603.51	6515.5	-5.44	22652.9	25956	25968.6	6.42	183594	163605	209413	8.16	360978	319876	407998	14.36	1.11111e+06	998839	1.23748e+06	16.66	1.64644e+06	1.48275e+06	1.8303e+06	17.796	2.07799e+06	1.8285e+06	2.36125e+06	25.196	6.99044e+06	6.19065e+06	7.89259e+06	17.896	2.11321e+06	1.85965e+06	2.40105e+06
584700	-1.4	-26.7	23.4664	16.9517	35.8264	-11.9	5924.59	5614.67	6526.08	-5.5	22696.9	26006.3	26019.8	6.3	183972	163941	209838	8.1	361672	320480	408796	14.3	1.11323e+06	1.00071e+06	1.23987e+06	16.6	1.64957e+06	1.48553e+06	1.83383e+06	17.76	2.0818e+06	1.83181e+06	2.36563e+06	25.16	7.00321e+06	6.20183e+06	7.90717e+06	17.86	2.11708e+06	1.86302e+06	2.4055e+06
585700	-1.86	-29	23.4744	16.9624	35.8323	-13.74	5931.76	5622.68	6532.5	-5.96	22736.7	26054.6	26065.4	5.38	184267	164217	210155	7.64	362308	321043	409513	13.84	1.11518e+06	1.00246e+06	1.24205e+06	16.14	1.65247e+06	1.48813e+06	1.83705e+06	17.484	2.08543e+06	1.835e+06	2.36977e+06	24.884	7.01543e+06	6.21262e+06	7.921e+06	17.584	2.12078e+06	1.86626e+06	2.40971e+06
586600	-2.04	-29.9	23.4796	16.97	35.8359	-14.46	5937.25	5629.02	6537.25	-6.14	22771.3	26095.8	26104.6	5.02	184509	164447	210408	7.46	362860	321535	410133	13.66	1.11689e+06	1.004e+06	1.24394e+06	15.96	1.655e+06	1.49042e+06	1.83985e+06	17.376	2.08865e+06	1.83782e+06	2.37341e+06	24.776	7.02624e+06	6.2222e+06	7.9332e+06	17.476	2.12404e+06	1.86914e+06	2.41342e+06
587600	-2	-29.7	23.4858	16.9789	35.8403	-14.3	5943.57	5636.26	6542.76	-6.1	22809.9	26138.6	26148.5	5.1	184783	164707	210698	7.5	363479	322085	410827	13.7	1.1188e+06	1.00572e+06	1.24606e+06	16	1.65783e+06	1.49297e+06	1.84298e+06	17.4	2.09223e+06	1.84098e+06	2.37749e+06	24.8	7.0383e+06	6.23288e+06	7.94681e+06	17.5	2.12769e+06	1.87235e+06	2.41756e+06
588900	-1.85	-28.95	23.4964	16.993	35.8482	-13.7	5952.98	5646.76	6551.2	-5.95	22861.9	26193.9	26208	5.4	185169	165067	211112	7.65	364306	322818	411762	13.85	1.12135e+06	1.00801e+06	1.2489e+06	16.15	1.6616e+06	1.49636e+06	1.84718e+06	17.49	2.09696e+06	1.84513e+06	2.38287e+06	24.89	7.0542e+06	6.24692e+06	7.96481e+06	17.59	2.1325e+06	1.87657e+06	2.42304e+06
589900	-1.95	-29.45	23.5032	17.0025	35.8531	-14.1	5959.6	5654.27	6557.02	-6.05	22901	26242.3	26252.5	5.2	185451	165333	211410	7.55	364931	323372	412465	13.75	1.12327e+06	1.00974e+06	1.25104e+06	16.05	1.66445e+06	1.49893e+06	1.85034e+06	17.43	2.10056e+06	1.84829e+06	2.38697e+06	24.83	7.06631e+06	6.25763e+06	7.9785e+06	17.53	2.13616e+06	1.87979e+06	2.4272e+06
590700	-1.47	-27.05	23.5158	17.0173	35.8637	-12.18	5967.76	5662.76	6564.87	-5.57	22935.6	26282.3	26292.8	6.16	185742	165594	211735	8.03	365479	323851	413093	14.23	1.12494e+06	1.01122e+06	1.25292e+06	16.53	1.66693e+06	1.50113e+06	1.85313e+06	17.718	2.10359e+06	1.85093e+06	2.39044e+06	25.118	7.07646e+06	6.26653e+06	7.99007e+06	17.818	2.13924e+06	1.88246e+06	2.43073e+06
591700	-1.29	-26.15	23.5371	17.0408	35.8831	-11.46	5979.75	5674.83	6576.77	-5.39	22980.7	26331.2	26345.5	6.52	186143	165946	212191	8.21	366188	324465	413911	14.41	1.1271e+06	1.01312e+06	1.25537e+06	16.71	1.67012e+06	1.50395e+06	1.85675e+06	17.826	2.10744e+06	1.85427e+06	2.39488e+06	25.226	7.08937e+06	6.2778e+06	8.00483e+06	17.926	2.14315e+06	1.88586e+06	2.43524e+06
592800	-1.28	-26.1	23.561	17.0671	35.9048	-11.42	5993.05	5688.21	6590.01	-5.38	23030.3	26387.8	26403.6	6.54	186586	166335	212696	8.22	366970	325142	414814	14.42	1.12948e+06	1.01521e+06	1.25807e+06	16.72	1.67363e+06	1.50704e+06	1.86073e+06	17.832	2.11168e+06	1.85794e+06	2.39976e+06	25.232	7.10358e+06	6.29022e+06	8.02109e+06	17.932	2.14746e+06	1.8896e+06	2.44021e+06
593700	-1.27	-26.05	23.5809	17.0889	35.9229	-11.38	6004.04	5699.23	6600.95	-5.37	23071	26438.3	26451.3	6.56	186951	166655	213111	8.23	367611	325697	415554	14.43	1.13143e+06	1.01693e+06	1.26029e+06	16.73	1.67652e+06	1.50958e+06	1.864e+06	17.838	2.11515e+06	1.86096e+06	2.40376e+06	25.238	7.11522e+06	6.30038e+06	8.0344e+06	17.938	2.15099e+06	1.89266e+06	2.44428e+06
594500	-1.05	-24.95	23.6065	17.115	35.9481	-10.5	6015.91	5710.69	6613.25	-5.15	23108.9	26483.3	26496.1	7	187315	166967	213536	8.45	368206	326208	416246	14.65	1.13322e+06	1.01849e+06	1.26234e+06	16.95	1.67917e+06	1.51191e+06	1.86704e+06	17.97	2.1183e+06	1.86368e+06	2.40741e+06	25.37	7.12578e+06	6.30957e+06	8.04654e+06	18.07	2.1542e+06	1.89543e+06	2.44799e+06
595300	-1.05	-24.95	23.6322	17.1411	35.9733	-10.5	6027.78	5722.15	6625.55	-5.15	23146.8	26528.1	26540.9	7	187679	167279	213960	8.45	368800	326718	416937	14.65	1.13502e+06	1.02006e+06	1.2644e+06	16.95	1.68183e+06	1.51424e+06	1.87007e+06	17.97	2.12146e+06	1.8664e+06	2.41106e+06	25.37	7.13635e+06	6.31876e+06	8.05868e+06	18.07	2.15741e+06	1.8982e+06	2.4517e+06
595900	-1.13	-25.35	23.649	17.1586	35.9894	-10.82	6036.08	5730.27	6634.02	-5.23	23174.7	26564.6	26573.9	6.84	187941	167505	214263	8.37	369239	327096	417447	14.57	1.13635e+06	1.02123e+06	1.26592e+06	16.87	1.6838e+06	1.51596e+06	1.87231e+06	17.922	2.12381e+06	1.86843e+06	2.41377e+06	25.322	7.14421e+06	6.32561e+06	8.0677e+06	18.022	2.1598e+06	1.90027e+06	2.45446e+06
596000	-0.99	-24.65	23.6525	17.1622	35.993	-10.26	6037.64	5731.76	6635.66	-5.09	23179.5	26577.9	26579.6	7.12	187988	167545	214318	8.51	369315	327160	417535	14.71	1.13658e+06	1.02143e+06	1.26618e+06	17.01	1.68414e+06	1.51625e+06	1.8727e+06	18.006	2.1242e+06	1.86878e+06	2.41423e+06	25.406	7.14554e+06	6.32676e+06	8.06923e+06	18.106	2.1602e+06	1.90062e+06	2.45493e+06
596000	-1.17	-25.55	23.6525	17.1622	35.993	-10.98	6037.64	5731.76	6635.66	-5.27	23179.5	26579.6	26579.6	6.76	187988	167545	214318	8.33	369315	327160	417535	14.53	1.13658e+06	1.02143e+06	1.26618e+06	16.83	1.68414e+06	1.51625e+06	1.8727e+06	17.898	2.1242e+06	1.86878e+06	2.41423e+06	25.298	7.14554e+06	6.32676e+06	8.06923e+06	17.998	2.1602e+06	1.90062e+06	2.45493e+06
596100	-1.24	-25.9	23.6548	17.1647	35.9951	-11.26	6038.89	5733.02	6636.92	-5.34	23184.1	26583.4	26584.9	6.62	188029	167581	214365	8.26	369386	327222	417617	14.46	1.1368e+06	1.02162e+06	1.26643e+06	16.76	1.68446e+06	1.51654e+06	1.87306e+06	17.856	2.12459e+06	1.86911e+06	2.41468e+06	25.256	7.14684e+06	6.32789e+06	8.07071e+06	17.956	2.1606e+06	1.90096e+06	2.45538e+06
596900	-1.36	-26.5	23.67	17.1818	36.0085	-11.74	6047.9	5742.2	6645.75	-5.46	23219.6	26615.3	26626.3	6.38	188338	167855	214714	8.14	369946	327709	418262	14.34	1.1385e+06	1.02312e+06	1.26836e+06	16.64	1.68698e+06	1.51877e+06	1.87592e+06	17.784	2.12765e+06	1.87177e+06	2.4182e+06	25.184	7.15709e+06	6.33686e+06	8.08243e+06	17.884	2.16371e+06	1.90366e+06	2.45896e+06
597900	-1.2	-25.7	23.6949	17.2084	36.0317	-11.1	6060.89	5755.08	6658.86	-5.3	23265.5	26665.3	26680.3	6.7	188758	168221	215196	8.3	370668	328332	419097	14.5	1.14069e+06	1.02504e+06	1.27085e+06	16.8	1.69022e+06	1.52162e+06	1.8796e+06	17.88	2.13153e+06	1.87513e+06	2.42268e+06	25.28	7.17011e+06	6.34822e+06	8.09734e+06	17.98	2.16766e+06	1.90708e+06	2.46351e+06
598900	-1.22	-25.8	23.7189	17.2344	36.0541	-11.18	6073.65	5767.77	6671.69	-5.32	23311.2	26719.1	26733.9	6.66	189174	168584	215673	8.28	371387	328953	419929	14.48	1.14288e+06	1.02696e+06	1.27334e+06	16.78	1.69345e+06	1.52446e+06	1.88326e+06	17.868	2.13541e+06	1.87849e+06	2.42715e+06	25.268	7.1831e+06	6.35955e+06	8.11222e+06	17.968	2.1716e+06	1.9105e+06	2.46806e+06
599900	-0.82	-23.8	23.7661	17.2788	36.1042	-9.58	6091.83	5784.62	6691.29	-4.92	23360.9	26775.5	26793.3	7.46	189688	169014	216287	8.68	372164	329614	420841	14.88	1.14521e+06	1.02899e+06	1.27603e+06	17.18	1.6969e+06	1.52746e+06	1.88724e+06	18.108	2.13945e+06	1.88196e+06	2.43184e+06	25.508	7.1966e+06	6.37124e+06	8.1278e+06	18.208	2.1757e+06	1.91403e+06	2.47283e+06
601400	-1.32	-26.3	23.7965	17.3127	36.1315	-11.58	6109.34	5802.35	6708.58	-5.42	23428	26850.6	26871.8	6.46	190280	169536	216957	8.18	373222	330532	422060	14.38	1.14843e+06	1.03182e+06	1.27968e+06	16.68	1.70166e+06	1.53166e+06	1.89263e+06	17.808	2.1452e+06	1.88696e+06	2.43847e+06	25.208	7.21591e+06	6.38812e+06	8.14987e+06	17.908	2.18156e+06	1.91911e+06	2.47957e+06
602400	-1.29	-26.15	23.8179	17.3363	36.1508	-11.46	6121.33	5814.43	6720.48	-5.39	23473.1	26910.2	26924.5	6.52	190681	169888	217413	8.21	373932	331147	422878	14.41	1.15059e+06	1.03372e+06	1.28213e+06	16.71	1.70486e+06	1.53447e+06	1.89625e+06	17.826	2.14905e+06	1.8903e+06	2.4429e+06	25.226	7.22881e+06	6.39939e+06	8.16463e+06	17.926	2.18547e+06	1.92251e+06	2.48408e+06
603400	-1.56	-27.5	23.8313	17.3526	36.1618	-12.54	6130.74	5824.38	6729.39	-5.66	23515.6	26961.1	26973.7	5.98	191028	170202	217797	7.94	374605	331736	423647	14.14	1.15265e+06	1.03555e+06	1.28445e+06	16.44	1.7079e+06	1.53719e+06	1.89967e+06	17.664	2.1528e+06	1.89357e+06	2.4472e+06	25.064	7.24139e+06	6.41043e+06	8.17894e+06	17.764	2.18928e+06	1.92583e+06	2.48844e+06
604800	-1.36	-26.5	23.8578	17.3825	36.1853	-11.74	6146.51	5840.46	6744.85	-5.46	23577.7	27026.8	27046.2	6.38	191568	170681	218407	8.14	375585	332587	424775	14.34	1.15563e+06	1.03818e+06	1.28783e+06	16.64	1.71232e+06	1.54109e+06	1.90466e+06	17.784	2.15815e+06	1.89822e+06	2.45335e+06	25.184	7.25934e+06	6.42613e+06	8.19944e+06	17.884	2.19473e+06	1.93056e+06	2.4947e+06
606400	-1.95	-29.45	23.8687	17.3977	36.1931	-14.1	6157.09	5852.47	6754.16	-6.05	23640.2	27101.1	27117.4	5.2	192019	171105	218885	7.55	376584	333475	425899	13.75	1.15871e+06	1.04095e+06	1.29125e+06	16.05	1.71688e+06	1.54521e+06	1.90972e+06	17.43	2.16392e+06	1.90328e+06	2.45991e+06	24.83	7.27872e+06	6.44328e+06	8.22135e+06	17.53	2.20059e+06	1.93571e+06	2.50137e+06
607600	-1.67	-28.05	23.8821	17.4145	36.2037	-12.98	6167.32	5863.51	6763.64	-5.77	23690	27160.6	27174.9	5.76	192412	171465	219314	7.83	377375	334170	426799	14.03	1.16114e+06	1.04312e+06	1.29397e+06	16.33	1.72047e+06	1.54841e+06	1.91374e+06	17.598	2.16836e+06	1.90717e+06	2.46499e+06	24.998	7.29366e+06	6.45642e+06	8.23831e+06	17.698	2.20511e+06	1.93966e+06	2.50653e+06
609000	-1.56	-27.5	23.9009	17.4373	36.2192	-12.54	6180.5	5877.44	6776.1	-5.66	23749.5	27226.2	27243.7	5.98	192898	171904	219851	7.94	378318	334995	427875	14.14	1.16402e+06	1.04568e+06	1.29721e+06	16.44	1.72474e+06	1.55221e+06	1.91854e+06	17.664	2.17361e+06	1.91174e+06	2.471e+06	25.064	7.31127e+06	6.47188e+06	8.25835e+06	17.764	2.21044e+06	1.94432e+06	2.51265e+06
610200	-1.41	-26.75	23.9217	17.4613	36.2373	-11.94	6193.42	5890.74	6788.66	-5.51	23802.2	27288.9	27305.1	6.28	193349	172306	220358	8.09	379150	335719	428830	14.29	1.16656e+06	1.04792e+06	1.30008e+06	16.59	1.72849e+06	1.55553e+06	1.92277e+06	17.754	2.17817e+06	1.91571e+06	2.47624e+06	25.154	7.32658e+06	6.48529e+06	8.27582e+06	17.854	2.21509e+06	1.94835e+06	2.51798e+06
611000	-1.3	-26.2	23.9385	17.4799	36.2524	-11.5	6202.93	5900.33	6798.08	-5.4	23838.1	27335.8	27347.2	6.5	193668	172586	220720	8.2	379717	336210	429484	14.4	1.16828e+06	1.04943e+06	1.30204e+06	16.7	1.73104e+06	1.55778e+06	1.92566e+06	17.82	2.18125e+06	1.91838e+06	2.47979e+06	25.22	7.33689e+06	6.4943e+06	8.28762e+06	17.92	2.21821e+06	1.95107e+06	2.52158e+06
612000	-1.37	-26.55	23.9571	17.5011	36.2688	-11.78	6214.09	5911.74	6809.01	-5.47	23882.4	27385.1	27398.8	6.36	194052	172927	221153	8.13	380415	336817	430287	14.33	1.17041e+06	1.05131e+06	1.30445e+06	16.63	1.73419e+06	1.56056e+06	1.92921e+06	17.778	2.18507e+06	1.9217e+06	2.48418e+06	25.178	7.3497e+06	6.50551e+06	8.30225e+06	17.878	2.2221e+06	1.95444e+06	2.52605e+06
613100	-1.21	-25.75	23.984	17.5299	36.2939	-11.14	6228.25	5925.8	6823.27	-5.31	23932.8	27441.7	27458	6.68	194512	173328	221681	8.29	381208	337501	431204	14.49	1.17281e+06	1.05342e+06	1.30718e+06	16.79	1.73775e+06	1.56369e+06	1.93326e+06	17.874	2.18934e+06	1.9254e+06	2.4891e+06	25.274	7.36401e+06	6.51799e+06	8.31863e+06	17.974	2.22644e+06	1.9582e+06	2.53105e+06
613900	-1.19	-25.65	24.0043	17.5515	36.3128	-11.06	6238.73	5936.17	6833.87	-5.29	23969.6	27489.2	27501.2	6.72	194850	173622	222069	8.31	381786	338001	431874	14.51	1.17457e+06	1.05496e+06	1.30918e+06	16.81	1.74034e+06	1.56598e+06	1.93621e+06	17.886	2.19245e+06	1.92809e+06	2.49269e+06	25.286	7.37443e+06	6.52708e+06	8.33058e+06	17.986	2.2296e+06	1.96094e+06	2.5347e+06
614800	-1.02	-24.8	24.0346	17.5821	36.343	-10.38	6252.45	5949.34	6848.15	-5.12	24012.5	27537.4	27552	7.06	195266	173977	222556	8.48	382459	338578	432658	14.68	1.1766e+06	1.05674e+06	1.31151e+06	16.98	1.74335e+06	1.5686e+06	1.93964e+06	17.988	2.19601e+06	1.93117e+06	2.49682e+06	25.388	7.38635e+06	6.53744e+06	8.34428e+06	18.088	2.23322e+06	1.96407e+06	2.5389e+06
615800	-1.07	-25.05	24.0656	17.6138	36.3733	-10.58	6267.03	5963.46	6863.2	-5.17	24059.7	27591.9	27607.8	6.96	195716	174364	223080	8.43	383199	339214	433519	14.63	1.17884e+06	1.05869e+06	1.31408e+06	16.93	1.74666e+06	1.5715e+06	1.94342e+06	17.958	2.19995e+06	1.93457e+06	2.50137e+06	25.358	7.39953e+06	6.5489e+06	8.35942e+06	18.058	2.23723e+06	1.96753e+06	2.54352e+06
616800	-0.65	-22.95	24.1283	17.6696	36.4437	-8.9	6288.13	5982.45	6886.64	-4.75	24111.3	27650.6	27669.8	7.8	196279	174827	223763	8.85	384002	339892	434467	15.05	1.18125e+06	1.06077e+06	1.31687e+06	17.35	1.75022e+06	1.57457e+06	1.94754e+06	18.21	2.20405e+06	1.93808e+06	2.50616e+06	25.61	7.41325e+06	6.56075e+06	8.3753e+06	18.31	2.2414e+06	1.9711e+06	2.54839e+06
617600	-0.15	-20.45	24.2425	17.7561	36.5941	-6.9	6314.19	6004	6918.12	-4.25	24157.1	27707.1	27726	8.8	196864	175284	224511	9.35	384708	340479	435317	15.55	1.18334e+06	1.06254e+06	1.31934e+06	17.85	1.75331e+06	1.5772e+06	1.95117e+06	18.51	2.20751e+06	1.94101e+06	2.51022e+06	25.91	7.42476e+06	6.57059e+06	8.38874e+06	18.61	2.24491e+06	1.97408e+06	2.55253e+06
618400	0.06	-19.4	24.403	17.8699	36.8199	-6.06	6345.41	6028.92	6957.15	-4.04	24205.1	27764.7	27785.3	9.22	197517	175784	225363	9.56	385444	341085	436209	15.76	1.18552e+06	1.06437e+06	1.32192e+06	18.06	1.75651e+06	1.5799e+06	1.95497e+06	18.636	2.21103e+06	1.94399e+06	2.51439e+06	26.036	7.43651e+06	6.5806e+06	8.40251e+06	18.736	2.2485e+06	1.97711e+06	2.55676e+06
619000	-0.25	-20.95	24.4757	17.9267	36.9127	-7.3	6363.34	6044	6978.46	-4.35	24238.8	27812.9	27826.5	8.6	197934	176112	225890	9.25	385964	341518	436832	15.45	1.18706e+06	1.06568e+06	1.32374e+06	17.75	1.75879e+06	1.58184e+06	1.95764e+06	18.45	2.2136e+06	1.94617e+06	2.5174e+06	25.85	7.44506e+06	6.58793e+06	8.41249e+06	18.55	2.2511e+06	1.97933e+06	2.55983e+06
619900	-0.44	-21.9	24.5555	17.9931	37.0087	-8.06	6386.15	6063.8	7004.71	-4.54	24287.3	27866.5	27885.3	8.22	198499	176567	226592	9.06	386716	342149	437727	15.26	1.18931e+06	1.06761e+06	1.32636e+06	17.56	1.76211e+06	1.58469e+06	1.9615e+06	18.336	2.21737e+06	1.94939e+06	2.52182e+06	25.736	7.45766e+06	6.59876e+06	8.42712e+06	18.436	2.25494e+06	1.9826e+06	2.56432e+06
620700	-0.49	-22.15	24.6209	18.0483	37.0861	-8.26	6405.56	6080.8	7026.86	-4.59	24330	27920.6	27937	8.12	198988	176963	227196	9.01	387378	342705	438514	15.21	1.19129e+06	1.0693e+06	1.32866e+06	17.51	1.76503e+06	1.5872e+06	1.9649e+06	18.306	2.22071e+06	1.95224e+06	2.52573e+06	25.706	7.4688e+06	6.60835e+06	8.44006e+06	18.406	2.25834e+06	1.9855e+06	2.56829e+06
621400	-1.22	-25.8	24.6377	18.0664	37.1017	-11.18	6414.49	6089.69	7035.84	-5.32	24362	27964.2	27974.5	6.66	199280	177217	227530	8.28	387881	343140	439096	14.48	1.19281e+06	1.07064e+06	1.3304e+06	16.78	1.76729e+06	1.58918e+06	1.96746e+06	17.868	2.22342e+06	1.95459e+06	2.52886e+06	25.268	7.4779e+06	6.61629e+06	8.45048e+06	17.968	2.2611e+06	1.98789e+06	2.57147e+06
622200	-1.63	-27.85	24.6472	18.0783	37.1093	-12.82	6421.56	6097.26	7042.44	-5.73	24395.5	28003.5	28013.2	5.84	199547	177461	227823	7.87	388413	343607	439702	14.07	1.19444e+06	1.07209e+06	1.33223e+06	16.37	1.7697e+06	1.59133e+06	1.97016e+06	17.622	2.2264e+06	1.95719e+06	2.53226e+06	25.022	7.48789e+06	6.62507e+06	8.46184e+06	17.722	2.26412e+06	1.99054e+06	2.57493e+06
623200	-1.88	-29.1	24.655	18.0888	37.115	-13.82	6428.61	6105.16	7048.73	-5.98	24435.2	28047.9	28058.5	5.34	199840	177734	228136	7.62	389046	344167	440416	13.82	1.19639e+06	1.07384e+06	1.3344e+06	16.12	1.77259e+06	1.59393e+06	1.97337e+06	17.472	2.23003e+06	1.96038e+06	2.53639e+06	24.872	7.50009e+06	6.63585e+06	8.47563e+06	17.572	2.26781e+06	1.99378e+06	2.57914e+06
624400	-2.3	-31.2	24.6594	18.0957	37.1178	-15.5	6434.37	6112.14	7053.47	-6.4	24478.7	28097.3	28107.4	4.5	200119	178008	228422	7.2	389746	344798	441193	13.4	1.19856e+06	1.07582e+06	1.33679e+06	15.7	1.77581e+06	1.59687e+06	1.97691e+06	17.22	2.2342e+06	1.96407e+06	2.5411e+06	24.62	7.51415e+06	6.64836e+06	8.49142e+06	17.32	2.27206e+06	1.99753e+06	2.58393e+06
625400	-2.48	-32.1	24.662	18.1003	37.1193	-16.22	6438.44	6117.25	7056.71	-6.58	24513.6	28138.7	28146.3	4.14	200331	178220	228634	7.02	390309	345308	441815	13.22	1.20032e+06	1.07743e+06	1.3387e+06	15.52	1.77842e+06	1.59927e+06	1.97975e+06	17.112	2.23761e+06	1.9671e+06	2.54495e+06	24.512	7.52566e+06	6.65865e+06	8.5043e+06	17.212	2.27553e+06	2.00062e+06	2.58783e+06
626400	-2.92	-34.3	24.6632	18.1027	37.1199	-17.98	6441.14	6120.93	7058.68	-7.02	24545.3	28175.3	28181	3.26	200498	178394	228793	6.58	390827	345785	442375	12.78	1.20195e+06	1.07895e+06	1.34045e+06	15.08	1.78084e+06	1.60152e+06	1.98235e+06	16.848	2.24088e+06	1.97003e+06	2.54859e+06	24.248	7.5367e+06	6.66859e+06	8.51655e+06	16.948	2.27885e+06	2.00359e+06	2.59154e+06
627200	-3.54	-37.4	24.6635	18.1035	37.1201	-20.46	6442.34	6122.78	7059.45	-7.64	24567.6	28201.9	28204.7	2.02	200593	178500	228878	5.96	391193	346131	442763	12.16	1.20312e+06	1.08006e+06	1.34168e+06	14.46	1.78258e+06	1.60317e+06	1.98418e+06	16.476	2.24333e+06	1.97226e+06	2.55129e+06	23.876	7.54502e+06	6.67618e+06	8.52567e+06	16.576	2.28135e+06	2.00586e+06	2.59429e+06
628200	-3.5	-37.2	24.664	18.1045	37.1202	-20.3	6443.89	6125.17	7060.46	-7.6	24595.6	28230.9	28234.6	2.1	200714	178636	228987	6	391655	346566	443253	12.2	1.20459e+06	1.08145e+06	1.34323e+06	14.5	1.78477e+06	1.60526e+06	1.98648e+06	16.5	2.24641e+06	1.97505e+06	2.55469e+06	23.9	7.55545e+06	6.68568e+06	8.53712e+06	16.6	2.28448e+06	2.00869e+06	2.59774e+06
629000	-3.73	-38.35	24.6642	18.1051	37.1203	-21.22	6444.89	6126.78	7061.08	-7.83	24616.9	28254.7	28257.1	1.64	200800	178734	229061	5.77	392008	346902	443624	11.97	1.20572e+06	1.08254e+06	1.34442e+06	14.27	1.78645e+06	1.60687e+06	1.98824e+06	16.362	2.24882e+06	1.97724e+06	2.55733e+06	23.762	7.56362e+06	6.69315e+06	8.54605e+06	16.462	2.28693e+06	2.01092e+06	2.60043e+06
629800	-4.16	-40.5	24.6643	18.1054	37.1203	-22.94	6445.55	6127.93	7061.45	-8.26	24636.3	28275.8	28277.2	0.78	200867	178815	229117	5.34	392332	347216	443959	11.54	1.20677e+06	1.08356e+06	1.3455e+06	13.84	1.78802e+06	1.60839e+06	1.98985e+06	16.104	2.25112e+06	1.97935e+06	2.55984e+06	23.504	7.57145e+06	6.70038e+06	8.55454e+06	16.204	2.28927e+06	2.01308e+06	2.60298e+06
630600	-3.84	-38.9	24.6644	18.1059	37.1204	-21.66	6446.45	6129.41	7061.99	-7.94	24657.1	28297	28299.1	1.42	200947	178908	229187	5.66	392677	347546	444321	11.86	1.20788e+06	1.08462e+06	1.34665e+06	14.16	1.78967e+06	1.60998e+06	1.99157e+06	16.296	2.2535e+06	1.98153e+06	2.56245e+06	23.696	7.57953e+06	6.70778e+06	8.56335e+06	16.396	2.29169e+06	2.01529e+06	2.60563e+06
632000	-3.87	-39.05	24.6647	18.1068	37.1205	-21.78	6447.98	6131.94	7062.91	-7.97	24693.3	28333.6	28337.1	1.36	201086	179069	229306	5.63	393278	348121	444949	11.83	1.20981e+06	1.08648e+06	1.34866e+06	14.13	1.79255e+06	1.61274e+06	1.99456e+06	16.278	2.25766e+06	1.98532e+06	2.56699e+06	23.678	7.59363e+06	6.72072e+06	8.57872e+06	16.378	2.29591e+06	2.01914e+06	2.61026e+06
633200	-4.29	-41.15	24.6648	18.1071	37.1205	-23.46	6448.85	6133.51	7063.38	-8.39	24721.6	28364.6	28366.3	0.52	201180	179184	229383	5.21	393753	348582	445437	11.41	1.21135e+06	1.08798e+06	1.35024e+06	13.71	1.79484e+06	1.61498e+06	1.99692e+06	16.026	2.26107e+06	1.98846e+06	2.5707e+06	23.426	7.60524e+06	6.73145e+06	8.59127e+06	16.126	2.29938e+06	2.02234e+06	2.61402e+06
634200	-4.28	-41.1	24.6649	18.1075	37.1205	-23.42	6449.58	6134.82	7063.79	-8.38	24745.2	28389.2	28390.7	0.54	201259	179280	229448	5.22	394149	348967	445844	11.42	1.21263e+06	1.08923e+06	1.35156e+06	13.72	1.79676e+06	1.61685e+06	1.99888e+06	16.032	2.26391e+06	1.99108e+06	2.57379e+06	23.432	7.61492e+06	6.74039e+06	8.60174e+06	16.132	2.30227e+06	2.025e+06	2.61716e+06
635400	-4.4	-41.7	24.665	18.1078	37.1206	-23.9	6450.36	6136.27	7064.2	-8.5	24772.9	28417.6	28419.1	0.3	201348	179389	229519	5.1	394613	349420	446319	11.3	1.21414e+06	1.09071e+06	1.3531e+06	13.6	1.79901e+06	1.61906e+06	2.00118e+06	15.96	2.26728e+06	1.99419e+06	2.57744e+06	23.36	7.6264e+06	6.75103e+06	8.61413e+06	16.06	2.3057e+06	2.02817e+06	2.62088e+06
637000	-4.82	-43.8	24.6651	18.108	37.1206	-25.58	6451.05	6137.66	7064.54	-8.92	24806.5	28452.4	28453	-0.54	201441	179510	229591	4.68	395182	349986	446893	10.88	1.21601e+06	1.09256e+06	1.35498e+06	13.18	1.8018e+06	1.62183e+06	2.00399e+06	15.708	2.27159e+06	1.9982e+06	2.58207e+06	23.108	7.6411e+06	6.76476e+06	8.62986e+06	15.808	2.31009e+06	2.03224e+06	2.62559e+06
638000	-4.53	-42.35	24.6651	18.1083	37.1206	-24.42	6451.62	6138.74	7064.84	-8.63	24828.9	28474.9	28475.8	0.04	201510	179596	229646	4.97	395559	350356	447277	11.17	1.21724e+06	1.09377e+06	1.35623e+06	13.47	1.80364e+06	1.62364e+06	2.00585e+06	15.882	2.27437e+06	2.00076e+06	2.58506e+06	23.282	7.65054e+06	6.77353e+06	8.64003e+06	15.982	2.31291e+06	2.03485e+06	2.62863e+06
639000	-4.28	-41.1	24.6652	18.1086	37.1206	-23.42	6452.36	6140.06	7065.24	-8.38	24852.5	28498.7	28500.2	0.54	201588	179693	229711	5.22	395955	350741	447684	11.42	1.21853e+06	1.09503e+06	1.35754e+06	13.72	1.80555e+06	1.6255e+06	2.00782e+06	16.032	2.27721e+06	2.00338e+06	2.58815e+06	23.432	7.66022e+06	6.78248e+06	8.6505e+06	16.132	2.3158e+06	2.03752e+06	2.63178e+06
640200	-4.31	-41.25	24.6653	18.109	37.1206	-23.54	6453.21	6141.61	7065.7	-8.41	24880.7	28527.5	28529.2	0.48	201682	179806	229787	5.19	396428	351200	448170	11.39	1.22006e+06	1.09652e+06	1.35911e+06	13.69	1.80784e+06	1.62774e+06	2.01016e+06	16.014	2.28061e+06	2.00652e+06	2.59185e+06	23.414	7.67181e+06	6.79319e+06	8.66301e+06	16.114	2.31926e+06	2.04071e+06	2.63553e+06
641400	-4.19	-40.65	24.6655	18.1094	37.1207	-23.06	6454.17	6143.3	7066.24	-8.29	24909.6	28557.2	28559.2	0.72	201781	179926	229869	5.31	396911	351669	448669	11.51	1.22162e+06	1.09804e+06	1.36073e+06	13.81	1.81017e+06	1.63001e+06	2.01256e+06	16.086	2.28406e+06	2.00969e+06	2.59559e+06	23.486	7.68352e+06	6.80401e+06	8.67571e+06	16.186	2.32277e+06	2.04393e+06	2.63934e+06
642300	-3.82	-38.8	24.6657	18.11	37.1207	-21.58	6455.2	6144.99	7066.87	-7.92	24933.1	28581.5	28584	1.46	201873	180032	229948	5.68	397302	352041	449078	11.88	1.22288e+06	1.09925e+06	1.36203e+06	14.18	1.81204e+06	1.6318e+06	2.0145e+06	16.308	2.28674e+06	2.01213e+06	2.59853e+06	23.708	7.69263e+06	6.81235e+06	8.68564e+06	16.408	2.3255e+06	2.04642e+06	2.64233e+06
643500	-3.94	-39.4	24.6659	18.1106	37.1208	-22.06	6456.42	6147.04	7067.59	-8.04	24963.7	28613.1	28615.9	1.22	201987	180166	230046	5.56	397810	352529	449608	11.76	1.22451e+06	1.10082e+06	1.36373e+06	14.06	1.81448e+06	1.63415e+06	2.01703e+06	16.236	2.29028e+06	2.01536e+06	2.6024e+06	23.636	7.70463e+06	6.82338e+06	8.69871e+06	16.336	2.32909e+06	2.0497e+06	2.64626e+06
644900	-3.93	-39.35	24.6661	18.1114	37.1209	-22.02	6457.87	6149.46	7068.44	-8.03	24999.4	28650	28653.4	1.24	202121	180323	230160	5.57	398404	353098	450227	11.77	1.22642e+06	1.10266e+06	1.36571e+06	14.07	1.81733e+06	1.63689e+06	2.01998e+06	16.242	2.2944e+06	2.01914e+06	2.60691e+06	23.642	7.71865e+06	6.83625e+06	8.71397e+06	16.342	2.33329e+06	2.05354e+06	2.65085e+06
646100	-3.54	-37.4	24.6666	18.1126	37.1211	-20.46	6459.67	6152.24	7069.6	-7.64	25032.7	28684.6	28688.8	2.02	202263	180483	230287	5.96	398953	353617	450809	12.16	1.22818e+06	1.10433e+06	1.36756e+06	14.46	1.81994e+06	1.63938e+06	2.02273e+06	16.476	2.29808e+06	2.02248e+06	2.61097e+06	23.876	7.73113e+06	6.84762e+06	8.72766e+06	16.576	2.33703e+06	2.05694e+06	2.65498e+06
647100	-3.4	-36.7	24.6671	18.1138	37.1213	-19.9	6461.38	6154.81	7070.74	-7.5	25061.3	28715.5	28719.5	2.3	202392	180624	230403	6.1	399424	354059	451310	12.3	1.22967e+06	1.10575e+06	1.36914e+06	14.6	1.82216e+06	1.64149e+06	2.02508e+06	16.56	2.30119e+06	2.02529e+06	2.6144e+06	23.96	7.74167e+06	6.8572e+06	8.73924e+06	16.66	2.34019e+06	2.0598e+06	2.65847e+06
648600	-3.65	-37.95	24.6676	18.1151	37.1214	-20.9	6463.4	6158.01	7072.01	-7.75	25102	28757.9	28762.6	1.8	202559	180814	230551	5.85	400096	354697	452019	12.05	1.23183e+06	1.1078e+06	1.37139e+06	14.35	1.82537e+06	1.64454e+06	2.02844e+06	16.41	2.30574e+06	2.02943e+06	2.61941e+06	23.81	7.7571e+06	6.87129e+06	8.75613e+06	16.51	2.34482e+06	2.06401e+06	2.66356e+06
650000	-3.35	-36.45	24.6683	18.1169	37.1218	-19.7	6465.92	6161.75	7073.69	-7.45	25142.5	28800.3	28806.1	2.4	202744	181017	230719	6.15	400762	355321	452729	12.35	1.23394e+06	1.10979e+06	1.37363e+06	14.65	1.82851e+06	1.64752e+06	2.03177e+06	16.59	2.31012e+06	2.03338e+06	2.62425e+06	23.99	7.77192e+06	6.88476e+06	8.77245e+06	16.69	2.34927e+06	2.06803e+06	2.66849e+06
651600	-3.39	-36.65	24.6691	18.1188	37.1221	-19.86	6468.69	6165.9	7075.53	-7.49	25188.4	28848.9	28855.3	2.32	202950	181244	230906	6.11	401517	356029	453533	12.31	1.23634e+06	1.11206e+06	1.37617e+06	14.61	1.83208e+06	1.6509e+06	2.03554e+06	16.566	2.3151e+06	2.03789e+06	2.62976e+06	23.966	7.7888e+06	6.9001e+06	8.79101e+06	16.666	2.35434e+06	2.07261e+06	2.67409e+06
653400	-3.46	-37	24.6699	18.1208	37.1224	-20.14	6471.6	6170.33	7077.43	-7.56	25239.2	28902.9	28909.7	2.18	203173	181492	231107	6.04	402354	356818	454422	12.24	1.23901e+06	1.11459e+06	1.37899e+06	14.54	1.83605e+06	1.65466e+06	2.03972e+06	16.524	2.32067e+06	2.04293e+06	2.6359e+06	23.924	7.80766e+06	6.91726e+06	8.81173e+06	16.624	2.36e+06	2.07774e+06	2.68033e+06
655000	-3.5	-37.2	24.6706	18.1225	37.1227	-20.3	6474.09	6174.15	7079.05	-7.6	25284	28951.7	28957.5	2.1	203367	181709	231281	6	403093	357514	455206	12.2	1.24136e+06	1.11683e+06	1.38147e+06	14.5	1.83956e+06	1.65799e+06	2.04341e+06	16.5	2.3256e+06	2.04739e+06	2.64133e+06	23.9	7.82436e+06	6.93247e+06	8.83006e+06	16.6	2.36501e+06	2.08228e+06	2.68586e+06
656600	-3.19	-35.65	24.6718	18.1251	37.1232	-19.06	6477.44	6178.97	7081.36	-7.29	25332	29001.8	29009.3	2.72	203597	181957	231494	6.31	403878	358245	456048	12.51	1.24385e+06	1.11916e+06	1.38412e+06	14.81	1.84325e+06	1.66146e+06	2.04735e+06	16.686	2.33068e+06	2.05197e+06	2.64698e+06	24.086	7.84157e+06	6.94805e+06	8.84906e+06	16.786	2.37018e+06	2.08694e+06	2.6916e+06
658000	-3.39	-36.65	24.6725	18.1268	37.1235	-19.86	6479.86	6182.6	7082.97	-7.49	25372.1	29046.7	29052.3	2.32	203778	182156	231658	6.11	404538	358865	456751	12.31	1.24595e+06	1.12115e+06	1.38634e+06	14.61	1.84638e+06	1.66442e+06	2.05065e+06	16.566	2.33504e+06	2.05592e+06	2.65179e+06	23.966	7.85634e+06	6.96147e+06	8.8653e+06	16.666	2.37462e+06	2.09095e+06	2.6965e+06
658800	-3.29	-36.15	24.673	18.1279	37.1237	-19.46	6481.39	6184.84	7084	-7.39	25395.6	29074.1	29077.6	2.52	203887	182275	231758	6.21	404923	359225	457163	12.41	1.24717e+06	1.1223e+06	1.38763e+06	14.71	1.8482e+06	1.66613e+06	2.05257e+06	16.626	2.33756e+06	2.05819e+06	2.65458e+06	24.026	7.86486e+06	6.9692e+06	8.87469e+06	16.726	2.37718e+06	2.09326e+06	2.69933e+06
659900	-3.26	-36	24.6737	18.1296	37.124	-19.34	6483.54	6187.98	7085.47	-7.36	25428	29107.7	29112.6	2.58	204039	182440	231898	6.24	405455	359722	457732	12.44	1.24886e+06	1.12388e+06	1.38943e+06	14.74	1.85071e+06	1.6685e+06	2.05524e+06	16.644	2.34103e+06	2.06132e+06	2.65843e+06	24.044	7.87661e+06	6.97986e+06	8.88764e+06	16.744	2.38071e+06	2.09645e+06	2.70325e+06
661300	-3.22	-35.8	24.6747	18.1317	37.1244	-19.18	6486.39	6192.11	7087.42	-7.32	25469.7	29151.1	29157.6	2.66	204237	182655	232081	6.28	406138	360359	458464	12.48	1.25102e+06	1.12592e+06	1.39173e+06	14.78	1.85392e+06	1.67153e+06	2.05866e+06	16.668	2.34546e+06	2.06532e+06	2.66335e+06	24.068	7.89162e+06	6.99346e+06	8.90421e+06	16.768	2.38522e+06	2.10051e+06	2.70825e+06
662100	-3.42	-36.8	24.675	18.1327	37.1246	-19.98	6487.73	6194.14	7088.31	-7.52	25492.5	29178.8	29182	2.26	204339	182767	232172	6.08	406513	360711	458863	12.28	1.25222e+06	1.12705e+06	1.39299e+06	14.58	1.8557e+06	1.67321e+06	2.06053e+06	16.548	2.34795e+06	2.06756e+06	2.66609e+06	23.948	7.90003e+06	7.00111e+06	8.91346e+06	16.648	2.38775e+06	2.1028e+06	2.71104e+06
663400	-3.14	-35.4	24.6761	18.135	37.125	-18.86	6490.58	6198.2	7090.3	-7.24	25531.8	29218.3	29224.6	2.82	204531	182973	232352	6.36	407157	361310	459556	12.56	1.25425e+06	1.12896e+06	1.39516e+06	14.86	1.85873e+06	1.67605e+06	2.06376e+06	16.716	2.3521e+06	2.0713e+06	2.6707e+06	24.116	7.91408e+06	7.01382e+06	8.92898e+06	16.816	2.39197e+06	2.1066e+06	2.71573e+06
664900	-3.12	-35.3	24.6773	18.1377	37.1256	-18.78	6493.93	6202.97	7092.65	-7.22	25577.4	29266.6	29274.1	2.86	204755	183213	232561	6.38	407903	362003	460359	12.58	1.25661e+06	1.13117e+06	1.39768e+06	14.88	1.86224e+06	1.67934e+06	2.0675e+06	16.728	2.3569e+06	2.07562e+06	2.67604e+06	24.128	7.93032e+06	7.0285e+06	8.94693e+06	16.828	2.39685e+06	2.11099e+06	2.72115e+06
666000	-3.28	-36.1	24.678	18.1393	37.1259	-19.42	6496.05	6206.07	7094.08	-7.38	25609.7	29304.1	29308.9	2.54	204905	183377	232699	6.22	408433	362499	460926	12.42	1.25829e+06	1.13275e+06	1.39947e+06	14.72	1.86474e+06	1.6817e+06	2.07015e+06	16.632	2.36037e+06	2.07875e+06	2.67987e+06	24.032	7.94205e+06	7.03914e+06	8.95986e+06	16.732	2.40037e+06	2.11417e+06	2.72506e+06
666800	-3.23	-35.85	24.6786	18.1405	37.1261	-19.22	6497.66	6208.41	7095.19	-7.33	25633.5	29330.9	29334.5	2.64	205018	183499	232803	6.27	408822	362862	461343	12.47	1.25953e+06	1.13391e+06	1.40078e+06	14.77	1.86657e+06	1.68343e+06	2.0721e+06	16.662	2.3629e+06	2.08103e+06	2.68268e+06	24.062	7.95062e+06	7.0469e+06	8.96931e+06	16.762	2.40295e+06	2.11649e+06	2.72791e+06
668200	-2.9	-34.2	24.6803	18.144	37.127	-17.9	6501.51	6213.64	7098.01	-7	25678.1	29375.3	29383.4	3.3	205254	183745	233029	6.6	409549	363531	462132	12.8	1.26181e+06	1.13604e+06	1.40324e+06	15.1	1.86997e+06	1.68659e+06	2.07575e+06	16.86	2.36748e+06	2.08513e+06	2.6878e+06	24.26	7.9661e+06	7.06085e+06	8.9865e+06	16.96	2.40761e+06	2.12067e+06	2.73311e+06
669100	-3.09	-35.15	24.6811	18.1457	37.1274	-18.66	6503.58	6216.56	7099.47	-7.19	25705.7	29408.7	29413.3	2.92	205391	183891	233157	6.41	409999	363949	462617	12.61	1.26324e+06	1.13737e+06	1.40476e+06	14.91	1.87209e+06	1.68857e+06	2.07801e+06	16.746	2.37037e+06	2.08773e+06	2.69101e+06	24.146	7.97588e+06	7.06968e+06	8.99731e+06	16.846	2.41055e+06	2.12331e+06	2.73638e+06
670000	-2.94	-34.4	24.6822	18.1478	37.1279	-18.06	6505.96	6219.83	7101.2	-7.04	25734.1	29439.3	29444.4	3.22	205539	184046	233299	6.56	410463	364377	463119	12.76	1.2647e+06	1.13873e+06	1.40633e+06	15.06	1.87426e+06	1.69059e+06	2.08034e+06	16.836	2.3733e+06	2.09036e+06	2.69428e+06	24.236	7.98579e+06	7.07861e+06	9.00831e+06	16.936	2.41353e+06	2.12598e+06	2.7397e+06
671000	-2.59	-32.65	24.6844	18.1516	37.1291	-16.66	6509.63	6224.54	7104.06	-6.69	25768.2	29475.1	29482.2	3.92	205738	184248	233496	6.91	411014	364879	463725	13.11	1.26642e+06	1.14031e+06	1.4082e+06	15.41	1.87682e+06	1.69295e+06	2.08312e+06	17.046	2.37668e+06	2.09336e+06	2.69807e+06	24.446	7.99718e+06	7.08881e+06	9.02103e+06	17.146	2.41697e+06	2.12904e+06	2.74356e+06
672200	-2.54	-32.4	24.6872	18.1566	37.1308	-16.46	6514.25	6230.39	7107.69	-6.64	25809.5	29519.3	29528.1	4.02	205984	184495	233741	6.96	411682	365486	464460	13.16	1.26851e+06	1.14223e+06	1.41047e+06	15.46	1.87991e+06	1.6958e+06	2.08649e+06	17.076	2.38075e+06	2.09699e+06	2.70265e+06	24.476	8.01092e+06	7.1011e+06	9.03638e+06	17.176	2.42111e+06	2.13272e+06	2.74822e+06
673000	-2.48	-32.1	24.6894	18.1602	37.132	-16.22	6517.5	6234.47	7110.28	-6.58	25837.5	29553.2	29559.2	4.14	206153	184663	233910	7.02	412133	365895	464957	13.22	1.26991e+06	1.14352e+06	1.412e+06	15.52	1.882e+06	1.69771e+06	2.08876e+06	17.112	2.38348e+06	2.09941e+06	2.70572e+06	24.512	8.02013e+06	7.10933e+06	9.04669e+06	17.212	2.42389e+06	2.13519e+06	2.75134e+06
674000	-2.75	-33.45	24.691	18.1633	37.1329	-17.3	6520.66	6238.65	7112.66	-6.85	25870.4	29589.1	29595.5	3.6	206336	184851	234088	6.75	412668	366384	465540	12.95	1.27159e+06	1.14507e+06	1.41382e+06	15.25	1.88449e+06	1.70002e+06	2.09145e+06	16.95	2.38681e+06	2.10238e+06	2.70944e+06	24.35	8.03135e+06	7.1194e+06	9.05917e+06	17.05	2.42727e+06	2.13821e+06	2.75512e+06
674800	-2.65	-32.95	24.6926	18.1662	37.1337	-16.9	6523.44	6242.25	7114.8	-6.75	25897.3	29619.8	29625.3	3.8	206491	185008	234240	6.85	413104	366782	466018	13.05	1.27295e+06	1.14632e+06	1.4153e+06	15.35	1.88652e+06	1.70189e+06	2.09364e+06	17.01	2.38949e+06	2.10477e+06	2.71245e+06	24.41	8.04042e+06	7.12752e+06	9.06928e+06	17.11	2.43e+06	2.14064e+06	2.75819e+06
675500	-2.6	-32.7	24.6941	18.1688	37.1346	-16.7	6525.99	6245.52	7116.78	-6.7	25921.1	29646.7	29651.7	3.9	206629	185149	234378	6.9	413489	367133	466441	13.1	1.27416e+06	1.14743e+06	1.41661e+06	15.4	1.88831e+06	1.70353e+06	2.09558e+06	17.04	2.39185e+06	2.10687e+06	2.7151e+06	24.44	8.04838e+06	7.13466e+06	9.07818e+06	17.14	2.4324e+06	2.14278e+06	2.76088e+06
676400	-2.55	-32.45	24.6962	18.1725	37.1358	-16.5	6529.42	6249.88	7119.47	-6.65	25952.1	29679.5	29686	4	206813	185333	234560	6.95	413989	367587	466991	13.15	1.27572e+06	1.14887e+06	1.41831e+06	15.45	1.89062e+06	1.70567e+06	2.0981e+06	17.07	2.3949e+06	2.10959e+06	2.71853e+06	24.47	8.05868e+06	7.14387e+06	9.08968e+06	17.17	2.4355e+06	2.14554e+06	2.76437e+06
677400	-2.98	-34.6	24.6973	18.1747	37.1363	-18.22	6531.97	6253.41	7121.31	-7.08	25983.4	29714.8	29720.2	3.14	206974	185503	234713	6.52	414500	368060	467544	12.72	1.27733e+06	1.15037e+06	1.42003e+06	15.02	1.89302e+06	1.7079e+06	2.10067e+06	16.812	2.39815e+06	2.1125e+06	2.72215e+06	24.212	8.06965e+06	7.15376e+06	9.10184e+06	16.912	2.4388e+06	2.1485e+06	2.76805e+06
678300	-2.31	-31.25	24.7005	18.1799	37.1384	-15.54	6536.25	6258.61	7124.83	-6.41	26016	29749.2	29756.8	4.48	207183	185707	234926	7.19	415024	368532	468126	13.39	1.27896e+06	1.15185e+06	1.42182e+06	15.69	1.89543e+06	1.71011e+06	2.10332e+06	17.214	2.40128e+06	2.11527e+06	2.72568e+06	24.614	8.08019e+06	7.16314e+06	9.11366e+06	17.314	2.44198e+06	2.15132e+06	2.77164e+06
679300	-2.55	-32.45	24.7029	18.184	37.1397	-16.5	6540.06	6263.45	7127.82	-6.65	26050.4	29787.7	29795	4	207387	185912	235129	6.95	415580	369037	468737	13.15	1.2807e+06	1.15345e+06	1.42371e+06	15.45	1.89801e+06	1.71248e+06	2.10612e+06	17.07	2.40467e+06	2.11828e+06	2.72949e+06	24.47	8.09162e+06	7.17337e+06	9.12644e+06	17.17	2.44543e+06	2.15438e+06	2.77551e+06
680500	-2.75	-33.45	24.7049	18.1877	37.1407	-17.3	6543.85	6268.47	7130.69	-6.85	26089.9	29830.8	29838.5	3.6	207606	186138	235342	6.75	416222	369624	469437	12.95	1.28271e+06	1.15531e+06	1.42589e+06	15.25	1.901e+06	1.71524e+06	2.10934e+06	16.95	2.40866e+06	2.12184e+06	2.73395e+06	24.35	8.10509e+06	7.18546e+06	9.14143e+06	17.05	2.44949e+06	2.158e+06	2.78005e+06
681500	-2.43	-31.85	24.7078	18.1925	37.1425	-16.02	6548.11	6273.76	7134.11	-6.53	26125.1	29870.1	29877.9	4.24	207823	186353	235561	7.07	416790	370139	470066	13.27	1.28448e+06	1.15693e+06	1.42782e+06	15.57	1.90363e+06	1.71765e+06	2.11221e+06	17.142	2.41209e+06	2.12489e+06	2.73782e+06	24.542	8.11666e+06	7.19579e+06	9.15439e+06	17.242	2.45298e+06	2.1611e+06	2.78398e+06
682300	-2.2	-30.7	24.7113	18.1979	37.1448	-15.1	6552.32	6278.77	7137.64	-6.3	26154.8	29904.2	29911.3	4.7	208020	186544	235765	7.3	417266	370566	470596	13.5	1.28596e+06	1.15827e+06	1.42945e+06	15.8	1.90582e+06	1.71964e+06	2.11462e+06	17.28	2.4149e+06	2.12737e+06	2.741e+06	24.68	8.12612e+06	7.2042e+06	9.16503e+06	17.38	2.45583e+06	2.16363e+06	2.78722e+06
683300	-2.07	-30.05	24.7168	18.2059	37.1486	-14.58	6558.25	6285.65	7142.74	-6.17	26192.9	29944.9	29954.5	4.96	208284	186796	236041	7.43	417876	371110	471280	13.63	1.28784e+06	1.15997e+06	1.43153e+06	15.93	1.90861e+06	1.72217e+06	2.11771e+06	17.358	2.41846e+06	2.13051e+06	2.74504e+06	24.758	8.1381e+06	7.21482e+06	9.17853e+06	17.458	2.45945e+06	2.16682e+06	2.79132e+06
684300	-1.77	-28.55	24.7261	18.2181	37.1557	-13.38	6566.04	6294.21	7149.83	-5.87	26233.5	29989.9	30001.2	5.56	208595	187083	236377	7.73	418523	371680	472012	13.93	1.28983e+06	1.16175e+06	1.43375e+06	16.23	1.91156e+06	1.72481e+06	2.12099e+06	17.538	2.42213e+06	2.13372e+06	2.74922e+06	24.938	8.15042e+06	7.22568e+06	9.19251e+06	17.638	2.46318e+06	2.17008e+06	2.79558e+06
685000	-1.29	-26.15	24.7411	18.2346	37.1692	-11.46	6574.43	6302.66	7158.16	-5.39	26265.1	30028.1	30038.1	6.52	208875	187330	236696	8.21	419020	372111	472585	14.41	1.29134e+06	1.16308e+06	1.43547e+06	16.71	1.91379e+06	1.72678e+06	2.12352e+06	17.826	2.42482e+06	2.13606e+06	2.75233e+06	25.226	8.15946e+06	7.23358e+06	9.20284e+06	17.926	2.46592e+06	2.17246e+06	2.79873e+06
685900	-1.53	-27.35	24.7538	18.2499	37.1798	-12.42	6583.13	6311.81	7166.44	-5.63	26303.6	30071.2	30082.7	6.04	209192	187616	237048	7.97	419629	372644	473282	14.17	1.2932e+06	1.16473e+06	1.43756e+06	16.47	1.91655e+06	1.72923e+06	2.12662e+06	17.682	2.4282e+06	2.13901e+06	2.7562e+06	25.082	8.17081e+06	7.24354e+06	9.21577e+06	17.782	2.46936e+06	2.17546e+06	2.80268e+06
686900	-1.07	-25.05	24.7848	18.2816	37.2101	-10.58	6597.71	6325.93	7181.49	-5.17	26350.7	30122.6	30138.4	6.96	209643	188003	237572	8.43	420370	373280	474143	14.63	1.29544e+06	1.16669e+06	1.44013e+06	16.93	1.91986e+06	1.73213e+06	2.1304e+06	17.958	2.43214e+06	2.14241e+06	2.76076e+06	25.358	8.18399e+06	7.255e+06	9.2309e+06	18.058	2.47337e+06	2.17892e+06	2.8073e+06
687900	-1.19	-25.65	24.8101	18.3086	37.2338	-11.06	6610.82	6338.9	7194.74	-5.29	26396.7	30177.5	30192.5	6.72	210066	188370	238057	8.31	421093	373904	474981	14.51	1.29763e+06	1.16861e+06	1.44263e+06	16.81	1.9231e+06	1.73498e+06	2.13409e+06	17.886	2.43603e+06	2.14577e+06	2.76524e+06	25.286	8.19702e+06	7.26637e+06	9.24584e+06	17.986	2.47732e+06	2.18234e+06	2.81187e+06
689100	-0.86	-24	24.8631	18.3592	37.2893	-9.74	6631.88	6358.56	7217.29	-4.96	26455.9	30242.1	30263	7.38	210670	188878	238776	8.64	422018	374692	476065	14.84	1.30042e+06	1.17103e+06	1.44584e+06	17.14	1.92722e+06	1.73856e+06	2.13882e+06	18.084	2.44085e+06	2.14992e+06	2.77085e+06	25.484	8.21316e+06	7.28035e+06	9.26444e+06	18.184	2.48223e+06	2.18656e+06	2.81756e+06
690200	-0.94	-24.4	24.9056	18.4008	37.3327	-10.06	6649.87	6375.59	7236.3	-5.04	26509.3	30307.9	30326.4	7.22	211201	189328	239402	8.56	422853	375406	477040	14.76	1.30294e+06	1.17322e+06	1.44873e+06	17.06	1.93094e+06	1.74181e+06	2.14309e+06	18.036	2.44524e+06	2.1537e+06	2.77593e+06	25.436	8.22784e+06	7.29309e+06	9.28134e+06	18.136	2.48669e+06	2.1904e+06	2.82274e+06
691400	-0.64	-22.9	24.982	18.4686	37.4188	-8.86	6675.41	6398.55	7264.71	-4.74	26571.3	30377.9	30401	7.82	211879	189885	240227	8.86	423818	376222	478181	15.06	1.30583e+06	1.17571e+06	1.45209e+06	17.36	1.93522e+06	1.74549e+06	2.14803e+06	18.216	2.45017e+06	2.15793e+06	2.78169e+06	25.616	8.24432e+06	7.30732e+06	9.30042e+06	18.316	2.4917e+06	2.1947e+06	2.82858e+06
692400	-0.76	-23.5	25.0342	18.5168	37.4754	-9.34	6694.58	6416.13	7285.6	-4.86	26621.7	30443.1	30461.3	7.58	212410	190327	240864	8.74	424603	376889	479105	14.94	1.30819e+06	1.17775e+06	1.45482e+06	17.24	1.93871e+06	1.74852e+06	2.15206e+06	18.144	2.45423e+06	2.16141e+06	2.78641e+06	25.544	8.2579e+06	7.31906e+06	9.3161e+06	18.244	2.49583e+06	2.19825e+06	2.83339e+06
693600	-0.56	-22.5	25.1215	18.5922	37.5764	-8.54	6721.97	6440.41	7316.49	-4.66	26684.8	30513.5	30537.4	7.98	213118	190903	241732	8.94	425583	377715	480266	15.14	1.31113e+06	1.18027e+06	1.45823e+06	17.44	1.94304e+06	1.75225e+06	2.15708e+06	18.264	2.4592e+06	2.16566e+06	2.79222e+06	25.664	8.2745e+06	7.33337e+06	9.33535e+06	18.364	2.50089e+06	2.20257e+06	2.83929e+06
694400	-0.52	-22.3	25.1837	18.6453	37.6493	-8.38	6740.89	6457.06	7337.96	-4.62	26727.2	30572.4	30588.6	8.06	213599	191294	242325	8.98	426241	378269	481048	15.18	1.3131e+06	1.18196e+06	1.46052e+06	17.48	1.94594e+06	1.75475e+06	2.16046e+06	18.288	2.46253e+06	2.16851e+06	2.79611e+06	25.688	8.28561e+06	7.34294e+06	9.34824e+06	18.388	2.50427e+06	2.20546e+06	2.84325e+06
695600	-0.54	-22.4	25.274	18.7228	37.7543	-8.46	6768.76	6481.68	7369.51	-4.64	26790.6	30641	30665.1	8.02	214315	191876	243204	8.96	427225	379097	482214	15.16	1.31604e+06	1.18449e+06	1.46394e+06	17.46	1.95029e+06	1.75848e+06	2.1655e+06	18.276	2.46751e+06	2.17277e+06	2.80193e+06	25.676	8.30225e+06	7.35728e+06	9.36754e+06	18.376	2.50933e+06	2.20979e+06	2.84917e+06
696800	-0.61	-22.75	25.3544	18.7934	37.8458	-8.74	6794.99	6505.13	7398.83	-4.71	26853	30716.9	30740.3	7.88	215004	192440	244044	8.89	428195	379916	483362	15.09	1.31895e+06	1.18699e+06	1.46732e+06	17.39	1.95458e+06	1.76219e+06	2.17048e+06	18.234	2.47246e+06	2.177e+06	2.8077e+06	25.634	8.31878e+06	7.37153e+06	9.38668e+06	18.334	2.51436e+06	2.2141e+06	2.85504e+06
698200	-0.56	-22.5	25.4563	18.8814	37.9636	-8.54	6826.95	6533.46	7434.87	-4.66	26926.6	30801.2	30829.1	7.98	215830	193113	245057	8.94	429339	380880	484717	15.14	1.32237e+06	1.18993e+06	1.4713e+06	17.44	1.95963e+06	1.76654e+06	2.17634e+06	18.264	2.47826e+06	2.18196e+06	2.81448e+06	25.664	8.33815e+06	7.38823e+06	9.40914e+06	18.364	2.52026e+06	2.21914e+06	2.86192e+06
699200	-0.85	-23.95	25.5011	18.9241	38.0108	-9.7	6844.66	6549.96	7453.87	-4.95	26976	30870.5	30888	7.4	216336	193538	245659	8.65	430111	381538	485623	14.85	1.32469e+06	1.19195e+06	1.47398e+06	17.15	1.96307e+06	1.76952e+06	2.18029e+06	18.09	2.48228e+06	2.18542e+06	2.81915e+06	25.49	8.35161e+06	7.39989e+06	9.42466e+06	18.19	2.52435e+06	2.22266e+06	2.86668e+06
700800	-1.02	-24.8	25.5551	18.9785	38.0644	-10.38	6869.04	6573.37	7479.26	-5.12	27052.3	30952.4	30978.3	7.06	217076	194170	246525	8.48	431307	382563	487016	14.68	1.32831e+06	1.1951e+06	1.47812e+06	16.98	1.96841e+06	1.77419e+06	2.1864e+06	17.988	2.48861e+06	2.19089e+06	2.82648e+06	25.388	8.3728e+06	7.41831e+06	9.44902e+06	18.088	2.53079e+06	2.22822e+06	2.87413e+06
702000	-1.01	-24.75	25.5963	19.0198	38.1055	-10.34	6887.49	6591.05	7498.51	-5.11	27109.7	31026.7	31046.2	7.08	217634	194647	247178	8.49	432205	383334	488063	14.69	1.33102e+06	1.19747e+06	1.48123e+06	16.99	1.97243e+06	1.7777e+06	2.19099e+06	17.994	2.49336e+06	2.19499e+06	2.83198e+06	25.394	8.38871e+06	7.43213e+06	9.46731e+06	18.094	2.53562e+06	2.23239e+06	2.87972e+06
703000	-1.07	-25.05	25.6273	19.0515	38.1357	-10.58	6902.07	6605.17	7513.56	-5.17	27156.9	31086.1	31102	6.96	218084	195034	247702	8.43	432946	383970	488924	14.63	1.33326e+06	1.19942e+06	1.4838e+06	16.93	1.97574e+06	1.7806e+06	2.19477e+06	17.958	2.4973e+06	2.19839e+06	2.83653e+06	25.358	8.40189e+06	7.4436e+06	9.48245e+06	18.058	2.53963e+06	2.23585e+06	2.88435e+06
704400	-1.42	-26.8	25.6512	19.0791	38.1565	-11.98	6917.01	6620.57	7528.06	-5.52	27218.2	31154.6	31173.4	6.26	218608	195500	248289	8.08	433914	384813	490036	14.28	1.33622e+06	1.20203e+06	1.48713e+06	16.58	1.98011e+06	1.78447e+06	2.1997e+06	17.748	2.50262e+06	2.20301e+06	2.84265e+06	25.148	8.41974e+06	7.45923e+06	9.50281e+06	17.848	2.54504e+06	2.24055e+06	2.89057e+06
705800	-1.19	-25.65	25.6866	19.1169	38.1897	-11.06	6935.36	6638.73	7546.6	-5.29	27282.6	31228.1	31249.1	6.72	219200	196015	248969	8.31	434927	385687	491209	14.51	1.33929e+06	1.20473e+06	1.49063e+06	16.81	1.98465e+06	1.78847e+06	2.20487e+06	17.886	2.50806e+06	2.20773e+06	2.84893e+06	25.286	8.43798e+06	7.47514e+06	9.52371e+06	17.986	2.55057e+06	2.24535e+06	2.89695e+06
707400	-1.36	-26.5	25.7169	19.1512	38.2164	-11.74	6953.38	6657.1	7564.27	-5.46	27353.5	31309.8	31331.9	6.38	219817	196562	249666	8.14	436047	386660	492497	14.34	1.3427e+06	1.20774e+06	1.4945e+06	16.64	1.9897e+06	1.79293e+06	2.21057e+06	17.784	2.51418e+06	2.21304e+06	2.85596e+06	25.184	8.45849e+06	7.49308e+06	9.54714e+06	17.884	2.55679e+06	2.25075e+06	2.90411e+06
709200	-1.84	-28.9	25.7318	19.1711	38.2275	-13.66	6966.53	6671.74	7576.09	-5.94	27425.6	31394.8	31414.4	5.42	220355	197063	250244	7.66	437195	387675	493795	13.86	1.34623e+06	1.2109e+06	1.49843e+06	16.16	1.99493e+06	1.79763e+06	2.21639e+06	17.496	2.52074e+06	2.21879e+06	2.86344e+06	24.896	8.48053e+06	7.51253e+06	9.5721e+06	17.596	2.56346e+06	2.2566e+06	2.9117e+06
710800	-2.13	-30.35	25.7398	19.1829	38.2329	-14.82	6975.51	6682.29	7583.73	-6.23	27485.8	31467.6	31482.4	4.84	220764	197456	250669	7.37	438160	388538	494873	13.57	1.34922e+06	1.21361e+06	1.50173e+06	15.87	1.99936e+06	1.80164e+06	2.22127e+06	17.322	2.5264e+06	2.22378e+06	2.86985e+06	24.722	8.49959e+06	7.52944e+06	9.59355e+06	17.422	2.56922e+06	2.26168e+06	2.91823e+06
712200	-2.24	-30.9	25.7455	19.1918	38.2365	-15.26	6982.61	6690.8	7589.64	-6.34	27537.2	31528.1	31540.3	4.62	221101	197784	251016	7.26	438986	389280	495793	13.46	1.35178e+06	1.21594e+06	1.50455e+06	15.76	2.00316e+06	1.8051e+06	2.22545e+06	17.256	2.53129e+06	2.22811e+06	2.87539e+06	24.656	8.51608e+06	7.54411e+06	9.61209e+06	17.356	2.5742e+06	2.26608e+06	2.92386e+06
713600	-2.62	-32.8	25.7484	19.197	38.2382	-16.78	6987.61	6697.24	7593.51	-6.72	27584.6	31583.1	31592.8	3.86	221376	198062	251287	6.88	439754	389980	496635	13.08	1.35418e+06	1.21815e+06	1.50716e+06	15.38	2.00673e+06	1.80839e+06	2.22932e+06	17.028	2.53601e+06	2.23231e+06	2.88068e+06	24.428	8.53199e+06	7.55836e+06	9.62984e+06	17.128	2.57899e+06	2.27035e+06	2.92924e+06
714400	-3.15	-35.45	25.749	19.1984	38.2384	-18.9	6989.35	6699.73	7594.72	-7.25	27608.8	31615.2	31619	2.8	221494	198188	251397	6.35	440149	390348	497060	12.55	1.35543e+06	1.21932e+06	1.50849e+06	14.85	2.00859e+06	1.81014e+06	2.2313e+06	16.71	2.53856e+06	2.23461e+06	2.88351e+06	24.11	8.54062e+06	7.56618e+06	9.63938e+06	16.81	2.58159e+06	2.27269e+06	2.93212e+06
715100	-2.89	-34.15	25.7499	19.2001	38.2389	-17.86	6991.29	6702.36	7596.15	-6.99	27631.2	31639.4	31643.5	3.32	221612	198312	251510	6.61	440514	390683	497455	12.81	1.35658e+06	1.22039e+06	1.50973e+06	15.11	2.01029e+06	1.81172e+06	2.23313e+06	16.866	2.54085e+06	2.23666e+06	2.88607e+06	24.266	8.54837e+06	7.57315e+06	9.64799e+06	16.966	2.58392e+06	2.27477e+06	2.93472e+06
716500	-2.9	-34.2	25.7517	19.2036	38.2398	-17.9	6995.14	6707.6	7598.97	-7	27675.8	31684.3	31692.4	3.3	221848	198558	251736	6.6	441240	391352	498244	12.8	1.35887e+06	1.22251e+06	1.51218e+06	15.1	2.01369e+06	1.81488e+06	2.23678e+06	16.86	2.54544e+06	2.24076e+06	2.89118e+06	24.26	8.56386e+06	7.58709e+06	9.66517e+06	16.96	2.58858e+06	2.27895e+06	2.93992e+06
717500	-2.99	-34.65	25.7527	19.2058	38.2403	-18.26	6997.67	6711.1	7600.79	-7.09	27707.1	31721	31726.5	3.12	222008	198728	251888	6.51	441750	391824	498796	12.71	1.36047e+06	1.22401e+06	1.51391e+06	15.01	2.01608e+06	1.81711e+06	2.23934e+06	16.806	2.54868e+06	2.24367e+06	2.8948e+06	24.206	8.57482e+06	7.59698e+06	9.67732e+06	16.906	2.59188e+06	2.28191e+06	2.9436e+06
719100	-3.21	-35.75	25.7539	19.2083	38.2408	-19.14	7000.95	6715.85	7603.05	-7.31	27754.8	31770.6	31778	2.68	222236	198974	252099	6.29	442532	392553	499634	12.49	1.36295e+06	1.22634e+06	1.51654e+06	14.79	2.01976e+06	1.82058e+06	2.24325e+06	16.674	2.55375e+06	2.24825e+06	2.90042e+06	24.074	8.59199e+06	7.61254e+06	9.69627e+06	16.774	2.59704e+06	2.28656e+06	2.94932e+06
720600	-2.94	-34.4	25.7556	19.2119	38.2416	-18.06	7004.92	6721.29	7605.94	-7.04	27802.2	31821.4	31829.8	3.22	222483	199233	252334	6.56	443305	393266	500471	12.76	1.36538e+06	1.2286e+06	1.51916e+06	15.06	2.02338e+06	1.82395e+06	2.24713e+06	16.836	2.55864e+06	2.25263e+06	2.90588e+06	24.236	8.60852e+06	7.62743e+06	9.7146e+06	16.936	2.60201e+06	2.29101e+06	2.95486e+06
722100	-3.21	-35.75	25.7567	19.2142	38.2421	-19.14	7008	6725.75	7608.06	-7.31	27846.9	31871.2	31878.2	2.68	222697	199464	252532	6.29	444038	393949	501257	12.49	1.36771e+06	1.23079e+06	1.52163e+06	14.79	2.02683e+06	1.8272e+06	2.2508e+06	16.674	2.5634e+06	2.25692e+06	2.91115e+06	24.074	8.62462e+06	7.64201e+06	9.73237e+06	16.774	2.60685e+06	2.29537e+06	2.96023e+06
723100	-3.26	-36	25.7573	19.2157	38.2424	-19.34	7009.96	6728.61	7609.39	-7.36	27876.4	31905.5	31910	2.58	222835	199614	252659	6.24	444522	394401	501775	12.44	1.36924e+06	1.23223e+06	1.52326e+06	14.74	2.02911e+06	1.82935e+06	2.25323e+06	16.644	2.56656e+06	2.25976e+06	2.91465e+06	24.044	8.6353e+06	7.6517e+06	9.74415e+06	16.744	2.61006e+06	2.29827e+06	2.96379e+06
724500	-3.13	-35.35	25.7585	19.2182	38.2429	-18.82	7013.06	6733.02	7611.56	-7.23	27918.9	31949.1	31956	2.84	223043	199837	252853	6.37	445216	395047	502523	12.57	1.37144e+06	1.23429e+06	1.5256e+06	14.87	2.03238e+06	1.83241e+06	2.25671e+06	16.722	2.57103e+06	2.26379e+06	2.91962e+06	24.122	8.65044e+06	7.66539e+06	9.76088e+06	16.822	2.61461e+06	2.30237e+06	2.96884e+06
725500	-2.69	-33.15	25.7603	19.2216	38.2439	-17.06	7016.4	6737.39	7614.11	-6.79	27952.3	31986.2	31992.8	3.72	223232	200030	253038	6.81	445757	395541	503114	13.01	1.37313e+06	1.23585e+06	1.52744e+06	15.31	2.0349e+06	1.83474e+06	2.25943e+06	16.986	2.57437e+06	2.26677e+06	2.92337e+06	24.386	8.66173e+06	7.67551e+06	9.77346e+06	17.086	2.61801e+06	2.3054e+06	2.97265e+06
726800	-2.72	-33.3	25.7625	19.2257	38.2451	-17.18	7020.63	6742.94	7617.32	-6.82	27995.4	32031.9	32040.4	3.66	223474	200277	253274	6.78	446456	396180	503878	12.98	1.37532e+06	1.23788e+06	1.52981e+06	15.28	2.03815e+06	1.83775e+06	2.26295e+06	16.968	2.57871e+06	2.27064e+06	2.92822e+06	24.368	8.67635e+06	7.68864e+06	9.78975e+06	17.068	2.62242e+06	2.30933e+06	2.97759e+06
728100	-2.65	-32.95	25.7651	19.2303	38.2465	-16.9	7025.15	6748.8	7620.8	-6.75	28039.1	32079.9	32088.8	3.8	223724	200532	253521	6.85	447165	396827	504655	13.05	1.37754e+06	1.23992e+06	1.53222e+06	15.35	2.04144e+06	1.84078e+06	2.26652e+06	17.01	2.58307e+06	2.27453e+06	2.93312e+06	24.41	8.69108e+06	7.70184e+06	9.80618e+06	17.11	2.62685e+06	2.31329e+06	2.98256e+06
729500	-2.36	-31.5	25.7697	19.2378	38.2493	-15.74	7031.51	6756.59	7625.98	-6.46	28089.2	32133.5	32144.9	4.38	224041	200843	253842	7.14	447972	397555	505549	13.34	1.38005e+06	1.24221e+06	1.53497e+06	15.64	2.04517e+06	1.84419e+06	2.27059e+06	17.184	2.58791e+06	2.27881e+06	2.93857e+06	24.584	8.70739e+06	7.71637e+06	9.82446e+06	17.284	2.63177e+06	2.31765e+06	2.98812e+06
730900	-2.21	-30.75	25.7758	19.2471	38.2532	-15.14	7038.81	6765.3	7632.09	-6.31	28141	32190.8	32203.2	4.68	224383	201176	254196	7.29	448803	398301	506475	13.49	1.38263e+06	1.24455e+06	1.5378e+06	15.79	2.04899e+06	1.84767e+06	2.27479e+06	17.274	2.59282e+06	2.28315e+06	2.94413e+06	24.674	8.72393e+06	7.73108e+06	9.84306e+06	17.374	2.63677e+06	2.32206e+06	2.99377e+06
732100	-2.44	-31.9	25.7792	19.2528	38.2553	-16.06	7043.87	6771.6	7636.15	-6.54	28183.3	32241.1	32250.4	4.22	224643	201434	254457	7.06	449485	398918	507228	13.26	1.38475e+06	1.2465e+06	1.54012e+06	15.56	2.05214e+06	1.85055e+06	2.27823e+06	17.136	2.59694e+06	2.28681e+06	2.94876e+06	24.536	8.7378e+06	7.74346e+06	9.85859e+06	17.236	2.64095e+06	2.32577e+06	2.99848e+06
733300	-2.07	-30.05	25.7858	19.2625	38.2598	-14.58	7050.98	6779.86	7642.27	-6.17	28229	32290.7	32302.2	4.96	224960	201736	254789	7.43	450217	399571	508048	13.63	1.38702e+06	1.24854e+06	1.54263e+06	15.93	2.0555e+06	1.85359e+06	2.28194e+06	17.358	2.60121e+06	2.29057e+06	2.95361e+06	24.758	8.75218e+06	7.7562e+06	9.8748e+06	17.458	2.6453e+06	2.3296e+06	3.0034e+06
734400	-1.94	-29.4	25.7935	19.2731	38.2653	-14.06	7058.32	6788.18	7648.75	-6.04	28272.1	32340	32351.3	5.22	225271	202029	255120	7.56	450905	400182	508823	13.76	1.38914e+06	1.25045e+06	1.54498e+06	16.06	2.05864e+06	1.85642e+06	2.28542e+06	17.436	2.60517e+06	2.29405e+06	2.95812e+06	24.836	8.76552e+06	7.768e+06	9.88987e+06	17.536	2.64933e+06	2.33315e+06	3.00799e+06
735800	-1.91	-29.25	25.8037	19.2871	38.2728	-13.94	7067.93	6799.01	7657.26	-6.01	28327.3	32399.7	32414.4	5.28	225674	202407	255549	7.59	451786	400963	509816	13.79	1.39185e+06	1.25289e+06	1.548e+06	16.09	2.06266e+06	1.86004e+06	2.28989e+06	17.454	2.61024e+06	2.2985e+06	2.96388e+06	24.854	8.78254e+06	7.78305e+06	9.90913e+06	17.554	2.65448e+06	2.33767e+06	3.01385e+06
737000	-2.02	-29.8	25.8109	19.2975	38.2778	-14.38	7075.37	6807.57	7663.73	-6.12	28373.5	32455	32466.9	5.06	225999	202716	255891	7.48	452525	401622	510645	13.68	1.39414e+06	1.25495e+06	1.55053e+06	15.98	2.06605e+06	1.8631e+06	2.29363e+06	17.388	2.61453e+06	2.30228e+06	2.96876e+06	24.788	8.79699e+06	7.79584e+06	9.92542e+06	17.488	2.65885e+06	2.34151e+06	3.01881e+06
738400	-1.9	-29.2	25.8214	19.3117	38.2854	-13.9	7085.06	6818.47	7672.34	-6	28428.9	32515.3	32530	5.3	226404	203096	256323	7.6	453408	402404	511640	13.8	1.39685e+06	1.25739e+06	1.55356e+06	16.1	2.07008e+06	1.86673e+06	2.29811e+06	17.46	2.6196e+06	2.30673e+06	2.97453e+06	24.86	8.81403e+06	7.8109e+06	9.9447e+06	17.56	2.664e+06	2.34604e+06	3.02467e+06
739800	-2.15	-30.45	25.8281	19.3218	38.2899	-14.9	7092.77	6827.57	7678.87	-6.25	28481.3	32576.4	32589.3	4.8	226758	203437	256691	7.35	454249	403157	512580	13.55	1.39946e+06	1.25975e+06	1.55643e+06	15.85	2.07394e+06	1.87023e+06	2.30236e+06	17.31	2.62454e+06	2.31109e+06	2.98012e+06	24.71	8.83067e+06	7.82567e+06	9.96343e+06	17.41	2.66903e+06	2.35047e+06	3.03037e+06
741400	-2.17	-30.55	25.8355	19.333	38.2948	-14.98	7101.43	6837.81	7686.18	-6.27	28541	32642.1	32656.6	4.76	227159	203823	257106	7.33	455207	404015	513648	13.53	1.40242e+06	1.26244e+06	1.5597e+06	15.83	2.07834e+06	1.87423e+06	2.3072e+06	17.298	2.63018e+06	2.31607e+06	2.98651e+06	24.698	8.84965e+06	7.84253e+06	9.98479e+06	17.398	2.67476e+06	2.35553e+06	3.03686e+06
742500	-2.38	-31.6	25.839	19.3387	38.2969	-15.82	7106.33	6843.84	7690.16	-6.48	28580.2	32691.7	32700.5	4.34	227405	204066	257355	7.12	455838	404585	514348	13.32	1.40439e+06	1.26424e+06	1.56185e+06	15.62	2.08125e+06	1.87689e+06	2.31039e+06	17.172	2.63397e+06	2.31943e+06	2.99078e+06	24.572	8.86244e+06	7.85393e+06	9.99912e+06	17.272	2.67862e+06	2.35895e+06	3.04121e+06
743500	-2.33	-31.35	25.8425	19.3443	38.2991	-15.62	7111	6849.54	7693.99	-6.43	28616.3	32732.7	32740.9	4.44	227634	204291	257588	7.17	456419	405108	514991	13.37	1.40619e+06	1.26588e+06	1.56383e+06	15.67	2.08393e+06	1.87934e+06	2.31332e+06	17.202	2.63744e+06	2.3225e+06	2.9947e+06	24.602	8.87412e+06	7.86434e+06	1.00122e+07	17.302	2.68215e+06	2.36208e+06	3.04518e+06
744900	-2.37	-31.55	25.847	19.3517	38.3019	-15.78	7117.31	6857.28	7699.11	-6.47	28666.3	32785.6	32796.9	4.36	227948	204601	257907	7.13	457224	405835	515883	13.33	1.4087e+06	1.26817e+06	1.56658e+06	15.63	2.08765e+06	1.88274e+06	2.31739e+06	17.178	2.64227e+06	2.32678e+06	3.00015e+06	24.578	8.89041e+06	7.87886e+06	1.00305e+07	17.278	2.68706e+06	2.36643e+06	3.05073e+06
745900	-2.42	-31.8	25.85	19.3566	38.3036	-15.98	7121.6	6862.61	7702.57	-6.52	28701.6	32828.6	32836.4	4.26	228167	204818	258128	7.08	457794	406351	516513	13.28	1.41048e+06	1.26979e+06	1.56852e+06	15.58	2.09028e+06	1.88515e+06	2.32026e+06	17.148	2.64571e+06	2.32983e+06	3.00402e+06	24.548	8.90199e+06	7.8892e+06	1.00435e+07	17.248	2.69056e+06	2.36953e+06	3.05466e+06
747400	-2.64	-32.9	25.853	19.362	38.3053	-16.86	7126.86	6869.41	7706.62	-6.74	28752.2	32882.1	32892.4	3.82	228458	205114	258414	6.86	458613	407098	517411	13.06	1.41304e+06	1.27215e+06	1.5713e+06	15.36	2.09409e+06	1.88866e+06	2.32439e+06	17.016	2.65075e+06	2.33432e+06	3.00967e+06	24.416	8.919e+06	7.90444e+06	1.00624e+07	17.116	2.69568e+06	2.3741e+06	3.06041e+06
748800	-2.57	-32.55	25.8562	19.3676	38.3071	-16.58	7132.1	6876.1	7710.72	-6.67	28800.1	32935.6	32945.6	3.96	228740	205398	258694	6.93	459389	407803	518263	13.13	1.41546e+06	1.27438e+06	1.57393e+06	15.43	2.09768e+06	1.89197e+06	2.32829e+06	17.058	2.65549e+06	2.33854e+06	3.01499e+06	24.458	8.93498e+06	7.91874e+06	1.00803e+07	17.158	2.7005e+06	2.37839e+06	3.06582e+06
750800	-2.81	-33.75	25.8591	19.3732	38.3086	-17.54	7138.08	6884.09	7715.18	-6.91	28865.2	33004.8	33017	3.48	229094	205764	259037	6.69	460445	408773	519414	12.89	1.41878e+06	1.27745e+06	1.57751e+06	15.19	2.10261e+06	1.89654e+06	2.33361e+06	16.914	2.66209e+06	2.34444e+06	3.02238e+06	24.314	8.95729e+06	7.93879e+06	1.01051e+07	17.014	2.70722e+06	2.38439e+06	3.07333e+06
752200	-2.87	-34.05	25.861	19.3768	38.3095	-17.78	7142.04	6889.45	7718.09	-6.97	28910.1	33058	33066.3	3.36	229334	206014	259267	6.63	461176	409445	520208	12.83	1.42108e+06	1.27959e+06	1.57999e+06	15.13	2.10603e+06	1.89972e+06	2.33728e+06	16.878	2.66669e+06	2.34856e+06	3.02751e+06	24.278	8.97282e+06	7.95277e+06	1.01223e+07	16.978	2.71189e+06	2.38858e+06	3.07855e+06
753600	-3.01	-34.75	25.8624	19.3798	38.3102	-18.34	7145.51	6894.27	7720.58	-7.11	28953.7	33106.3	33113.8	3.08	229556	206248	259477	6.49	461888	410103	520977	12.69	1.42332e+06	1.28168e+06	1.58239e+06	14.99	2.10936e+06	1.90284e+06	2.34085e+06	16.794	2.67122e+06	2.35262e+06	3.03256e+06	24.194	8.98814e+06	7.96659e+06	1.01393e+07	16.894	2.7165e+06	2.39271e+06	3.08368e+06
754600	-3.16	-35.5	25.8632	19.3815	38.3106	-18.94	7147.66	6897.35	7722.08	-7.26	28983.8	33141.6	33146.4	2.78	229702	206405	259613	6.34	462381	410563	521507	12.54	1.42488e+06	1.28315e+06	1.58406e+06	14.84	2.11169e+06	1.90502e+06	2.34332e+06	16.704	2.67441e+06	2.35549e+06	3.0361e+06	24.104	8.99892e+06	7.97635e+06	1.01512e+07	16.804	2.71974e+06	2.39563e+06	3.08728e+06
755600	-3.31	-36.25	25.8638	19.3829	38.3108	-19.54	7149.53	6900.11	7723.34	-7.41	29013	33173.5	33177.8	2.48	229837	206553	259736	6.19	462860	411011	522019	12.39	1.42641e+06	1.28458e+06	1.58567e+06	14.69	2.11395e+06	1.90715e+06	2.34572e+06	16.614	2.67755e+06	2.35833e+06	3.03957e+06	24.014	9.00956e+06	7.986e+06	1.01629e+07	16.714	2.72293e+06	2.39852e+06	3.09082e+06
756200	-3.15	-35.45	25.8642	19.3839	38.311	-18.9	7150.83	6901.97	7724.25	-7.25	29031.1	33194.5	33197.4	2.8	229925	206647	259818	6.35	463157	411287	522338	12.55	1.42734e+06	1.28546e+06	1.58667e+06	14.85	2.11534e+06	1.90846e+06	2.3472e+06	16.71	2.67946e+06	2.36005e+06	3.0417e+06	24.11	9.01603e+06	7.99186e+06	1.01701e+07	16.81	2.72488e+06	2.40027e+06	3.09298e+06
756900	-3.21	-35.75	25.8647	19.385	38.3112	-19.14	7152.27	6904.05	7725.24	-7.31	29052	33216.7	33220	2.68	230025	206755	259911	6.29	463499	411606	522705	12.49	1.42843e+06	1.28648e+06	1.58782e+06	14.79	2.11696e+06	1.90998e+06	2.34892e+06	16.674	2.68168e+06	2.36205e+06	3.04416e+06	24.074	9.02355e+06	7.99866e+06	1.01784e+07	16.774	2.72714e+06	2.4023e+06	3.09548e+06
757900	-3.34	-36.4	25.8653	19.3864	38.3115	-19.66	7154.08	6906.74	7726.45	-7.44	29081	33247	33251.1	2.42	230157	206900	260031	6.16	463975	412052	523213	12.36	1.42994e+06	1.28791e+06	1.58943e+06	14.66	2.11921e+06	1.9121e+06	2.3513e+06	16.596	2.68481e+06	2.36488e+06	3.04762e+06	23.996	9.03415e+06	8.00829e+06	1.019e+07	16.696	2.73032e+06	2.40518e+06	3.09901e+06
758700	-3.23	-35.85	25.8658	19.3876	38.3117	-19.22	7155.69	6909.08	7727.56	-7.33	29104.7	33273.1	33276.8	2.64	230270	207022	260135	6.27	464364	412415	523630	12.47	1.43117e+06	1.28907e+06	1.59074e+06	14.77	2.12104e+06	1.91383e+06	2.35325e+06	16.662	2.68734e+06	2.36716e+06	3.05043e+06	24.062	9.04272e+06	8.01605e+06	1.01995e+07	16.762	2.7329e+06	2.4075e+06	3.10186e+06
759500	-3.29	-36.15	25.8663	19.3887	38.3119	-19.46	7157.22	6911.32	7728.59	-7.39	29128.2	33298.5	33302	2.52	230379	207141	260235	6.21	464749	412775	524042	12.41	1.4324e+06	1.29022e+06	1.59203e+06	14.71	2.12286e+06	1.91554e+06	2.35518e+06	16.626	2.68986e+06	2.36943e+06	3.05322e+06	24.026	9.05124e+06	8.02378e+06	1.02089e+07	16.726	2.73546e+06	2.40981e+06	3.1047e+06
760200	-3.29	-36.15	25.8668	19.3897	38.3121	-19.46	7158.55	6913.28	7729.49	-7.39	29148.7	33321.1	33324.1	2.52	230474	207245	260323	6.21	465086	413090	524402	12.41	1.43346e+06	1.29123e+06	1.59317e+06	14.71	2.12445e+06	1.91704e+06	2.35686e+06	16.626	2.69206e+06	2.37142e+06	3.05566e+06	24.026	9.05869e+06	8.03055e+06	1.02171e+07	16.726	2.7377e+06	2.41183e+06	3.10718e+06
761200	-3.07	-35.05	25.8677	19.3917	38.3125	-18.58	7160.89	6916.57	7731.15	-7.17	29179.4	33352.4	33357.5	2.96	230628	207408	260467	6.43	465588	413556	524943	12.63	1.43505e+06	1.29271e+06	1.59486e+06	14.93	2.12681e+06	1.91925e+06	2.35938e+06	16.758	2.69528e+06	2.37431e+06	3.05923e+06	24.158	9.06957e+06	8.04038e+06	1.02291e+07	16.858	2.74097e+06	2.41477e+06	3.11081e+06
762000	-2.85	-33.95	25.8688	19.3938	38.3131	-17.7	7163.2	6919.68	7732.85	-6.95	29205.2	33381	33385.8	3.4	230766	207552	260600	6.65	466007	413941	525399	12.85	1.43637e+06	1.29393e+06	1.59628e+06	15.15	2.12877e+06	1.92107e+06	2.36149e+06	16.89	2.69791e+06	2.37666e+06	3.06217e+06	24.29	9.07846e+06	8.04837e+06	1.0239e+07	16.99	2.74364e+06	2.41717e+06	3.1138e+06
763000	-2.56	-32.5	25.8711	19.3978	38.3144	-16.54	7166.97	6924.49	7735.81	-6.66	29239.5	33416.7	33423.9	3.98	230969	207756	260802	6.94	466562	414446	526009	13.14	1.4381e+06	1.29552e+06	1.59817e+06	15.44	2.13134e+06	1.92344e+06	2.36428e+06	17.064	2.7013e+06	2.37968e+06	3.06598e+06	24.464	9.08989e+06	8.0586e+06	1.02518e+07	17.164	2.74709e+06	2.42023e+06	3.11767e+06
764000	-2.38	-31.6	25.8743	19.403	38.3163	-15.82	7171.43	6929.97	7739.43	-6.48	29275.2	33455.7	33463.8	4.34	231192	207977	261028	7.12	467137	414964	526645	13.32	1.43989e+06	1.29716e+06	1.60013e+06	15.62	2.13399e+06	1.92586e+06	2.36718e+06	17.172	2.70475e+06	2.38274e+06	3.06987e+06	24.572	9.10151e+06	8.06896e+06	1.02648e+07	17.272	2.7506e+06	2.42334e+06	3.12163e+06
765100	-2.41	-31.75	25.8776	19.4085	38.3183	-15.94	7176.2	6935.88	7743.28	-6.51	29314.2	33498.6	33507.3	4.28	231434	208216	261272	7.09	467765	415532	527339	13.29	1.44185e+06	1.29895e+06	1.60227e+06	15.59	2.13689e+06	1.92852e+06	2.37035e+06	17.154	2.70853e+06	2.38609e+06	3.07413e+06	24.554	9.11427e+06	8.08034e+06	1.02791e+07	17.254	2.75444e+06	2.42675e+06	3.12596e+06
766100	-2.51	-32.25	25.8801	19.4128	38.3198	-16.34	7180.16	6940.87	7746.4	-6.61	29348.8	33538.5	33545.9	4.08	231642	208424	261480	6.99	468325	416041	527956	13.19	1.44359e+06	1.30055e+06	1.60417e+06	15.49	2.13949e+06	1.9309e+06	2.37318e+06	17.094	2.71193e+06	2.38912e+06	3.07796e+06	24.494	9.12575e+06	8.0906e+06	1.02919e+07	17.194	2.75791e+06	2.42983e+06	3.12986e+06
766900	-2.41	-31.75	25.8825	19.4168	38.3213	-15.94	7183.63	6945.17	7749.2	-6.51	29377.2	33571.3	33577.6	4.28	231818	208599	261657	7.09	468782	416454	528462	13.29	1.44502e+06	1.30185e+06	1.60573e+06	15.59	2.1416e+06	1.93283e+06	2.37548e+06	17.154	2.71469e+06	2.39156e+06	3.08106e+06	24.554	9.13502e+06	8.09888e+06	1.03023e+07	17.254	2.7607e+06	2.43231e+06	3.13301e+06
767600	-2.49	-32.15	25.8844	19.42	38.3223	-16.26	7186.45	6948.71	7751.44	-6.59	29401.6	33599.5	33604.7	4.12	231965	208746	261805	7.01	469175	416810	528896	13.21	1.44624e+06	1.30297e+06	1.60707e+06	15.51	2.14342e+06	1.93451e+06	2.37747e+06	17.106	2.71707e+06	2.39368e+06	3.08375e+06	24.506	9.14307e+06	8.10607e+06	1.03113e+07	17.206	2.76313e+06	2.43447e+06	3.13574e+06
768800	-2.42	-31.8	25.8879	19.4259	38.3245	-15.98	7191.6	6955.11	7755.59	-6.52	29444	33642.7	33652.1	4.26	232228	209006	262070	7.08	469859	417429	529652	13.28	1.44837e+06	1.30492e+06	1.60939e+06	15.58	2.14658e+06	1.9374e+06	2.38092e+06	17.148	2.7212e+06	2.39733e+06	3.08839e+06	24.548	9.15697e+06	8.11847e+06	1.03269e+07	17.248	2.76732e+06	2.43819e+06	3.14046e+06
770200	-2.31	-31.25	25.893	19.4339	38.3277	-15.54	7198.26	6963.2	7761.07	-6.41	29494.7	33697.3	33709	4.48	232552	209324	262401	7.19	470675	418163	530557	13.39	1.45091e+06	1.30723e+06	1.61217e+06	15.69	2.15034e+06	1.94083e+06	2.38503e+06	17.214	2.72606e+06	2.40164e+06	3.09388e+06	24.614	9.17336e+06	8.13306e+06	1.03453e+07	17.314	2.77227e+06	2.44257e+06	3.14605e+06
771600	-2.18	-30.6	25.8994	19.4435	38.3318	-15.02	7205.77	6972.09	7767.39	-6.28	29546.8	33755.2	33767.8	4.74	232901	209661	262762	7.32	471511	418912	531489	13.52	1.4535e+06	1.30958e+06	1.61503e+06	15.82	2.15418e+06	1.94432e+06	2.38926e+06	17.292	2.73099e+06	2.40599e+06	3.09946e+06	24.692	9.18995e+06	8.1478e+06	1.0364e+07	17.392	2.77728e+06	2.44699e+06	3.15172e+06
773200	-2.04	-29.9	25.9087	19.457	38.3383	-14.46	7215.51	6983.35	7775.83	-6.14	29608.1	33821.8	33837.4	5.02	233330	210069	263213	7.46	472493	419788	532590	13.66	1.45653e+06	1.31232e+06	1.61839e+06	15.96	2.15868e+06	1.94839e+06	2.39423e+06	17.376	2.7367e+06	2.41102e+06	3.10594e+06	24.776	9.20917e+06	8.16483e+06	1.03856e+07	17.476	2.78309e+06	2.45211e+06	3.15831e+06
775000	-1.98	-29.6	25.9203	19.4734	38.3465	-14.22	7227.1	6996.58	7785.97	-6.08	29678.1	33898.9	33917	5.14	233829	210541	263740	7.52	473610	420781	533847	13.72	1.45998e+06	1.31542e+06	1.62221e+06	16.02	2.16379e+06	1.953e+06	2.39989e+06	17.412	2.74316e+06	2.4167e+06	3.11329e+06	24.812	9.23091e+06	8.18408e+06	1.04102e+07	17.512	2.78966e+06	2.45789e+06	3.16578e+06
776600	-1.78	-28.6	25.935	19.4926	38.3577	-13.42	7239.44	7010.17	7797.18	-5.88	29743	33973.5	33991.4	5.54	234322	210998	264273	7.72	474643	421693	535016	13.92	1.46315e+06	1.31826e+06	1.62576e+06	16.22	2.16849e+06	1.95721e+06	2.40513e+06	17.532	2.74903e+06	2.42184e+06	3.11998e+06	24.932	9.25062e+06	8.20145e+06	1.04325e+07	17.632	2.79563e+06	2.46311e+06	3.17258e+06
777800	-1.45	-26.95	25.9545	19.5153	38.3744	-12.1	7251.91	7023.09	7809.21	-5.55	29795.2	34036.3	34052.2	6.2	234764	211392	264767	8.05	475468	422412	535962	14.25	1.46567e+06	1.32049e+06	1.6286e+06	16.55	2.17221e+06	1.96051e+06	2.40933e+06	17.73	2.75357e+06	2.4258e+06	3.1252e+06	25.13	9.26587e+06	8.21481e+06	1.04499e+07	17.83	2.80025e+06	2.46714e+06	3.17789e+06
779600	-1.35	-26.45	25.9892	19.5544	38.4052	-11.7	7272.37	7043.91	7829.3	-5.45	29875.2	34120.6	34145.6	6.4	235463	212011	265557	8.15	476731	423508	537415	14.35	1.46951e+06	1.32388e+06	1.63296e+06	16.65	2.1779e+06	1.96554e+06	2.41576e+06	17.79	2.76046e+06	2.43178e+06	3.13312e+06	25.19	9.28897e+06	8.23501e+06	1.04763e+07	17.89	2.80726e+06	2.47322e+06	3.18595e+06
781200	-1.13	-25.35	26.034	19.6012	38.448	-10.82	7294.48	7065.56	7851.89	-5.23	29949.7	34208.8	34233.4	6.84	236161	212614	266364	8.37	477901	424516	538774	14.57	1.47306e+06	1.32699e+06	1.637e+06	16.87	2.18315e+06	1.97014e+06	2.42174e+06	17.922	2.76672e+06	2.43719e+06	3.14035e+06	25.322	9.30994e+06	8.25328e+06	1.05004e+07	18.022	2.81362e+06	2.47873e+06	3.1933e+06
782600	-0.69	-23.15	26.1161	19.6753	38.5391	-9.06	7323.01	7091.42	7883.36	-4.79	30021.3	34293.1	34319.4	7.72	236932	213251	267297	8.81	479016	425461	540089	15.01	1.47641e+06	1.32987e+06	1.64088e+06	17.31	2.18809e+06	1.97441e+06	2.42745e+06	18.186	2.77245e+06	2.4421e+06	3.14702e+06	25.586	9.32907e+06	8.26981e+06	1.05225e+07	18.286	2.81944e+06	2.48372e+06	3.20008e+06
784200	-0.63	-22.85	26.2197	19.7669	38.6563	-8.82	7357.37	7122.24	7921.65	-4.73	30104.2	34388.2	34419.1	7.84	237841	213997	268404	8.87	480305	426550	541613	15.07	1.48027e+06	1.3332e+06	1.64536e+06	17.37	2.19379e+06	1.97934e+06	2.43406e+06	18.222	2.77903e+06	2.44774e+06	3.1547e+06	25.622	9.35107e+06	8.28879e+06	1.0548e+07	18.322	2.82614e+06	2.48945e+06	3.20789e+06
785800	-0.73	-23.35	26.3075	19.8472	38.7523	-9.22	7388.85	7150.98	7956.13	-4.83	30185.3	34486.7	34516.3	7.64	238704	214712	269443	8.77	481570	427622	543102	14.97	1.48407e+06	1.33648e+06	1.64976e+06	17.27	2.1994e+06	1.9842e+06	2.44053e+06	18.162	2.78554e+06	2.45333e+06	3.16229e+06	25.562	9.37285e+06	8.30762e+06	1.05731e+07	18.262	2.83276e+06	2.49514e+06	3.21561e+06
786600	-1.06	-25	26.3328	19.8729	38.777	-10.54	7400.62	7162.35	7968.3	-5.16	30223.2	34548.2	34561	6.98	239066	215023	269865	8.44	482163	428132	543792	14.64	1.48586e+06	1.33805e+06	1.65181e+06	16.94	2.20206e+06	1.98652e+06	2.44356e+06	17.964	2.7887e+06	2.45605e+06	3.16594e+06	25.364	9.38341e+06	8.3168e+06	1.05853e+07	18.064	2.83597e+06	2.49791e+06	3.21931e+06
787800	-1.39	-26.65	26.3543	19.8976	38.7959	-11.86	7413.78	7175.84	7981.13	-5.49	30276.1	34606.3	34622.6	6.32	239522	215428	270378	8.11	482998	428858	544752	14.31	1.48841e+06	1.34029e+06	1.65469e+06	16.61	2.20582e+06	1.98985e+06	2.44781e+06	17.766	2.79327e+06	2.46003e+06	3.17119e+06	25.166	9.39875e+06	8.33023e+06	1.06028e+07	17.866	2.84062e+06	2.50195e+06	3.22466e+06
789000	-1.71	-28.25	26.3668	19.9135	38.8056	-13.14	7423.64	7186.56	7990.21	-5.81	30325.5	34665.5	34679.5	5.68	239907	215781	270797	7.79	483783	429549	545643	13.99	1.49082e+06	1.34244e+06	1.65739e+06	16.29	2.20939e+06	1.99304e+06	2.4518e+06	17.574	2.7977e+06	2.4639e+06	3.17625e+06	24.974	9.41362e+06	8.34333e+06	1.06197e+07	17.674	2.84512e+06	2.50589e+06	3.2298e+06
789800	-1.9	-29.2	26.3727	19.9216	38.81	-13.9	7429.18	7192.79	7995.12	-6	30357.1	34707.2	34715.6	5.3	240138	215998	271043	7.6	484288	429996	546212	13.8	1.49237e+06	1.34384e+06	1.65912e+06	16.1	2.21169e+06	1.99511e+06	2.45436e+06	17.46	2.8006e+06	2.46645e+06	3.17955e+06	24.86	9.42336e+06	8.35193e+06	1.06307e+07	17.56	2.84807e+06	2.50848e+06	3.23316e+06
790800	-2.47	-32.05	26.3754	19.9262	38.8116	-16.18	7433.28	7197.93	7998.4	-6.57	30392	34746.9	34754.6	4.16	240351	216210	271257	7.03	484852	430508	546835	13.23	1.49413e+06	1.34545e+06	1.66104e+06	15.53	2.2143e+06	1.99751e+06	2.4572e+06	17.118	2.80401e+06	2.46948e+06	3.1834e+06	24.518	9.43489e+06	8.36223e+06	1.06436e+07	17.218	2.85154e+06	2.51156e+06	3.23707e+06
792400	-2.4	-31.7	26.3804	19.9343	38.8145	-15.9	7440.29	7206.59	8004.06	-6.5	30448.9	34805.3	34818.1	4.3	240705	216560	271614	7.1	485768	431335	547848	13.3	1.49698e+06	1.34806e+06	1.66415e+06	15.6	2.21853e+06	2.00138e+06	2.46182e+06	17.16	2.80952e+06	2.47437e+06	3.1896e+06	24.56	9.45345e+06	8.37879e+06	1.06644e+07	17.26	2.85715e+06	2.51653e+06	3.24338e+06
793600	-2.71	-33.25	26.3825	19.9382	38.8157	-17.14	7444.23	7211.75	8007.05	-6.81	30488.7	34854.2	34862	3.68	240929	216790	271833	6.79	486414	431926	548554	12.99	1.49901e+06	1.34993e+06	1.66635e+06	15.29	2.22154e+06	2.00416e+06	2.46508e+06	16.974	2.81353e+06	2.47794e+06	3.19409e+06	24.374	9.46697e+06	8.39092e+06	1.06794e+07	17.074	2.86122e+06	2.52016e+06	3.24794e+06
794700	-3.07	-35.05	26.3835	19.9403	38.8161	-18.58	7446.8	7215.38	8008.88	-7.17	30522.5	34893.1	34898.8	2.96	241098	216969	271992	6.43	486967	432438	549150	12.63	1.50075e+06	1.35156e+06	1.66821e+06	14.93	2.22414e+06	2.00659e+06	2.46785e+06	16.758	2.81706e+06	2.48112e+06	3.19803e+06	24.158	9.47894e+06	8.40173e+06	1.06927e+07	16.858	2.86482e+06	2.5234e+06	3.25194e+06
795900	-3.35	-36.45	26.3842	19.9419	38.8164	-19.7	7448.96	7218.59	8010.32	-7.45	30557.2	34931.1	34936.1	2.4	241256	217143	272136	6.15	487537	432973	549758	12.35	1.50256e+06	1.35327e+06	1.67013e+06	14.65	2.22683e+06	2.00914e+06	2.4707e+06	16.59	2.82082e+06	2.48451e+06	3.20218e+06	23.99	9.49164e+06	8.41327e+06	1.07067e+07	16.69	2.86863e+06	2.52685e+06	3.25616e+06
797100	-3.21	-35.75	26.385	19.9438	38.8168	-19.14	7451.42	7222.15	8012.02	-7.31	30593	34969.2	34974.7	2.68	241426	217327	272294	6.29	488123	433520	550387	12.49	1.50442e+06	1.35502e+06	1.67211e+06	14.79	2.2296e+06	2.01173e+06	2.47364e+06	16.674	2.82462e+06	2.48794e+06	3.2064e+06	24.074	9.50452e+06	8.42493e+06	1.07209e+07	16.774	2.8725e+06	2.53034e+06	3.26046e+06
797900	-3.3	-36.2	26.3855	19.9449	38.817	-19.5	7452.93	7224.37	8013.04	-7.4	30616.4	34996.5	34999.9	2.5	241535	217446	272393	6.2	488507	433879	550798	12.4	1.50564e+06	1.35616e+06	1.6734e+06	14.7	2.23141e+06	2.01344e+06	2.47556e+06	16.62	2.82714e+06	2.49021e+06	3.20918e+06	24.02	9.51304e+06	8.43266e+06	1.07303e+07	16.72	2.87506e+06	2.53264e+06	3.26329e+06
798700	-3.22	-35.8	26.386	19.9462	38.8172	-19.18	7454.56	7226.73	8014.15	-7.32	30640.2	35021.9	35025.6	2.66	241648	217568	272498	6.28	488898	434243	551216	12.48	1.50688e+06	1.35733e+06	1.67472e+06	14.78	2.23325e+06	2.01517e+06	2.47751e+06	16.668	2.82967e+06	2.49249e+06	3.21199e+06	24.068	9.52162e+06	8.44043e+06	1.07397e+07	16.768	2.87764e+06	2.53497e+06	3.26615e+06
800100	-3.14	-35.4	26.3872	19.9486	38.8177	-18.86	7457.63	7231.1	8016.3	-7.24	30682.6	35064.7	35071.5	2.82	241855	217790	272691	6.36	489591	434888	551962	12.56	1.50907e+06	1.35938e+06	1.67706e+06	14.86	2.23651e+06	2.01823e+06	2.48099e+06	16.716	2.83414e+06	2.49652e+06	3.21696e+06	24.116	9.53674e+06	8.45411e+06	1.07564e+07	16.816	2.88218e+06	2.53906e+06	3.2712e+06
801400	-3.12	-35.3	26.3882	19.951	38.8182	-18.78	7460.53	7235.23	8018.33	-7.22	30722.1	35108	35114.4	2.86	242049	217998	272872	6.38	490238	435488	552657	12.58	1.51111e+06	1.3613e+06	1.67924e+06	14.88	2.23955e+06	2.02108e+06	2.48423e+06	16.728	2.8383e+06	2.50026e+06	3.22158e+06	24.128	9.55082e+06	8.46684e+06	1.0772e+07	16.828	2.88642e+06	2.54287e+06	3.2759e+06
802500	-2.94	-34.4	26.3895	19.9535	38.8189	-18.06	7463.45	7239.23	8020.45	-7.04	30756.9	35146.2	35152.4	3.22	242230	218188	273045	6.56	490804	436011	553271	12.76	1.5129e+06	1.36296e+06	1.68116e+06	15.06	2.2422e+06	2.02356e+06	2.48708e+06	16.836	2.84189e+06	2.50347e+06	3.22558e+06	24.236	9.56294e+06	8.47776e+06	1.07854e+07	16.936	2.89006e+06	2.54614e+06	3.27997e+06
803700	-2.94	-34.4	26.3909	19.9564	38.8196	-18.06	7466.62	7243.58	8022.76	-7.04	30794.8	35187.1	35193.8	3.22	242428	218396	273234	6.56	491422	436581	553941	12.76	1.51484e+06	1.36477e+06	1.68325e+06	15.06	2.24509e+06	2.02625e+06	2.49018e+06	16.836	2.8458e+06	2.50698e+06	3.22994e+06	24.236	9.57616e+06	8.48967e+06	1.08001e+07	16.936	2.89404e+06	2.5497e+06	3.2844e+06
805100	-2.74	-33.4	26.3933	19.9607	38.8208	-17.26	7471.09	7249.48	8026.14	-6.84	30841	35235.8	35244.8	3.62	242686	218660	273485	6.76	492172	437268	554760	12.96	1.5172e+06	1.36694e+06	1.68579e+06	15.26	2.24859e+06	2.02948e+06	2.49395e+06	16.956	2.85046e+06	2.51114e+06	3.23516e+06	24.356	9.59188e+06	8.50379e+06	1.08176e+07	17.056	2.89878e+06	2.55393e+06	3.2897e+06
806000	-2.82	-33.8	26.3946	19.9632	38.8215	-17.58	7473.76	7253.05	8028.13	-6.92	30870.2	35271.3	35276.8	3.46	242844	218824	273637	6.68	492647	437703	555276	12.88	1.51869e+06	1.36833e+06	1.6874e+06	15.18	2.2508e+06	2.03154e+06	2.49634e+06	16.908	2.85343e+06	2.51379e+06	3.23847e+06	24.308	9.60191e+06	8.51281e+06	1.08288e+07	17.008	2.9018e+06	2.55663e+06	3.29308e+06
806800	-2.89	-34.15	26.3956	19.9653	38.822	-17.86	7475.98	7256.07	8029.76	-6.99	30895.8	35300.2	35304.8	3.32	242979	218965	273767	6.61	493063	438087	555728	12.81	1.52e+06	1.36954e+06	1.68881e+06	15.11	2.25275e+06	2.03335e+06	2.49843e+06	16.866	2.85605e+06	2.51614e+06	3.2414e+06	24.266	9.61077e+06	8.52078e+06	1.08386e+07	16.966	2.90446e+06	2.55902e+06	3.29605e+06
808000	-2.89	-34.15	26.3971	19.9683	38.8227	-17.86	7479.31	7260.59	8032.2	-6.99	30934.1	35339.8	35346.8	3.32	243183	219177	273962	6.61	493687	438661	556406	12.81	1.52196e+06	1.37137e+06	1.69092e+06	15.11	2.25566e+06	2.03606e+06	2.50156e+06	16.866	2.85998e+06	2.51966e+06	3.24579e+06	24.266	9.62405e+06	8.53274e+06	1.08533e+07	16.966	2.90846e+06	2.5626e+06	3.30052e+06
809200	-2.56	-32.5	26.3999	19.9731	38.8243	-16.54	7483.84	7266.36	8035.75	-6.66	30975.3	35383.9	35392.5	3.98	243426	219422	274204	6.94	494352	439267	557138	13.14	1.52404e+06	1.37328e+06	1.69318e+06	15.44	2.25875e+06	2.0389e+06	2.50492e+06	17.064	2.86404e+06	2.52327e+06	3.25035e+06	24.464	9.63776e+06	8.54501e+06	1.08687e+07	17.164	2.91259e+06	2.56627e+06	3.30516e+06
810200	-2.26	-31	26.4038	19.9793	38.8268	-15.34	7488.82	7272.35	8039.88	-6.36	31011.9	35425	35433.7	4.58	243664	219654	274448	7.24	494940	439795	557792	13.44	1.52586e+06	1.37494e+06	1.69519e+06	15.74	2.26146e+06	2.04137e+06	2.50789e+06	17.244	2.86753e+06	2.52636e+06	3.2543e+06	24.644	9.64952e+06	8.55547e+06	1.08819e+07	17.344	2.91614e+06	2.56942e+06	3.30917e+06
811800	-1.9	-29.2	26.4157	19.9956	38.8355	-13.9	7499.9	7284.81	8049.72	-6	31075.1	35489	35505.9	5.3	244127	220088	274942	7.6	495949	440690	558929	13.8	1.52897e+06	1.37773e+06	1.69864e+06	16.1	2.26606e+06	2.04551e+06	2.513e+06	17.46	2.87333e+06	2.53145e+06	3.26089e+06	24.86	9.669e+06	8.57268e+06	1.09039e+07	17.56	2.92204e+06	2.57459e+06	3.31588e+06
813400	-1.65	-27.95	26.4341	20.0186	38.8502	-12.9	7513.78	7299.74	8062.64	-5.75	31141.8	35563.6	35582.8	5.8	244656	220571	275521	7.85	497008	441619	560134	14.05	1.53222e+06	1.38062e+06	1.70228e+06	16.35	2.27087e+06	2.0498e+06	2.51838e+06	17.61	2.87927e+06	2.53664e+06	3.26769e+06	25.01	9.68895e+06	8.59023e+06	1.09266e+07	17.71	2.92808e+06	2.57987e+06	3.32279e+06
814800	-1.55	-27.45	26.4533	20.0417	38.866	-12.5	7527.08	7313.77	8075.24	-5.65	31201.5	35634.2	35651.9	6	245145	221013	276062	7.95	497953	442446	561213	14.15	1.5351e+06	1.38318e+06	1.70553e+06	16.45	2.27514e+06	2.0536e+06	2.52318e+06	17.67	2.88452e+06	2.54122e+06	3.27371e+06	25.07	9.70658e+06	8.6057e+06	1.09466e+07	17.77	2.93342e+06	2.58452e+06	3.3289e+06
816400	-1.74	-28.4	26.469	20.0621	38.8782	-13.26	7539.88	7327.76	8086.95	-5.84	31266.9	35708.8	35727.1	5.62	245649	221477	276609	7.76	498994	443363	562394	13.96	1.5383e+06	1.38604e+06	1.70911e+06	16.26	2.27987e+06	2.05784e+06	2.52847e+06	17.556	2.89041e+06	2.54637e+06	3.28043e+06	24.956	9.72635e+06	8.62313e+06	1.09691e+07	17.656	2.9394e+06	2.58976e+06	3.33574e+06
818400	-1.79	-28.65	26.487	20.0858	38.8919	-13.46	7555.18	7344.62	8100.82	-5.89	31347.8	35797.6	35819.9	5.52	246263	222046	277271	7.71	500282	444500	563852	13.91	1.54226e+06	1.38958e+06	1.71353e+06	16.21	2.28574e+06	2.0631e+06	2.535e+06	17.526	2.89773e+06	2.55278e+06	3.28878e+06	24.926	9.75096e+06	8.64483e+06	1.09969e+07	17.626	2.94685e+06	2.59629e+06	3.34423e+06
820000	-1.91	-29.25	26.4987	20.1018	38.9004	-13.94	7566.15	7356.99	8110.55	-6.01	31410.9	35875.1	35891.9	5.28	246723	222478	277762	7.59	501289	445393	564987	13.79	1.54536e+06	1.39237e+06	1.71698e+06	16.09	2.29033e+06	2.06724e+06	2.54011e+06	17.454	2.90352e+06	2.55787e+06	3.29536e+06	24.854	9.77042e+06	8.66203e+06	1.1019e+07	17.554	2.95273e+06	2.60146e+06	3.35093e+06
821600	-1.62	-27.8	26.5181	20.1258	38.916	-12.78	7580.42	7372.25	8123.9	-5.72	31478.1	35950	35969.4	5.86	247261	222968	278352	7.88	502354	446328	566200	14.08	1.54862e+06	1.39527e+06	1.72064e+06	16.38	2.29516e+06	2.07154e+06	2.54552e+06	17.628	2.90947e+06	2.56307e+06	3.30218e+06	25.028	9.79043e+06	8.67961e+06	1.10417e+07	17.728	2.95879e+06	2.60675e+06	3.35786e+06
823100	-1.57	-27.55	26.5379	20.1499	38.9323	-12.58	7594.41	7387.07	8137.11	-5.67	31541.7	36024.4	36043	5.96	247779	223436	278924	7.93	503362	447210	567351	14.13	1.5517e+06	1.39801e+06	1.72411e+06	16.43	2.29973e+06	2.0756e+06	2.55065e+06	17.658	2.91509e+06	2.56797e+06	3.30861e+06	25.058	9.80928e+06	8.69616e+06	1.10631e+07	17.758	2.9645e+06	2.61173e+06	3.3644e+06
824700	-1.47	-27.05	26.563	20.1794	38.9536	-12.18	7610.74	7404.05	8152.8	-5.57	31611	36102.7	36123.6	6.16	248361	223958	279574	8.03	504459	448167	568607	14.23	1.55505e+06	1.40097e+06	1.72788e+06	16.53	2.30468e+06	2.08e+06	2.55622e+06	17.718	2.92114e+06	2.57323e+06	3.31556e+06	25.118	9.82957e+06	8.71396e+06	1.10863e+07	17.818	2.97066e+06	2.61709e+06	3.37146e+06
826700	-1.52	-27.3	26.5918	20.2138	38.9777	-12.38	7630.26	7424.54	8171.39	-5.62	31696.7	36197.5	36223	6.06	249070	224597	280362	7.98	505816	449353	570159	14.18	1.55919e+06	1.40465e+06	1.73256e+06	16.48	2.31082e+06	2.08545e+06	2.56313e+06	17.688	2.92866e+06	2.57979e+06	3.32418e+06	25.088	9.85483e+06	8.73611e+06	1.1115e+07	17.788	2.97831e+06	2.62375e+06	3.38023e+06
828300	-1.4	-26.7	26.6201	20.2463	39.0023	-11.9	7647.64	7442.4	8188.32	-5.5	31767.1	36283.4	36305	6.3	249675	225134	281041	8.1	506927	450319	571436	14.3	1.56258e+06	1.40764e+06	1.73639e+06	16.6	2.31583e+06	2.08989e+06	2.56879e+06	17.76	2.93475e+06	2.58509e+06	3.33119e+06	25.16	9.87526e+06	8.754e+06	1.11384e+07	17.86	2.9845e+06	2.62914e+06	3.38735e+06
830400	-1.72	-28.3	26.6415	20.2737	39.019	-13.18	7664.75	7461.02	8204.03	-5.82	31853.4	36380	36404.2	5.66	250344	225750	281769	7.78	508298	451527	572992	13.98	1.56679e+06	1.4114e+06	1.7411e+06	16.28	2.32206e+06	2.09546e+06	2.57575e+06	17.568	2.9425e+06	2.59186e+06	3.34003e+06	24.968	9.90127e+06	8.77691e+06	1.11679e+07	17.668	2.99238e+06	2.63603e+06	3.39634e+06
832500	-1.63	-27.85	26.6665	20.3048	39.0391	-12.82	7683.31	7480.9	8221.36	-5.73	31941.3	36480.4	36505.8	5.84	251046	226389	282539	7.87	509694	452751	574581	14.07	1.57106e+06	1.4152e+06	1.74589e+06	16.37	2.32839e+06	2.10111e+06	2.58284e+06	17.622	2.95031e+06	2.59868e+06	3.34897e+06	25.022	9.92751e+06	8.79997e+06	1.11977e+07	17.722	3.00032e+06	2.64297e+06	3.40543e+06
834100	-1.59	-27.65	26.6869	20.3298	39.0557	-12.66	7697.97	7496.48	8235.15	-5.69	32008.9	36564.1	36583.9	5.92	251593	226885	283141	7.91	510765	453690	575803	14.11	1.57434e+06	1.41812e+06	1.74958e+06	16.41	2.33324e+06	2.10543e+06	2.58828e+06	17.646	2.95629e+06	2.6039e+06	3.35581e+06	25.046	9.94757e+06	8.8176e+06	1.12205e+07	17.746	3.0064e+06	2.64828e+06	3.41239e+06
835700	-1.59	-27.65	26.7073	20.3548	39.0723	-12.66	7712.63	7512.06	8248.94	-5.69	32076.4	36642.3	36662	5.92	252139	227381	283743	7.91	511836	454628	577025	14.11	1.57762e+06	1.42103e+06	1.75326e+06	16.41	2.33809e+06	2.10975e+06	2.59373e+06	17.646	2.96226e+06	2.60912e+06	3.36265e+06	25.046	9.96764e+06	8.83523e+06	1.12433e+07	17.746	3.01248e+06	2.65358e+06	3.41935e+06
837300	-1.55	-27.45	26.7292	20.3812	39.0904	-12.5	7727.83	7528.1	8263.33	-5.65	32144.6	36720.8	36741	6	252697	227885	284361	7.95	512916	455573	578259	14.15	1.58092e+06	1.42396e+06	1.75698e+06	16.45	2.34298e+06	2.1141e+06	2.59922e+06	17.67	2.96826e+06	2.61435e+06	3.36953e+06	25.07	9.98778e+06	8.85291e+06	1.12663e+07	17.77	3.01858e+06	2.6589e+06	3.42634e+06
839000	-1.29	-26.15	26.7654	20.4212	39.1233	-11.46	7748.21	7548.63	8283.57	-5.39	32221.1	36806.3	36830.6	6.52	253379	228484	285136	8.21	514122	456618	579650	14.41	1.58458e+06	1.42719e+06	1.76114e+06	16.71	2.3484e+06	2.11888e+06	2.60536e+06	17.826	2.97481e+06	2.62003e+06	3.37707e+06	25.226	1.00097e+07	8.87208e+06	1.12914e+07	17.926	3.02523e+06	2.66468e+06	3.43401e+06
840400	-1.26	-26	26.7969	20.4556	39.1521	-11.34	7765.45	7565.9	8300.78	-5.36	32284.6	36884.6	36904.9	6.58	253949	228984	285786	8.24	515121	457482	580804	14.44	1.58762e+06	1.42986e+06	1.76459e+06	16.74	2.35289e+06	2.12284e+06	2.61046e+06	17.844	2.98022e+06	2.62471e+06	3.3833e+06	25.244	1.00278e+07	8.8879e+06	1.13121e+07	17.944	3.03073e+06	2.66944e+06	3.44034e+06
842000	-1.1	-25.2	26.844	20.5044	39.1976	-10.7	7788.16	7588.01	8324.1	-5.2	32359.6	36968.4	36993.4	6.9	254658	229595	286609	8.4	516299	458495	582171	14.6	1.59118e+06	1.43298e+06	1.76866e+06	16.9	2.35816e+06	2.12746e+06	2.61647e+06	17.94	2.98649e+06	2.63014e+06	3.39056e+06	25.34	1.00489e+07	8.90621e+06	1.13362e+07	18.04	3.03712e+06	2.67496e+06	3.44772e+06
843600	-0.77	-23.55	26.9261	20.5804	39.2863	-9.38	7818.56	7615.95	8357.17	-4.87	32440	37060.6	37089.7	7.56	255503	230298	287622	8.73	517553	459561	583647	14.93	1.59496e+06	1.43624e+06	1.77302e+06	17.23	2.36374e+06	2.13229e+06	2.62289e+06	18.138	2.99298e+06	2.63572e+06	3.39811e+06	25.538	1.00706e+07	8.92498e+06	1.13613e+07	18.238	3.04372e+06	2.68063e+06	3.4554e+06
845200	-0.68	-23.1	27.0215	20.6662	39.3924	-9.02	7851.45	7645.71	8393.5	-4.78	32522	37157.9	37188.1	7.74	256389	231029	288695	8.82	518830	460642	585154	15.02	1.59879e+06	1.43954e+06	1.77746e+06	17.32	2.36939e+06	2.13718e+06	2.62943e+06	18.192	2.99953e+06	2.64133e+06	3.40574e+06	25.592	1.00925e+07	8.94389e+06	1.13866e+07	18.292	3.05038e+06	2.68634e+06	3.46316e+06
846800	-0.61	-22.75	27.1287	20.7603	39.5144	-8.74	7886.41	7676.97	8432.6	-4.71	32605.3	37257.2	37288.3	7.88	257308	231782	289816	8.89	520124	461734	586684	15.09	1.60266e+06	1.44288e+06	1.78196e+06	17.39	2.37512e+06	2.14212e+06	2.63606e+06	18.234	3.00613e+06	2.64698e+06	3.41344e+06	25.634	1.01145e+07	8.9629e+06	1.14122e+07	18.334	3.05708e+06	2.69208e+06	3.47099e+06
848600	-0.52	-22.3	27.2687	20.8797	39.6783	-8.38	7928.96	7714.42	8480.91	-4.62	32700.7	37367.2	37403.6	8.06	258392	232661	291151	8.98	521605	462981	588442	15.18	1.60709e+06	1.44668e+06	1.78712e+06	17.48	2.38166e+06	2.14774e+06	2.64366e+06	18.288	3.01362e+06	2.65337e+06	3.42219e+06	25.688	1.01395e+07	8.98443e+06	1.14412e+07	18.388	3.0647e+06	2.69859e+06	3.47988e+06
850300	-0.71	-23.25	27.3651	20.9672	39.7845	-9.14	7963	7745.38	8518.33	-4.81	32787.3	37475.7	37507.4	7.68	259318	233428	292269	8.79	522954	464124	590032	14.99	1.61114e+06	1.45017e+06	1.79181e+06	17.29	2.38764e+06	2.15291e+06	2.65057e+06	18.174	3.02055e+06	2.65932e+06	3.43027e+06	25.574	1.01627e+07	9.00447e+06	1.1468e+07	18.274	3.07175e+06	2.70464e+06	3.4881e+06
851900	-0.92	-24.3	27.429	21.0294	39.8501	-9.98	7989.64	7770.51	8546.56	-5.02	32865.2	37572.9	37600.1	7.26	260099	234088	293191	8.58	524173	465165	591458	14.78	1.61482e+06	1.45337e+06	1.79604e+06	17.08	2.39307e+06	2.15765e+06	2.6568e+06	18.048	3.02695e+06	2.66483e+06	3.43769e+06	25.448	1.01841e+07	9.02303e+06	1.14926e+07	18.148	3.07825e+06	2.71024e+06	3.49564e+06
854300	-0.74	-23.4	27.5585	21.1481	39.9914	-9.26	8036.45	7813.3	8597.74	-4.84	32986.7	37701.4	37745.5	7.62	261386	235156	294741	8.76	526066	466772	593686	14.96	1.62051e+06	1.45828e+06	1.80261e+06	17.26	2.40148e+06	2.16493e+06	2.6665e+06	18.156	3.03671e+06	2.67321e+06	3.44905e+06	25.556	1.02167e+07	9.05126e+06	1.15303e+07	18.256	3.08818e+06	2.71876e+06	3.5072e+06
856100	-0.85	-23.95	27.6393	21.225	40.0763	-9.7	8068.32	7843.01	8631.93	-4.95	33075.7	37820.1	37851.6	7.4	262297	235921	295825	8.65	527456	467956	595316	14.85	1.6247e+06	1.46192e+06	1.80744e+06	17.15	2.40766e+06	2.1703e+06	2.67361e+06	18.09	3.04396e+06	2.67944e+06	3.45747e+06	25.49	1.0241e+07	9.07226e+06	1.15583e+07	18.19	3.09555e+06	2.7251e+06	3.51575e+06
857700	-0.89	-24.15	27.7064	21.2897	40.146	-9.86	8095.66	7868.67	8661.07	-4.99	33154.1	37917.4	37944.9	7.32	263090	236590	296765	8.61	528682	469002	596752	14.81	1.62839e+06	1.46513e+06	1.81169e+06	17.11	2.41312e+06	2.17506e+06	2.67988e+06	18.066	3.05037e+06	2.68496e+06	3.46491e+06	25.466	1.02624e+07	9.09086e+06	1.1583e+07	18.166	3.10207e+06	2.73071e+06	3.52332e+06
859600	-0.3	-21.2	27.9186	21.4583	40.4128	-7.5	8150.04	7914.78	8725.14	-4.4	33259.7	38031.4	38073.6	8.5	264374	237609	298382	9.2	530313	470363	598703	15.4	1.63325e+06	1.46926e+06	1.81738e+06	17.7	2.42029e+06	2.18117e+06	2.68826e+06	18.42	3.05845e+06	2.69184e+06	3.4744e+06	25.82	1.02894e+07	9.11398e+06	1.16144e+07	18.52	3.11028e+06	2.7377e+06	3.53296e+06
861200	-0.37	-21.55	28.0779	21.5877	40.6086	-7.78	8193.13	7951.75	8775.32	-4.47	33347.2	38145.5	38180.1	8.36	265417	238442	299685	9.13	531668	471497	600320	15.33	1.63728e+06	1.47271e+06	1.82211e+06	17.63	2.42625e+06	2.18627e+06	2.69522e+06	18.378	3.0652e+06	2.69759e+06	3.48232e+06	25.778	1.03119e+07	9.13334e+06	1.16406e+07	18.478	3.11715e+06	2.74356e+06	3.54102e+06
862300	-0.86	-24	28.1265	21.634	40.6595	-9.74	8212.44	7969.78	8796	-4.96	33401.5	38225.5	38244.7	7.38	265971	238907	300344	8.64	532515	472220	601314	14.84	1.63984e+06	1.47492e+06	1.82505e+06	17.14	2.43002e+06	2.18955e+06	2.69955e+06	18.084	3.06963e+06	2.7014e+06	3.48745e+06	25.484	1.03267e+07	9.14616e+06	1.16577e+07	18.184	3.12165e+06	2.74743e+06	3.54624e+06
863800	-0.85	-23.95	28.1938	21.6981	40.7303	-9.7	8239	7994.53	8824.49	-4.95	33475.7	38306.9	38333.1	7.4	266730	239545	301247	8.65	533674	473207	602672	14.85	1.64333e+06	1.47795e+06	1.82907e+06	17.15	2.43518e+06	2.19403e+06	2.70548e+06	18.09	3.07566e+06	2.70659e+06	3.49446e+06	25.49	1.03469e+07	9.16365e+06	1.1681e+07	18.19	3.12779e+06	2.75271e+06	3.55337e+06
865400	-1.25	-25.95	28.2304	21.7379	40.7639	-11.3	8258.88	8014.4	8844.37	-5.35	33548.3	38395	38418.3	6.6	267385	240118	301995	8.25	534818	474196	603994	14.45	1.6468e+06	1.481e+06	1.83302e+06	16.75	2.44032e+06	2.19856e+06	2.71131e+06	17.85	3.08185e+06	2.71195e+06	3.50159e+06	25.25	1.03676e+07	9.18175e+06	1.17047e+07	17.95	3.13408e+06	2.75816e+06	3.56062e+06
867400	-1.83	-28.85	28.2472	21.7603	40.7765	-13.62	8273.63	8030.79	8857.64	-5.93	33628.6	38488.4	38510.2	5.44	267986	240677	302640	7.67	536096	475327	605439	13.87	1.65073e+06	1.48453e+06	1.83741e+06	16.17	2.44614e+06	2.20379e+06	2.7178e+06	17.502	3.08914e+06	2.71834e+06	3.5099e+06	24.902	1.03921e+07	9.20338e+06	1.17324e+07	17.602	3.14149e+06	2.76466e+06	3.56907e+06
869000	-2.11	-30.25	28.2554	21.7725	40.782	-14.74	8282.77	8041.49	8865.45	-6.21	33689	38563.6	38578.6	4.88	268399	241073	303072	7.39	537065	476192	606522	13.59	1.65373e+06	1.48724e+06	1.84072e+06	15.89	2.45058e+06	2.20782e+06	2.7227e+06	17.334	3.09481e+06	2.72334e+06	3.51633e+06	24.734	1.04112e+07	9.22032e+06	1.17539e+07	17.434	3.14726e+06	2.76975e+06	3.57561e+06
870600	-2.39	-31.65	28.2604	21.7807	40.7851	-15.86	8289.84	8050.2	8871.18	-6.49	33745.9	38629.5	38642.3	4.32	268755	241425	303431	7.11	537982	477021	607537	13.31	1.65659e+06	1.48985e+06	1.84384e+06	15.61	2.45482e+06	2.21169e+06	2.72733e+06	17.166	3.10032e+06	2.72823e+06	3.52255e+06	24.566	1.04298e+07	9.23689e+06	1.17748e+07	17.266	3.15287e+06	2.77472e+06	3.58193e+06
872200	-2.89	-34.15	28.2625	21.7847	40.7861	-17.86	8294.28	8056.23	8874.44	-6.99	33797.1	38688.9	38698.3	3.32	269026	241707	303691	6.61	538814	477787	608441	12.81	1.6592e+06	1.49228e+06	1.84666e+06	15.11	2.45871e+06	2.21531e+06	2.73151e+06	16.866	3.10557e+06	2.73293e+06	3.5284e+06	24.266	1.04475e+07	9.25284e+06	1.17944e+07	16.966	3.1582e+06	2.77949e+06	3.58788e+06
874200	-3.04	-34.9	28.2644	21.7888	40.787	-18.46	8299.1	8062.97	8877.87	-7.14	33858.9	38755.1	38765.6	3.02	269338	242039	303985	6.46	539825	478723	609532	12.66	1.66239e+06	1.49526e+06	1.85007e+06	14.96	2.46345e+06	2.21974e+06	2.73658e+06	16.776	3.11202e+06	2.73872e+06	3.53558e+06	24.176	1.04693e+07	9.27254e+06	1.18186e+07	16.876	3.16476e+06	2.78539e+06	3.59518e+06
875800	-3.47	-37.05	28.2651	21.7905	40.7873	-20.18	8301.67	8066.88	8879.54	-7.57	33904	38807.8	38813.8	2.16	269535	242258	304163	6.03	540568	479423	610320	12.23	1.66476e+06	1.4975e+06	1.85257e+06	14.53	2.46697e+06	2.22309e+06	2.74029e+06	16.518	3.11696e+06	2.7432e+06	3.54103e+06	23.918	1.04861e+07	9.28778e+06	1.1837e+07	16.618	3.16979e+06	2.78994e+06	3.60073e+06
877700	-3.59	-37.65	28.2658	21.7923	40.7875	-20.66	8304.38	8071.12	8881.27	-7.69	33956.2	38862.9	38869.2	1.92	269755	242505	304357	5.91	541429	480238	611231	12.11	1.66751e+06	1.50012e+06	1.85546e+06	14.41	2.47107e+06	2.22699e+06	2.74459e+06	16.446	3.12276e+06	2.74846e+06	3.54742e+06	23.846	1.05058e+07	9.30572e+06	1.18585e+07	16.546	3.17568e+06	2.79529e+06	3.60722e+06
879900	-3.52	-37.3	28.2667	21.7945	40.7879	-20.38	8307.74	8076.29	8883.44	-7.62	34017.6	38926.8	38934.6	2.06	270019	242801	304593	5.98	542441	481192	612303	12.18	1.67074e+06	1.50319e+06	1.85886e+06	14.48	2.47587e+06	2.23155e+06	2.74964e+06	16.488	3.12952e+06	2.75459e+06	3.55487e+06	23.888	1.05287e+07	9.3266e+06	1.18837e+07	16.588	3.18256e+06	2.80153e+06	3.6148e+06
881500	-3.08	-35.1	28.2681	21.7975	40.7885	-18.62	8311.46	8081.53	8886.07	-7.18	34066.6	38979.8	38987.9	2.94	270263	243061	304823	6.42	543243	481936	613167	12.62	1.67327e+06	1.50556e+06	1.86157e+06	14.92	2.47964e+06	2.23508e+06	2.75366e+06	16.752	3.13466e+06	2.75921e+06	3.56059e+06	24.152	1.05461e+07	9.34231e+06	1.19029e+07	16.852	3.18779e+06	2.80623e+06	3.62061e+06
882700	-3.16	-35.5	28.269	21.7996	40.7889	-18.94	8314.04	8085.23	8887.86	-7.26	34102.8	39021.3	39027.1	2.78	270439	243250	304986	6.34	543835	482487	613804	12.54	1.67515e+06	1.50731e+06	1.86356e+06	14.84	2.48243e+06	2.2377e+06	2.75663e+06	16.704	3.13849e+06	2.76266e+06	3.56484e+06	24.104	1.0559e+07	9.35402e+06	1.19172e+07	16.804	3.19168e+06	2.80973e+06	3.62493e+06
884100	-3.06	-35	28.2703	21.8024	40.7895	-18.54	8317.35	8089.88	8890.21	-7.16	34145.9	39066.8	39074	2.98	270655	243479	305189	6.44	544539	483140	614563	12.64	1.67737e+06	1.50939e+06	1.86594e+06	14.94	2.48573e+06	2.24079e+06	2.76016e+06	16.764	3.143e+06	2.76671e+06	3.56985e+06	24.164	1.05743e+07	9.36779e+06	1.19341e+07	16.864	3.19627e+06	2.81385e+06	3.63003e+06
885500	-3.03	-34.85	28.2717	21.8052	40.7902	-18.42	8320.76	8094.63	8892.65	-7.13	34189.3	39113.8	39121.2	3.04	270875	243712	305397	6.47	545248	483796	615328	12.67	1.67961e+06	1.51148e+06	1.86834e+06	14.97	2.48906e+06	2.2439e+06	2.76372e+06	16.782	3.14752e+06	2.77077e+06	3.57489e+06	24.182	1.05895e+07	9.3816e+06	1.1951e+07	16.882	3.20086e+06	2.81798e+06	3.63515e+06
886700	-2.88	-34.1	28.2733	21.8083	40.791	-17.82	8324.12	8099.19	8895.12	-6.98	34227.7	39156.3	39163.3	3.34	271079	243925	305593	6.62	545873	484372	616008	12.82	1.68157e+06	1.51331e+06	1.87045e+06	15.12	2.49198e+06	2.24662e+06	2.76686e+06	16.872	3.15145e+06	2.77429e+06	3.57928e+06	24.272	1.06028e+07	9.39356e+06	1.19658e+07	16.972	3.20487e+06	2.82157e+06	3.63962e+06
887900	-3.22	-35.8	28.2741	21.8102	40.7913	-19.18	8326.56	8102.72	8896.79	-7.32	34263.5	39196.4	39201.9	2.66	271249	244109	305750	6.28	546458	484918	616635	12.48	1.68343e+06	1.51505e+06	1.87243e+06	14.78	2.49474e+06	2.24921e+06	2.76979e+06	16.668	3.15525e+06	2.77772e+06	3.5835e+06	24.068	1.06157e+07	9.40522e+06	1.198e+07	16.768	3.20873e+06	2.82505e+06	3.64391e+06
889100	-2.97	-34.55	28.2754	21.8129	40.792	-18.18	8329.65	8106.98	8899.03	-7.07	34301.1	39236.4	39243	3.16	271443	244314	305935	6.53	547073	485485	617300	12.73	1.68536e+06	1.51685e+06	1.8745e+06	15.03	2.49762e+06	2.2519e+06	2.77288e+06	16.818	3.15915e+06	2.78122e+06	3.58784e+06	24.218	1.06289e+07	9.41711e+06	1.19946e+07	16.918	3.2127e+06	2.82861e+06	3.64833e+06
890100	-3.02	-34.8	28.2764	21.815	40.7925	-18.38	8332.1	8110.4	8900.78	-7.12	34332.2	39271.5	39276.9	3.06	271601	244481	306084	6.48	547580	485954	617848	12.68	1.68696e+06	1.51835e+06	1.87622e+06	14.98	2.49999e+06	2.25412e+06	2.77542e+06	16.788	3.16239e+06	2.78412e+06	3.59144e+06	24.188	1.06398e+07	9.42697e+06	1.20067e+07	16.888	3.21599e+06	2.83156e+06	3.65199e+06
891100	-2.78	-33.6	28.278	21.8179	40.7933	-17.42	8335.18	8114.49	8903.09	-6.88	34364.9	39306.6	39312.9	3.54	271781	244666	306258	6.72	548111	486442	618427	12.92	1.68863e+06	1.51989e+06	1.87802e+06	15.22	2.50247e+06	2.25641e+06	2.77809e+06	16.932	3.1657e+06	2.78708e+06	3.59515e+06	24.332	1.0651e+07	9.43702e+06	1.20191e+07	17.032	3.21936e+06	2.83457e+06	3.65576e+06
892300	-2.85	-33.95	28.2796	21.8211	40.7941	-17.7	8338.64	8119.15	8905.65	-6.95	34403.6	39348.1	39355.3	3.4	271989	244882	306458	6.65	548740	487020	619111	12.85	1.69061e+06	1.52173e+06	1.88015e+06	15.15	2.50541e+06	2.25914e+06	2.78125e+06	16.89	3.16965e+06	2.79061e+06	3.59956e+06	24.29	1.06643e+07	9.44902e+06	1.2034e+07	16.99	3.22337e+06	2.83816e+06	3.66024e+06
893500	-2.79	-33.65	28.2814	21.8246	40.7951	-17.46	8342.29	8124.02	8908.39	-6.89	34442.8	39390.9	39398.4	3.52	272203	245104	306666	6.71	549377	487604	619805	12.91	1.69261e+06	1.52358e+06	1.88231e+06	15.21	2.50838e+06	2.2619e+06	2.78445e+06	16.926	3.17362e+06	2.79416e+06	3.604e+06	24.326	1.06778e+07	9.46107e+06	1.20489e+07	17.026	3.22741e+06	2.84177e+06	3.66476e+06
894700	-2.69	-33.15	28.2836	21.8286	40.7962	-17.06	8346.31	8129.26	8911.45	-6.79	34482.8	39434.6	39442.6	3.72	272430	245335	306888	6.81	550026	488197	620515	13.01	1.69464e+06	1.52545e+06	1.88451e+06	15.31	2.5114e+06	2.26469e+06	2.78772e+06	16.986	3.17763e+06	2.79774e+06	3.60849e+06	24.386	1.06913e+07	9.47322e+06	1.2064e+07	17.086	3.23149e+06	2.84541e+06	3.66933e+06
895700	-2.56	-32.5	28.286	21.8327	40.7976	-16.54	8350.08	8134.07	8914.41	-6.66	34517.1	39473.5	39480.7	3.98	272633	245539	307089	6.94	550580	488701	621125	13.14	1.69637e+06	1.52705e+06	1.88639e+06	15.44	2.51397e+06	2.26705e+06	2.79052e+06	17.064	3.18102e+06	2.80075e+06	3.6123e+06	24.464	1.07027e+07	9.48344e+06	1.20767e+07	17.164	3.23493e+06	2.84848e+06	3.6732e+06
897100	-2.66	-33	28.2887	21.8376	40.799	-16.94	8354.9	8140.33	8918.11	-6.76	34564.1	39523.2	39532.6	3.78	272901	245812	307354	6.84	551342	489396	621959	13.04	1.69876e+06	1.52924e+06	1.88898e+06	15.34	2.51751e+06	2.27032e+06	2.79435e+06	17.004	3.18571e+06	2.80493e+06	3.61756e+06	24.404	1.07186e+07	9.49764e+06	1.20944e+07	17.104	3.23971e+06	2.85273e+06	3.67855e+06
898300	-2.32	-31.3	28.2929	21.8444	40.8017	-15.58	8360.55	8147.21	8922.75	-6.42	34607.5	39571.3	39581.3	4.46	273178	246084	307636	7.18	552040	490025	622733	13.38	1.70093e+06	1.53122e+06	1.89136e+06	15.68	2.52072e+06	2.27326e+06	2.79787e+06	17.208	3.18988e+06	2.80862e+06	3.62226e+06	24.608	1.07326e+07	9.51014e+06	1.21101e+07	17.308	3.24394e+06	2.85648e+06	3.68333e+06
899700	-2.28	-31.1	28.2982	21.8527	40.8051	-15.42	8367.4	8155.48	8928.41	-6.38	34658.5	39626.6	39638.6	4.54	273508	246406	307974	7.22	552860	490762	623644	13.42	1.70347e+06	1.53354e+06	1.89415e+06	15.72	2.5245e+06	2.2767e+06	2.80201e+06	17.232	3.19475e+06	2.81294e+06	3.62777e+06	24.632	1.0749e+07	9.52477e+06	1.21286e+07	17.332	3.2489e+06	2.86087e+06	3.68894e+06
901200	-2.31	-31.25	28.3037	21.8614	40.8085	-15.54	8374.54	8164.15	8934.28	-6.41	34712.8	39686.9	39699.5	4.48	273856	246747	308329	7.19	553733	491549	624614	13.39	1.70619e+06	1.53601e+06	1.89713e+06	15.69	2.52853e+06	2.28037e+06	2.80643e+06	17.214	3.19996e+06	2.81755e+06	3.63366e+06	24.614	1.07666e+07	9.5404e+06	1.21483e+07	17.314	3.2542e+06	2.86556e+06	3.69492e+06
902600	-2.16	-30.5	28.3103	21.8713	40.8128	-14.94	8382.18	8173.17	8940.74	-6.26	34765.1	39745.8	39758.6	4.78	274208	247087	308694	7.34	554572	492300	625551	13.54	1.70879e+06	1.53837e+06	1.9e+06	15.84	2.53238e+06	2.28387e+06	2.81067e+06	17.304	3.2049e+06	2.82191e+06	3.63925e+06	24.704	1.07832e+07	9.55516e+06	1.2167e+07	17.404	3.25922e+06	2.86999e+06	3.7006e+06
903800	-2.04	-29.9	28.3173	21.8813	40.8177	-14.46	8389.49	8181.61	8947.07	-6.14	34811.1	39799.1	39810.8	5.02	274530	247393	309033	7.46	555309	492957	626377	13.66	1.71106e+06	1.54042e+06	1.90252e+06	15.96	2.53576e+06	2.28692e+06	2.8144e+06	17.376	3.20919e+06	2.82568e+06	3.64411e+06	24.776	1.07976e+07	9.56793e+06	1.21833e+07	17.476	3.26358e+06	2.87383e+06	3.70555e+06
905000	-2.23	-30.85	28.3223	21.8891	40.8209	-15.22	8395.63	8188.96	8952.2	-6.33	34855.3	39850.1	39860.6	4.64	274821	247675	309332	7.27	556019	493594	627167	13.47	1.71326e+06	1.54242e+06	1.90494e+06	15.77	2.53902e+06	2.28989e+06	2.81799e+06	17.262	3.21339e+06	2.82939e+06	3.64886e+06	24.662	1.08118e+07	9.58052e+06	1.21992e+07	17.362	3.26785e+06	2.87761e+06	3.71038e+06
906000	-2.17	-30.55	28.3269	21.896	40.824	-14.98	8401.04	8195.36	8956.77	-6.27	34892.6	39893.6	39902.7	4.76	275071	247917	309591	7.33	556617	494130	627835	13.53	1.71512e+06	1.5441e+06	1.90698e+06	15.83	2.54177e+06	2.29239e+06	2.82101e+06	17.298	3.21691e+06	2.8325e+06	3.65285e+06	24.698	1.08236e+07	9.59105e+06	1.22125e+07	17.398	3.27144e+06	2.88077e+06	3.71444e+06
906900	-2.03	-29.85	28.3322	21.9037	40.8277	-14.42	8406.58	8201.74	8961.56	-6.13	34927.2	39933.2	39942	5.04	275314	248148	309847	7.47	557170	494623	628455	13.67	1.71682e+06	1.54564e+06	1.90888e+06	15.97	2.5443e+06	2.29468e+06	2.82381e+06	17.382	3.22013e+06	2.83533e+06	3.6565e+06	24.782	1.08345e+07	9.60064e+06	1.22247e+07	17.482	3.27471e+06	2.88365e+06	3.71815e+06
907900	-2.1	-30.2	28.3375	21.9114	40.8312	-14.7	8412.34	8208.48	8966.5	-6.2	34965.1	39975.4	39984.8	4.9	275574	248396	310118	7.4	557777	495165	629134	13.6	1.7187e+06	1.54734e+06	1.91095e+06	15.9	2.54708e+06	2.2972e+06	2.82688e+06	17.34	3.22368e+06	2.83846e+06	3.66053e+06	24.74	1.08464e+07	9.61123e+06	1.22382e+07	17.44	3.27832e+06	2.88683e+06	3.72224e+06
909000	-2.1	-30.2	28.3432	21.9199	40.8351	-14.7	8418.69	8215.89	8971.93	-6.2	35006.7	40021.6	40032	4.9	275860	248670	310416	7.4	558444	495761	629881	13.6	1.72076e+06	1.54921e+06	1.91323e+06	15.9	2.55014e+06	2.29997e+06	2.83026e+06	17.34	3.22758e+06	2.8419e+06	3.66495e+06	24.74	1.08595e+07	9.62288e+06	1.2253e+07	17.44	3.28229e+06	2.89033e+06	3.72674e+06
909600	-1.88	-29.1	28.3478	21.9262	40.8385	-13.82	8422.92	8220.63	8975.7	-5.98	35030.5	40052.8	40059.2	5.34	276035	248834	310604	7.62	558824	496097	630309	13.82	1.72193e+06	1.55026e+06	1.91453e+06	16.12	2.55188e+06	2.30153e+06	2.83218e+06	17.472	3.22976e+06	2.84381e+06	3.66743e+06	24.872	1.08669e+07	9.62935e+06	1.22613e+07	17.572	3.2845e+06	2.89227e+06	3.72926e+06
910400	-1.69	-28.15	28.3564	21.9371	40.8453	-13.06	8429.61	8227.88	8981.88	-5.79	35063.6	40087.9	40097.3	5.72	276294	249072	310886	7.81	559349	496559	630906	14.01	1.72354e+06	1.55169e+06	1.91634e+06	16.31	2.55426e+06	2.30366e+06	2.83485e+06	17.586	3.23271e+06	2.8464e+06	3.67081e+06	24.986	1.08768e+07	9.63809e+06	1.22726e+07	17.686	3.28751e+06	2.8949e+06	3.7327e+06
911000	-1.83	-28.85	28.3615	21.9438	40.849	-13.62	8434.04	8232.79	8985.87	-5.93	35087.7	40118.3	40124.9	5.44	276474	249239	311080	7.67	559733	496898	631340	13.87	1.72472e+06	1.55275e+06	1.91765e+06	16.17	2.55601e+06	2.30523e+06	2.8368e+06	17.502	3.2349e+06	2.84832e+06	3.6733e+06	24.902	1.08841e+07	9.64458e+06	1.22809e+07	17.602	3.28973e+06	2.89685e+06	3.73523e+06
911900	-1.8	-28.7	28.3695	21.9543	40.8551	-13.5	8440.86	8240.33	8992.04	-5.9	35124	40156.5	40166.5	5.5	276749	249494	311376	7.7	560311	497409	631994	13.9	1.7265e+06	1.55434e+06	1.91964e+06	16.2	2.55864e+06	2.30759e+06	2.83973e+06	17.52	3.23819e+06	2.8512e+06	3.67706e+06	24.92	1.08952e+07	9.65434e+06	1.22934e+07	17.62	3.29308e+06	2.89979e+06	3.73905e+06
912700	-1.99	-29.65	28.3745	21.9615	40.8587	-14.26	8445.96	8246.16	8996.49	-6.09	35155	40193.8	40201.8	5.12	276970	249703	311609	7.51	560807	497850	632551	13.71	1.72803e+06	1.55572e+06	1.92133e+06	16.01	2.56091e+06	2.30964e+06	2.84224e+06	17.406	3.24106e+06	2.85373e+06	3.68032e+06	24.806	1.09049e+07	9.66289e+06	1.23043e+07	17.506	3.296e+06	2.90236e+06	3.74237e+06
913700	-2.16	-30.5	28.3793	21.9686	40.8618	-14.94	8451.42	8252.61	9001.11	-6.26	35192.4	40234.9	40244	4.78	277221	249945	311870	7.34	561407	498387	633221	13.54	1.72989e+06	1.5574e+06	1.92338e+06	15.84	2.56367e+06	2.31214e+06	2.84528e+06	17.304	3.24459e+06	2.85684e+06	3.68431e+06	24.704	1.09167e+07	9.67343e+06	1.23177e+07	17.404	3.29959e+06	2.90552e+06	3.74643e+06
914500	-2.57	-32.55	28.3811	21.9718	40.8628	-16.58	8454.41	8256.43	9003.45	-6.67	35219.8	40268.7	40274.4	3.96	277382	250108	312030	6.93	561850	498790	633707	13.13	1.73127e+06	1.55868e+06	1.92489e+06	15.43	2.56572e+06	2.31403e+06	2.84751e+06	17.058	3.2473e+06	2.85925e+06	3.68735e+06	24.458	1.09259e+07	9.6816e+06	1.23279e+07	17.158	3.30234e+06	2.90797e+06	3.74952e+06
915800	-2.79	-33.65	28.3831	21.9756	40.8638	-17.46	8458.37	8261.71	9006.42	-6.89	35262.3	40313	40321.1	3.52	277615	250348	312255	6.71	562539	499423	634459	12.91	1.73344e+06	1.56068e+06	1.92722e+06	15.21	2.56894e+06	2.31701e+06	2.85097e+06	16.926	3.2516e+06	2.86309e+06	3.69216e+06	24.326	1.09404e+07	9.69466e+06	1.2344e+07	17.026	3.30671e+06	2.91188e+06	3.75441e+06
917100	-2.9	-34.2	28.3847	21.9788	40.8646	-17.9	8461.95	8266.57	9009.04	-7	35303.7	40358.9	40366.4	3.3	277834	250577	312465	6.6	563214	500044	635191	12.8	1.73556e+06	1.56266e+06	1.92951e+06	15.1	2.57209e+06	2.31995e+06	2.85436e+06	16.86	3.25586e+06	2.8669e+06	3.69691e+06	24.26	1.09548e+07	9.7076e+06	1.236e+07	16.96	3.31104e+06	2.91576e+06	3.75924e+06
918900	-2.4	-31.7	28.3902	21.9879	40.868	-15.9	8469.83	8276.31	9015.4	-6.5	35367.6	40423.6	40437.9	4.3	278232	250970	312867	7.1	564244	500975	636331	13.3	1.73877e+06	1.56559e+06	1.93302e+06	15.6	2.57685e+06	2.3243e+06	2.85956e+06	17.16	3.26205e+06	2.8724e+06	3.7039e+06	24.56	1.09757e+07	9.72624e+06	1.23834e+07	17.26	3.31734e+06	2.92135e+06	3.76634e+06
920500	-2.51	-32.25	28.3943	21.9948	40.8703	-16.34	8476.15	8284.29	9020.41	-6.61	35423.1	40487.7	40499.6	4.08	278565	251304	313199	6.99	565140	501788	637318	13.19	1.74156e+06	1.56815e+06	1.93606e+06	15.49	2.581e+06	2.32812e+06	2.86408e+06	17.094	3.2675e+06	2.87724e+06	3.71002e+06	24.494	1.0994e+07	9.74266e+06	1.24039e+07	17.194	3.32288e+06	2.92627e+06	3.77257e+06
922100	-2.39	-31.65	28.3993	22.003	40.8734	-15.86	8483.22	8293.01	9026.13	-6.49	35480	40550.5	40563.3	4.32	278920	251655	313559	7.11	566057	502617	638333	13.31	1.74442e+06	1.57076e+06	1.93919e+06	15.61	2.58524e+06	2.33199e+06	2.86871e+06	17.166	3.27301e+06	2.88213e+06	3.71624e+06	24.566	1.10126e+07	9.75923e+06	1.24248e+07	17.266	3.32849e+06	2.93124e+06	3.77889e+06
923900	-2.01	-29.75	28.4103	22.0188	40.8811	-14.34	8494.49	8305.95	9035.94	-6.11	35549.5	40624.4	40642.3	5.08	279411	252121	314077	7.49	567168	503606	639580	13.69	1.74785e+06	1.57385e+06	1.94299e+06	15.99	2.59032e+06	2.33658e+06	2.87433e+06	17.394	3.27946e+06	2.8878e+06	3.72356e+06	24.794	1.10343e+07	9.77843e+06	1.24492e+07	17.494	3.33504e+06	2.93701e+06	3.78633e+06
925500	-1.89	-29.15	28.4224	22.0353	40.89	-13.86	8505.67	8318.5	9045.89	-5.99	35612.9	40697.7	40714.6	5.32	279876	252556	314573	7.61	568179	504502	640720	13.81	1.75096e+06	1.57665e+06	1.94645e+06	16.11	2.59493e+06	2.34073e+06	2.87946e+06	17.466	3.28526e+06	2.89289e+06	3.73016e+06	24.866	1.10538e+07	9.79566e+06	1.24713e+07	17.566	3.34094e+06	2.94219e+06	3.79305e+06
926500	-2.26	-31	28.4264	22.0414	40.8925	-15.34	8510.65	8324.49	9050.02	-6.36	35649.5	40747.2	40755.8	4.58	280115	252789	314818	7.24	568767	505030	641374	13.44	1.75279e+06	1.57831e+06	1.94846e+06	15.74	2.59764e+06	2.3432e+06	2.88243e+06	17.244	3.28875e+06	2.89598e+06	3.7341e+06	24.644	1.10656e+07	9.80612e+06	1.24845e+07	17.344	3.34449e+06	2.94533e+06	3.79706e+06
928000	-2.07	-30.05	28.4347	22.0535	40.8982	-14.58	8519.54	8334.82	9057.67	-6.17	35706.6	40806.2	40820.6	4.96	280511	253167	315233	7.43	569682	505847	642399	13.63	1.75562e+06	1.58086e+06	1.95159e+06	15.93	2.60183e+06	2.347e+06	2.88706e+06	17.358	3.29409e+06	2.90068e+06	3.74016e+06	24.758	1.10835e+07	9.82204e+06	1.25048e+07	17.458	3.34992e+06	2.95011e+06	3.80322e+06
929600	-1.94	-29.4	28.4458	22.0689	40.9062	-14.06	8530.22	8346.92	9067.09	-6.04	35769.3	40875.6	40892	5.22	280964	253593	315714	7.56	570684	506736	643526	13.76	1.7587e+06	1.58364e+06	1.95502e+06	16.06	2.60641e+06	2.35112e+06	2.89213e+06	17.436	3.29986e+06	2.90575e+06	3.74672e+06	24.836	1.11029e+07	9.8392e+06	1.25267e+07	17.536	3.35579e+06	2.95527e+06	3.80989e+06
930800	-1.89	-29.15	28.4549	22.0813	40.9128	-13.86	8538.6	8356.34	9074.55	-5.99	35816.9	40933.6	40946.3	5.32	281313	253920	316086	7.61	571442	507408	644381	13.81	1.76104e+06	1.58574e+06	1.95762e+06	16.11	2.60987e+06	2.35423e+06	2.89598e+06	17.466	3.30421e+06	2.90957e+06	3.75167e+06	24.866	1.11176e+07	9.85212e+06	1.25432e+07	17.566	3.36021e+06	2.95915e+06	3.81492e+06
932400	-1.74	-28.4	28.4706	22.1016	40.925	-13.26	8551.4	8370.32	9086.26	-5.84	35882.3	41003.2	41021.5	5.62	281817	254385	316633	7.76	572482	508325	645562	13.96	1.76423e+06	1.58859e+06	1.96119e+06	16.26	2.6146e+06	2.35846e+06	2.90126e+06	17.556	3.31009e+06	2.91472e+06	3.75839e+06	24.956	1.11373e+07	9.86955e+06	1.25657e+07	17.656	3.3662e+06	2.96439e+06	3.82176e+06
933800	-1.63	-27.85	28.4873	22.1224	40.9384	-12.82	8563.78	8383.57	9097.81	-5.73	35940.9	41072.3	41089.2	5.84	282285	254811	317147	7.87	573412	509141	646621	14.07	1.76708e+06	1.59113e+06	1.96439e+06	16.37	2.61882e+06	2.36223e+06	2.90599e+06	17.622	3.3153e+06	2.91927e+06	3.76435e+06	25.022	1.11548e+07	9.88493e+06	1.25855e+07	17.722	3.3715e+06	2.96901e+06	3.82782e+06
934700	-1.41	-26.75	28.5029	22.1404	40.952	-11.94	8573.47	8393.55	9107.23	-5.51	35980.4	41123.1	41135.2	6.28	282623	255113	317527	8.09	574036	509684	647337	14.29	1.76898e+06	1.59281e+06	1.96654e+06	16.59	2.62163e+06	2.36472e+06	2.90916e+06	17.754	3.31872e+06	2.92225e+06	3.76829e+06	25.154	1.11663e+07	9.89498e+06	1.25987e+07	17.854	3.37498e+06	2.97204e+06	3.83182e+06
936100	-1.25	-25.95	28.5349	22.1752	40.9813	-11.3	8590.86	8410.94	9124.63	-5.35	36044	41189.4	41209.7	6.6	283197	255614	318181	8.25	575037	510550	648494	14.45	1.77202e+06	1.59548e+06	1.96999e+06	16.75	2.62613e+06	2.36868e+06	2.91427e+06	17.85	3.32414e+06	2.92694e+06	3.77452e+06	25.25	1.11844e+07	9.91081e+06	1.26194e+07	17.95	3.38048e+06	2.97681e+06	3.83816e+06
937400	-1.23	-25.85	28.5656	22.2084	41.0098	-11.22	8607.3	8427.32	9141.13	-5.33	36103.3	41260.2	41279.3	6.64	283734	256084	318797	8.27	575970	511356	649573	14.47	1.77485e+06	1.59797e+06	1.97322e+06	16.77	2.63032e+06	2.37237e+06	2.91902e+06	17.862	3.32917e+06	2.9313e+06	3.78033e+06	25.262	1.12013e+07	9.92554e+06	1.26387e+07	17.962	3.3856e+06	2.98125e+06	3.84406e+06
938300	-1.18	-25.6	28.5888	22.233	41.0315	-11.02	8619.2	8439.08	9153.18	-5.28	36144.8	41314.6	41328.1	6.74	284117	256416	319237	8.32	576623	511919	650328	14.52	1.77683e+06	1.5997e+06	1.97547e+06	16.82	2.63324e+06	2.37494e+06	2.92235e+06	17.892	3.33267e+06	2.93433e+06	3.78437e+06	25.292	1.12131e+07	9.93577e+06	1.26522e+07	17.992	3.38916e+06	2.98434e+06	3.84818e+06
939900	-1.07	-25.05	28.6384	22.2838	41.08	-10.58	8642.53	8461.67	9177.26	-5.17	36220.2	41391.9	41417.3	6.96	284838	257035	320075	8.43	577807	512936	651705	14.63	1.78042e+06	1.60283e+06	1.97957e+06	16.93	2.63854e+06	2.37958e+06	2.9284e+06	17.958	3.33897e+06	2.93977e+06	3.79166e+06	25.358	1.12341e+07	9.95412e+06	1.26764e+07	18.058	3.39557e+06	2.98987e+06	3.85558e+06
941500	-0.99	-24.65	28.6952	22.3404	41.137	-10.26	8667.57	8485.58	9203.47	-5.09	36297	41482	41508.3	7.12	285590	257676	320957	8.51	579010	513967	653108	14.71	1.78405e+06	1.606e+06	1.98374e+06	17.01	2.64391e+06	2.38427e+06	2.93454e+06	18.006	3.34532e+06	2.94525e+06	3.79901e+06	25.406	1.12554e+07	9.97258e+06	1.27009e+07	18.106	3.40202e+06	2.99544e+06	3.86306e+06
942500	-0.82	-23.8	28.7424	22.3848	41.1871	-9.58	8685.75	8502.44	9223.08	-4.92	36346.8	41549.9	41567.7	7.46	286104	258106	321571	8.68	579787	514628	654020	14.88	1.78639e+06	1.60803e+06	1.98643e+06	17.18	2.64737e+06	2.38727e+06	2.93852e+06	18.108	3.34936e+06	2.94872e+06	3.8037e+06	25.508	1.12689e+07	9.98427e+06	1.27164e+07	18.208	3.40613e+06	2.99896e+06	3.86783e+06
943300	-0.62	-22.8	28.7951	22.4313	41.2469	-8.78	8703.08	8517.96	9242.42	-4.72	36388.3	41602.1	41617.7	7.86	286561	258481	322128	8.88	580432	515173	654784	15.08	1.78832e+06	1.60969e+06	1.98868e+06	17.38	2.65022e+06	2.38973e+06	2.94183e+06	18.228	3.35265e+06	2.95154e+06	3.80755e+06	25.628	1.12799e+07	9.99377e+06	1.27292e+07	18.328	3.40948e+06	3.00183e+06	3.87174e+06
944500	-0.52	-22.3	28.8884	22.5109	41.3562	-8.38	8731.45	8542.93	9274.63	-4.62	36451.9	41670.2	41694.5	8.06	287284	259068	323018	8.98	581420	516004	655956	15.18	1.79128e+06	1.61222e+06	1.99212e+06	17.48	2.65458e+06	2.39348e+06	2.94689e+06	18.288	3.35764e+06	2.9558e+06	3.81338e+06	25.688	1.12966e+07	1.00081e+07	1.27485e+07	18.388	3.41455e+06	3.00617e+06	3.87767e+06
945300	-0.47	-22.05	28.9559	22.5676	41.4366	-8.18	8751.2	8560.17	9297.25	-4.57	36494.8	41729.9	41746.4	8.16	287778	259467	323630	9.03	582084	516562	656746	15.23	1.79326e+06	1.61392e+06	1.99444e+06	17.53	2.65751e+06	2.396e+06	2.9503e+06	18.318	3.36099e+06	2.95866e+06	3.8173e+06	25.718	1.13077e+07	1.00177e+07	1.27615e+07	18.418	3.41795e+06	3.00907e+06	3.88165e+06
946500	-0.44	-21.9	29.0624	22.6561	41.5646	-8.06	8781.62	8586.58	9332.25	-4.54	36559.5	41799.7	41824.9	8.22	288532	260074	324566	9.06	583087	517404	657940	15.26	1.79625e+06	1.61649e+06	1.99793e+06	17.56	2.66193e+06	2.39978e+06	2.95545e+06	18.336	3.36602e+06	2.96295e+06	3.82319e+06	25.736	1.13245e+07	1.00322e+07	1.2781e+07	18.436	3.42307e+06	3.01344e+06	3.88764e+06
948000	-0.42	-21.8	29.2	22.7696	41.731	-7.98	8820.3	8620.05	9376.92	-4.52	36640.8	41891.8	41923.4	8.26	289485	260838	325750	9.08	584345	518458	659439	15.28	1.80001e+06	1.6197e+06	2.00232e+06	17.58	2.66747e+06	2.40453e+06	2.96191e+06	18.348	3.37232e+06	2.96833e+06	3.83057e+06	25.748	1.13456e+07	1.00503e+07	1.28054e+07	18.448	3.42948e+06	3.01891e+06	3.89514e+06
949600	-0.27	-21.05	29.3876	22.9173	41.9692	-7.38	8867.29	8659.7	9432.57	-4.37	36730.2	41996.6	42032.6	8.56	290583	261708	327137	9.23	585726	519610	661093	15.43	1.80412e+06	1.62319e+06	2.00714e+06	17.73	2.67354e+06	2.4097e+06	2.96901e+06	18.438	3.37915e+06	2.97413e+06	3.83859e+06	25.838	1.13683e+07	1.00698e+07	1.2832e+07	18.538	3.43642e+06	3.02481e+06	3.90329e+06
950900	-0.1	-20.2	29.5889	23.0673	42.2386	-6.7	8911.51	8695.95	9486.43	-4.2	36805.5	42093.8	42125.2	8.9	291560	262466	328391	9.4	586886	520570	662491	15.6	1.80755e+06	1.6261e+06	2.0112e+06	17.9	2.6786e+06	2.414e+06	2.97498e+06	18.54	3.38479e+06	2.97891e+06	3.84523e+06	25.94	1.13871e+07	1.00858e+07	1.28539e+07	18.64	3.44215e+06	3.02967e+06	3.91005e+06
952300	-0.05	-19.95	29.8239	23.2398	42.5582	-6.5	8961.22	8736.36	9547.48	-4.15	36887.5	42191.7	42226.2	9	292639	263301	329784	9.45	588146	521613	664013	15.65	1.81129e+06	1.62925e+06	2.01562e+06	17.95	2.68411e+06	2.41866e+06	2.98147e+06	18.57	3.39089e+06	2.98408e+06	3.85243e+06	25.97	1.14075e+07	1.01032e+07	1.28777e+07	18.67	3.44836e+06	3.03492e+06	3.91737e+06
953500	0.2	-18.7	30.1256	23.4446	43.001	-5.5	9013.99	8777.53	9614.99	-3.9	36961.6	42285.6	42318.3	9.5	293692	264095	331178	9.7	589279	522541	665394	15.9	1.81463e+06	1.63204e+06	2.0196e+06	18.2	2.68902e+06	2.42279e+06	2.98732e+06	18.72	3.39625e+06	2.9886e+06	3.85879e+06	26.12	1.14253e+07	1.01184e+07	1.28987e+07	18.82	3.45381e+06	3.03952e+06	3.92384e+06
954400	0.37	-17.85	30.4227	23.636	43.46	-4.82	9059.73	8812.23	9675.12	-3.73	37019.2	42364.2	42390.4	9.84	294556	264735	332340	9.87	590157	523256	666471	16.07	1.8172e+06	1.63419e+06	2.02269e+06	18.37	2.69282e+06	2.42596e+06	2.99186e+06	18.822	3.40035e+06	2.99204e+06	3.86366e+06	26.222	1.14389e+07	1.01299e+07	1.29148e+07	18.922	3.45797e+06	3.04302e+06	3.92878e+06
955600	0.36	-17.9	30.8125	23.8878	44.0604	-4.86	9120.2	8858.18	9754.5	-3.74	37095.8	42451.5	42486.4	9.82	295701	265585	333880	9.86	591326	524208	667903	16.06	1.82063e+06	1.63705e+06	2.0268e+06	18.36	2.69787e+06	2.43018e+06	2.9979e+06	18.816	3.4058e+06	2.99662e+06	3.87014e+06	26.216	1.14571e+07	1.01452e+07	1.29361e+07	18.916	3.46352e+06	3.04767e+06	3.93537e+06
957000	0	-19.7	31.0674	24.072	44.4124	-6.3	9172.09	8900.01	9818.75	-4.1	37178.7	42553.4	42588.6	9.1	296808	266437	335317	9.5	592598	525258	669443	15.7	1.8244e+06	1.64022e+06	2.03126e+06	18	2.70342e+06	2.43487e+06	3.00445e+06	18.6	3.41193e+06	3.00181e+06	3.87738e+06	26	1.14775e+07	1.01627e+07	1.29601e+07	18.7	3.46975e+06	3.05295e+06	3.94274e+06
958000	0	-19.7	31.2494	24.2035	44.6638	-6.3	9209.15	8929.9	9864.64	-4.1	37237.9	42636.5	42661.6	9.1	297600	267046	336343	9.5	593507	526008	670542	15.7	1.82709e+06	1.64249e+06	2.03444e+06	18	2.70738e+06	2.43823e+06	3.00914e+06	18.6	3.41631e+06	3.00551e+06	3.88256e+06	26	1.14921e+07	1.01751e+07	1.29772e+07	18.7	3.47421e+06	3.05672e+06	3.948e+06
959200	-0.65	-22.95	31.3246	24.2705	44.7482	-8.9	9234.48	8952.69	9892.76	-4.75	37299.8	42713.1	42736	7.8	298274	267601	337163	8.85	594470	526823	671680	15.05	1.82997e+06	1.64498e+06	2.03779e+06	17.35	2.71165e+06	2.44191e+06	3.01407e+06	18.21	3.42124e+06	3.00973e+06	3.8883e+06	25.61	1.15086e+07	1.01893e+07	1.29962e+07	18.31	3.47922e+06	3.06101e+06	3.95384e+06
960800	-1.35	-26.45	31.3555	24.3052	44.7756	-11.7	9252.66	8971.2	9910.62	-5.45	37370.9	42796.9	42819.1	6.4	298896	268150	337865	8.15	595592	527797	672971	14.35	1.83339e+06	1.64799e+06	2.04166e+06	16.65	2.7167e+06	2.44637e+06	3.01979e+06	17.79	3.42736e+06	3.01505e+06	3.89534e+06	25.19	1.15291e+07	1.02073e+07	1.30197e+07	17.89	3.48544e+06	3.06642e+06	3.961e+06
962000	-1.97	-29.55	31.3634	24.3163	44.7812	-14.18	9260.45	8980.08	9917.46	-6.07	37417.6	42860.1	42872.3	5.16	299230	268466	338219	7.53	596339	528461	673811	13.73	1.83569e+06	1.65006e+06	2.04422e+06	16.03	2.72012e+06	2.44945e+06	3.02357e+06	17.418	3.43168e+06	3.01884e+06	3.90025e+06	24.818	1.15436e+07	1.02201e+07	1.30361e+07	17.518	3.48983e+06	3.07028e+06	3.96599e+06
963200	-2.21	-30.75	31.3685	24.3242	44.7846	-15.14	9266.71	8987.54	9922.7	-6.31	37462	42911.6	42922.3	4.68	299524	268751	338522	7.29	597051	529100	674605	13.49	1.8379e+06	1.65207e+06	2.04665e+06	15.79	2.72339e+06	2.45243e+06	3.02717e+06	17.274	3.43589e+06	3.02256e+06	3.90501e+06	24.674	1.15578e+07	1.02327e+07	1.3052e+07	17.374	3.49411e+06	3.07406e+06	3.97083e+06
964600	-2.78	-33.6	31.3707	24.3283	44.7857	-17.42	9271.01	8993.27	9925.93	-6.88	37507.8	42963.9	42972.7	3.54	299775	269010	338766	6.72	597795	529782	675416	12.92	1.84024e+06	1.65423e+06	2.04917e+06	15.22	2.72686e+06	2.45565e+06	3.03091e+06	16.932	3.44053e+06	3.02671e+06	3.9102e+06	24.332	1.15734e+07	1.02468e+07	1.30695e+07	17.032	3.49883e+06	3.07828e+06	3.97611e+06
965800	-2.65	-32.95	31.3731	24.3326	44.787	-16.9	9275.18	8998.67	9929.14	-6.75	37548.2	43009.2	43017.3	3.8	300007	269246	338994	6.85	598449	530379	676133	13.05	1.84228e+06	1.65612e+06	2.05139e+06	15.35	2.7299e+06	2.45845e+06	3.03421e+06	17.01	3.44455e+06	3.0303e+06	3.91472e+06	24.41	1.1587e+07	1.0259e+07	1.30846e+07	17.11	3.50293e+06	3.08193e+06	3.9807e+06
967100	-2.43	-31.85	31.3769	24.3389	44.7893	-16.02	9280.72	9005.55	9933.58	-6.53	37594	43058.4	43068.5	4.24	300290	269526	339279	7.07	599189	531048	676950	13.27	1.84459e+06	1.65822e+06	2.05391e+06	15.57	2.73332e+06	2.46158e+06	3.03794e+06	17.142	3.44902e+06	3.03426e+06	3.91974e+06	24.542	1.16021e+07	1.02724e+07	1.31015e+07	17.242	3.50746e+06	3.08595e+06	3.98581e+06
968500	-2.37	-31.55	31.3814	24.3463	44.792	-15.78	9287.02	9013.29	9938.71	-6.47	37644.1	43113.2	43124.5	4.36	300604	269836	339598	7.13	599995	531775	677842	13.33	1.84709e+06	1.66051e+06	2.05666e+06	15.63	2.73704e+06	2.46498e+06	3.042e+06	17.178	3.45385e+06	3.03854e+06	3.92519e+06	24.578	1.16184e+07	1.02869e+07	1.31197e+07	17.278	3.51238e+06	3.09031e+06	3.99135e+06
969700	-2.3	-31.2	31.3858	24.3533	44.7948	-15.5	9292.78	9020.27	9943.45	-6.4	37687.6	43163.3	43173.4	4.5	300884	270110	339884	7.2	600695	532405	678620	13.4	1.84927e+06	1.66249e+06	2.05904e+06	15.7	2.74027e+06	2.46793e+06	3.04554e+06	17.22	3.45802e+06	3.04223e+06	3.92991e+06	24.62	1.16324e+07	1.02995e+07	1.31355e+07	17.32	3.51662e+06	3.09407e+06	3.99615e+06
971100	-1.98	-29.6	31.3949	24.366	44.8012	-14.22	9301.79	9030.56	9951.34	-6.08	37742	43221.2	43235.3	5.14	301272	270477	340294	7.52	601564	533178	679597	13.72	1.85195e+06	1.66491e+06	2.06202e+06	16.02	2.74424e+06	2.47151e+06	3.04994e+06	17.412	3.46305e+06	3.04665e+06	3.93562e+06	24.812	1.16493e+07	1.03144e+07	1.31546e+07	17.512	3.52174e+06	3.09856e+06	4.00196e+06
972700	-2	-29.7	31.4049	24.3802	44.8083	-14.3	9311.9	9042.15	9960.15	-6.1	37803.9	43289.7	43305.7	5.1	301711	270893	340757	7.5	602554	534059	680708	13.7	1.855e+06	1.66766e+06	2.06541e+06	16	2.74877e+06	2.4756e+06	3.05495e+06	17.4	3.46879e+06	3.0517e+06	3.94213e+06	24.8	1.16686e+07	1.03315e+07	1.31764e+07	17.5	3.52757e+06	3.1037e+06	4.00858e+06
973800	-1.85	-28.95	31.4138	24.3922	44.8149	-13.7	9319.86	9051.03	9967.29	-5.95	37847.8	43344.1	43355.9	5.4	302038	271198	341107	7.65	603254	534679	681499	13.85	1.85716e+06	1.6696e+06	2.06781e+06	16.15	2.75196e+06	2.47847e+06	3.05851e+06	17.49	3.47279e+06	3.05521e+06	3.94669e+06	24.89	1.16821e+07	1.03434e+07	1.31916e+07	17.59	3.53164e+06	3.10727e+06	4.01322e+06
975100	-1.45	-26.95	31.4349	24.4168	44.833	-12.1	9333.37	9065.03	9980.33	-5.55	37904.4	43404.5	43421.7	6.2	302516	271625	341642	8.05	604148	535458	682524	14.25	1.85989e+06	1.67201e+06	2.07089e+06	16.55	2.756e+06	2.48205e+06	3.06306e+06	17.73	3.47771e+06	3.0595e+06	3.95235e+06	25.13	1.16986e+07	1.03579e+07	1.32105e+07	17.83	3.53665e+06	3.11163e+06	4.01897e+06
976700	-1.31	-26.25	31.4679	24.4535	44.8626	-11.54	9352.21	9084.08	9998.97	-5.41	37976.1	43483	43505.6	6.48	303150	272184	342362	8.19	605279	536438	683828	14.39	1.86333e+06	1.67504e+06	2.07479e+06	16.69	2.76109e+06	2.48654e+06	3.06882e+06	17.814	3.48386e+06	3.06483e+06	3.95943e+06	25.214	1.17192e+07	1.03759e+07	1.3234e+07	17.914	3.5429e+06	3.11705e+06	4.02616e+06
977900	-1.27	-26.05	31.4944	24.4826	44.8868	-11.38	9366.86	9098.77	10013.6	-5.37	38030.4	43551.9	43569.2	6.56	303636	272610	342916	8.23	606134	537178	684814	14.43	1.86592e+06	1.67732e+06	2.07774e+06	16.73	2.76493e+06	2.48993e+06	3.07318e+06	17.838	3.48849e+06	3.06885e+06	3.96476e+06	25.238	1.17347e+07	1.03894e+07	1.32518e+07	17.938	3.54761e+06	3.12113e+06	4.03159e+06
978900	-1.32	-26.3	31.5147	24.5052	44.905	-11.58	9378.53	9110.59	10025.1	-5.42	38075.1	43607.4	43621.5	6.46	304031	272958	343363	8.18	606839	537790	685627	14.38	1.86807e+06	1.67921e+06	2.08018e+06	16.68	2.7681e+06	2.49273e+06	3.07677e+06	17.808	3.49233e+06	3.07218e+06	3.96918e+06	25.208	1.17476e+07	1.04007e+07	1.32665e+07	17.908	3.55151e+06	3.12452e+06	4.03608e+06
980500	-1.42	-26.8	31.542	24.5367	44.9287	-11.98	9395.61	9128.2	10041.7	-5.52	38145.2	43681.6	43703.1	6.26	304629	273491	344034	8.08	607946	538754	686898	14.28	1.87144e+06	1.6822e+06	2.08399e+06	16.58	2.7731e+06	2.49715e+06	3.08241e+06	17.748	3.49841e+06	3.07747e+06	3.97616e+06	25.148	1.1768e+07	1.04185e+07	1.32898e+07	17.848	3.55769e+06	3.1299e+06	4.04318e+06
981800	-1.62	-27.8	31.5578	24.5562	44.9414	-12.78	9407.2	9140.59	10052.5	-5.72	38199.7	43750.3	43766.1	5.86	305066	273889	344514	7.88	608812	539513	687884	14.08	1.87409e+06	1.68456e+06	2.08697e+06	16.38	2.77702e+06	2.50065e+06	3.0868e+06	17.628	3.50325e+06	3.0817e+06	3.9817e+06	25.028	1.17843e+07	1.04328e+07	1.33082e+07	17.728	3.56262e+06	3.1342e+06	4.04882e+06
982800	-1.67	-28.05	31.5689	24.5702	44.9502	-12.98	9415.73	9149.78	10060.4	-5.77	38241.2	43802.1	43814	5.76	305393	274188	344872	7.83	609471	540092	688634	14.03	1.87611e+06	1.68636e+06	2.08923e+06	16.33	2.78001e+06	2.50332e+06	3.09015e+06	17.598	3.50696e+06	3.08493e+06	3.98594e+06	24.998	1.17967e+07	1.04438e+07	1.33224e+07	17.698	3.56639e+06	3.13749e+06	4.05312e+06
984400	-1.8	-28.7	31.5831	24.5889	44.9609	-13.5	9427.85	9163.18	10071.4	-5.9	38305.9	43870.3	43888	5.5	305882	274641	345398	7.7	610499	541001	689798	13.9	1.87928e+06	1.68919e+06	2.09276e+06	16.2	2.7847e+06	2.50752e+06	3.09537e+06	17.52	3.51281e+06	3.09006e+06	3.99261e+06	24.92	1.18164e+07	1.04611e+07	1.33447e+07	17.62	3.57234e+06	3.14271e+06	4.05991e+06
985800	-1.79	-28.65	31.5957	24.6056	44.9705	-13.46	9438.56	9174.98	10081.1	-5.89	38362.5	43937.4	43953	5.52	306311	275039	345862	7.71	611401	541797	690818	13.91	1.88205e+06	1.69167e+06	2.09585e+06	16.21	2.7888e+06	2.5112e+06	3.09995e+06	17.526	3.51793e+06	3.09455e+06	3.99846e+06	24.926	1.18336e+07	1.04763e+07	1.33642e+07	17.626	3.57755e+06	3.14728e+06	4.06585e+06
986800	-1.58	-27.6	31.6087	24.6214	44.9811	-12.62	9447.8	9184.8	10089.8	-5.68	38404.8	43989.5	44001.9	5.94	306655	275351	346241	7.92	612072	542384	691584	14.12	1.8841e+06	1.69349e+06	2.09816e+06	16.42	2.79184e+06	2.51391e+06	3.10336e+06	17.652	3.52167e+06	3.09781e+06	4.00274e+06	25.052	1.18461e+07	1.04873e+07	1.33785e+07	17.752	3.58135e+06	3.15059e+06	4.07021e+06
987800	-1.66	-28	31.62	24.6356	44.9901	-12.94	9456.41	9194.06	10097.8	-5.76	38446.4	44038	44049.9	5.78	306984	275651	346600	7.84	612733	542965	692335	14.04	1.88612e+06	1.6953e+06	2.10043e+06	16.34	2.79484e+06	2.51659e+06	3.10671e+06	17.604	3.52538e+06	3.10106e+06	4.00698e+06	25.004	1.18586e+07	1.04983e+07	1.33926e+07	17.704	3.58512e+06	3.15389e+06	4.07452e+06
989200	-1.72	-28.3	31.6342	24.6539	45.0012	-13.18	9467.81	9206.47	10108.3	-5.82	38503.9	44099.9	44116	5.66	307430	276062	347085	7.78	613647	543770	693373	13.98	1.88893e+06	1.6978e+06	2.10357e+06	16.28	2.79899e+06	2.5203e+06	3.11135e+06	17.568	3.53054e+06	3.10557e+06	4.01288e+06	24.968	1.18759e+07	1.05136e+07	1.34123e+07	17.668	3.59037e+06	3.15848e+06	4.08051e+06
990000	-1.85	-28.95	31.6407	24.6626	45.006	-13.7	9473.61	9212.93	10113.4	-5.95	38535.9	44144	44152.6	5.4	307667	276283	347340	7.65	614156	544220	693948	13.85	1.89049e+06	1.69921e+06	2.10532e+06	16.15	2.80131e+06	2.52239e+06	3.11394e+06	17.49	3.53345e+06	3.10813e+06	4.01619e+06	24.89	1.18857e+07	1.05222e+07	1.34234e+07	17.59	3.59333e+06	3.16108e+06	4.08389e+06
990900	-1.67	-28.05	31.6507	24.6752	45.0139	-12.98	9481.28	9221.21	10120.6	-5.77	38573.3	44185	44195.7	5.76	307962	276553	347662	7.83	614749	544742	694623	14.03	1.89231e+06	1.70083e+06	2.10736e+06	16.33	2.804e+06	2.52479e+06	3.11695e+06	17.598	3.53679e+06	3.11104e+06	4.02001e+06	24.998	1.18969e+07	1.05321e+07	1.34361e+07	17.698	3.59672e+06	3.16405e+06	4.08776e+06
992300	-1.83	-28.85	31.6625	24.6909	45.0227	-13.62	9491.6	9232.68	10129.9	-5.93	38629.4	44244.7	44260	5.44	308382	276944	348114	7.67	615644	545533	695634	13.87	1.89506e+06	1.70329e+06	2.11043e+06	16.17	2.80808e+06	2.52845e+06	3.12149e+06	17.502	3.54189e+06	3.11552e+06	4.02583e+06	24.902	1.19141e+07	1.05472e+07	1.34555e+07	17.602	3.60192e+06	3.1686e+06	4.09368e+06
993700	-1.8	-28.7	31.6749	24.7073	45.0321	-13.5	9502.22	9244.4	10139.5	-5.9	38686	44309.3	44324.8	5.5	308810	277340	348574	7.7	616544	546328	696653	13.9	1.89783e+06	1.70577e+06	2.11351e+06	16.2	2.81218e+06	2.53213e+06	3.12605e+06	17.52	3.54701e+06	3.12e+06	4.03166e+06	24.92	1.19313e+07	1.05624e+07	1.3475e+07	17.62	3.60712e+06	3.17316e+06	4.09962e+06
994800	-1.46	-27	31.6925	24.7279	45.0471	-12.14	9513.54	9256.16	10150.4	-5.56	38733.7	44365.8	44380.3	6.18	309212	277701	349024	8.04	617300	546986	697519	14.24	1.90014e+06	1.70781e+06	2.11611e+06	16.54	2.81559e+06	2.53515e+06	3.1299e+06	17.724	3.55118e+06	3.12363e+06	4.03644e+06	25.124	1.19453e+07	1.05746e+07	1.34909e+07	17.824	3.61136e+06	3.17685e+06	4.10448e+06
996400	-1.28	-26.1	31.7272	24.7661	45.0786	-11.42	9532.9	9275.62	10169.6	-5.38	38805.9	44441.9	44464.8	6.54	309857	278267	349758	8.22	618437	547971	698831	14.42	1.90359e+06	1.71085e+06	2.12004e+06	16.72	2.8207e+06	2.53966e+06	3.13569e+06	17.832	3.55734e+06	3.12898e+06	4.04355e+06	25.232	1.19659e+07	1.05927e+07	1.35146e+07	17.932	3.61763e+06	3.18229e+06	4.1117e+06
998100	-1.24	-25.9	31.7667	24.8089	45.115	-11.26	9554.21	9296.89	10191	-5.34	38883.3	44530.7	44555.6	6.62	310557	278879	350558	8.26	619655	549024	700238	14.46	1.90729e+06	1.7141e+06	2.12425e+06	16.76	2.82617e+06	2.54448e+06	3.1419e+06	17.856	3.56392e+06	3.13468e+06	4.05113e+06	25.256	1.1988e+07	1.06119e+07	1.35398e+07	17.956	3.62432e+06	3.18808e+06	4.11941e+06
999600	-1.3	-26.2	31.7982	24.8438	45.1435	-11.5	9572.03	9314.87	10208.6	-5.4	38950.7	44613.1	44634.5	6.5	311155	279405	351237	8.2	620717	549945	701463	14.4	1.91052e+06	1.71694e+06	2.12791e+06	16.7	2.83095e+06	2.54869e+06	3.14732e+06	17.82	3.56969e+06	3.13968e+06	4.05777e+06	25.22	1.20073e+07	1.06288e+07	1.35619e+07	17.92	3.63018e+06	3.19318e+06	4.12616e+06
1.0012e+06	-1.25	-25.95	31.8347	24.8836	45.177	-11.3	9591.91	9334.75	10228.5	-5.35	39023.3	44696.4	44719.7	6.6	311810	279978	351985	8.25	621861	550934	702785	14.45	1.914e+06	1.72e+06	2.13186e+06	16.75	2.83609e+06	2.55322e+06	3.15315e+06	17.85	3.57588e+06	3.14504e+06	4.0649e+06	25.25	1.20281e+07	1.06469e+07	1.35857e+07	17.95	3.63647e+06	3.19863e+06	4.13341e+06
1.0027e+06	-1.3	-26.2	31.8662	24.9184	45.2054	-11.5	9609.73	9352.73	10246.2	-5.4	39090.7	44777.2	44798.5	6.5	312408	280504	352664	8.2	622923	551855	704010	14.4	1.91722e+06	1.72284e+06	2.13553e+06	16.7	2.84087e+06	2.55744e+06	3.15856e+06	17.82	3.58164e+06	3.15005e+06	4.07155e+06	25.22	1.20474e+07	1.06638e+07	1.36078e+07	17.92	3.64234e+06	3.20372e+06	4.14017e+06
1004200	-1.41	-26.75	31.8923	24.9484	45.2281	-11.94	9625.88	9369.36	10261.9	-5.51	39156.5	44855	44875.2	6.28	312971	281006	353298	8.09	623963	552760	705204	14.29	1.92039e+06	1.72564e+06	2.13911e+06	16.59	2.84556e+06	2.56159e+06	3.16385e+06	17.754	3.58735e+06	3.15501e+06	4.0781e+06	25.154	1.20665e+07	1.06806e+07	1.36296e+07	17.854	3.64814e+06	3.20876e+06	4.14683e+06
1.0055e+06	-1.88	-29.1	31.9023	24.962	45.2354	-13.82	9635.05	9379.63	10270	-5.98	39208.1	44920.4	44934.2	5.34	313352	281362	353704	7.62	624786	553489	706132	13.82	1.92293e+06	1.72792e+06	2.14194e+06	16.12	2.84932e+06	2.56497e+06	3.16803e+06	17.472	3.59207e+06	3.15915e+06	4.08347e+06	24.872	1.20824e+07	1.06946e+07	1.36476e+07	17.572	3.65294e+06	3.21297e+06	4.15229e+06
1.0068e+06	-1.94	-29.4	31.9113	24.9746	45.2419	-14.06	9643.72	9389.46	10277.7	-6.04	39259.1	44978.8	44992.2	5.22	313720	281708	354095	7.56	625599	554211	707048	13.76	1.92544e+06	1.73017e+06	2.14472e+06	16.06	2.85303e+06	2.56831e+06	3.17215e+06	17.436	3.59675e+06	3.16327e+06	4.0888e+06	24.836	1.20982e+07	1.07085e+07	1.36654e+07	17.536	3.6577e+06	3.21716e+06	4.15772e+06
1008000	-2.19	-30.65	31.9167	24.9827	45.2454	-15.06	9650.1	9397.03	10283	-6.29	39303.6	45031.7	45042.5	4.72	314017	281996	354402	7.31	626315	554852	707845	13.51	1.92765e+06	1.73218e+06	2.14716e+06	15.81	2.85632e+06	2.5713e+06	3.17576e+06	17.286	3.60097e+06	3.167e+06	4.09358e+06	24.686	1.21124e+07	1.07211e+07	1.36814e+07	17.386	3.66199e+06	3.22095e+06	4.16257e+06
1.0094e+06	-2.58	-32.6	31.9198	24.9882	45.2472	-16.62	9655.28	9403.67	10287.1	-6.68	39351.5	45085.6	45095.6	3.94	314297	282279	354680	6.92	627088	555556	708695	13.12	1.93007e+06	1.73441e+06	2.14979e+06	15.42	2.85991e+06	2.57461e+06	3.17966e+06	17.052	3.60571e+06	3.17121e+06	4.09889e+06	24.452	1.21283e+07	1.07354e+07	1.36992e+07	17.152	3.66681e+06	3.22524e+06	4.16798e+06
1010500	-2.44	-31.9	31.9229	24.9935	45.2491	-16.06	9659.92	9409.45	10290.8	-6.54	39390.2	45130.2	45138.8	4.22	314535	282515	354919	7.06	627713	556121	709385	13.26	1.93202e+06	1.73619e+06	2.15192e+06	15.56	2.8628e+06	2.57725e+06	3.18281e+06	17.136	3.60948e+06	3.17456e+06	4.10314e+06	24.536	1.2141e+07	1.07468e+07	1.37134e+07	17.236	3.67064e+06	3.22864e+06	4.1723e+06
1011700	-2.24	-30.9	31.9278	25.0011	45.2522	-15.26	9666.01	9416.74	10295.9	-6.34	39434.3	45177.9	45188.4	4.62	314824	282796	355217	7.26	628421	556757	710173	13.46	1.93421e+06	1.73819e+06	2.15433e+06	15.76	2.86606e+06	2.58022e+06	3.18639e+06	17.256	3.61368e+06	3.17827e+06	4.10789e+06	24.656	1.21552e+07	1.07594e+07	1.37293e+07	17.356	3.67491e+06	3.23242e+06	4.17712e+06
1.013e+06	-2.16	-30.5	31.934	25.0103	45.2563	-14.94	9673.11	9425.12	10301.9	-6.26	39482.9	45231.4	45243.3	4.78	315151	283111	355556	7.34	629201	557455	711043	13.54	1.93663e+06	1.74037e+06	2.157e+06	15.84	2.86963e+06	2.58347e+06	3.19033e+06	17.304	3.61826e+06	3.18231e+06	4.11308e+06	24.704	1.21706e+07	1.07731e+07	1.37467e+07	17.404	3.67958e+06	3.23653e+06	4.1824e+06
1014300	-1.99	-29.65	31.9422	25.022	45.2621	-14.26	9681.4	9434.61	10309.1	-6.09	39533.3	45287.6	45300.6	5.12	315510	283451	355934	7.51	630006	558172	711948	13.71	1.93911e+06	1.74261e+06	2.15975e+06	16.01	2.87332e+06	2.5868e+06	3.19441e+06	17.406	3.62293e+06	3.18642e+06	4.11838e+06	24.806	1.21863e+07	1.0787e+07	1.37644e+07	17.506	3.68432e+06	3.2407e+06	4.18779e+06
1.0155e+06	-1.79	-28.65	31.9531	25.0362	45.2703	-13.46	9690.58	9444.73	10317.5	-5.89	39581.8	45342.9	45356.3	5.52	315878	283792	356332	7.71	630779	558854	712824	13.91	1.94149e+06	1.74474e+06	2.16241e+06	16.21	2.87684e+06	2.58995e+06	3.19834e+06	17.526	3.62732e+06	3.19026e+06	4.12339e+06	24.926	1.22011e+07	1.08e+07	1.37811e+07	17.626	3.68879e+06	3.24462e+06	4.19289e+06
1.0167e+06	-1.69	-28.15	31.9659	25.0526	45.2805	-13.06	9700.62	9455.6	10326.7	-5.79	39631.4	45399.3	45413.4	5.72	316266	284148	356755	7.81	631567	559547	713719	14.01	1.9439e+06	1.7469e+06	2.16511e+06	16.31	2.88042e+06	2.59315e+06	3.20234e+06	17.586	3.63176e+06	3.19415e+06	4.12846e+06	24.986	1.2216e+07	1.08131e+07	1.37981e+07	17.686	3.6933e+06	3.24856e+06	4.19804e+06
1017900	-1.42	-26.8	31.9864	25.0762	45.2982	-11.98	9713.43	9468.81	10339.2	-5.52	39684	45458.5	45474.6	6.26	316715	284548	357259	8.08	632397	560270	714672	14.28	1.94644e+06	1.74913e+06	2.16797e+06	16.58	2.88416e+06	2.59647e+06	3.20656e+06	17.748	3.63632e+06	3.19811e+06	4.1337e+06	25.148	1.22313e+07	1.08265e+07	1.38155e+07	17.848	3.69794e+06	3.2526e+06	4.20337e+06
1.019e+06	-1.29	-26.15	32.0099	25.1021	45.3195	-11.46	9726.62	9482.09	10352.2	-5.39	39733.5	45516.9	45532.6	6.52	317156	284935	357760	8.21	633178	560946	715572	14.41	1.94881e+06	1.75122e+06	2.17067e+06	16.71	2.88767e+06	2.59956e+06	3.21054e+06	17.826	3.64055e+06	3.20179e+06	4.13858e+06	25.226	1.22455e+07	1.08389e+07	1.38318e+07	17.926	3.70224e+06	3.25633e+06	4.20833e+06
1020100	-1.2	-25.7	32.0373	25.1314	45.345	-11.1	9740.91	9496.25	10366.7	-5.3	39784	45575.5	45591.9	6.7	317618	285338	358291	8.3	633972	561632	716491	14.5	1.95122e+06	1.75334e+06	2.17341e+06	16.8	2.89124e+06	2.60269e+06	3.21459e+06	17.88	3.64482e+06	3.20549e+06	4.14351e+06	25.28	1.22598e+07	1.08514e+07	1.38482e+07	17.98	3.70659e+06	3.2601e+06	4.21334e+06
1.0213e+06	-1.03	-24.85	32.0771	25.1716	45.3844	-10.42	9759.03	9513.68	10385.5	-5.13	39841.1	45640.1	45659.5	7.04	318170	285810	358936	8.47	634867	562400	717534	14.67	1.95392e+06	1.7557e+06	2.17651e+06	16.97	2.89524e+06	2.60619e+06	3.21916e+06	17.982	3.64957e+06	3.20958e+06	4.149e+06	25.382	1.22757e+07	1.08652e+07	1.38664e+07	18.082	3.71141e+06	3.26426e+06	4.21892e+06
1022300	-1.13	-25.35	32.1051	25.2009	45.4112	-10.82	9772.85	9527.22	10399.6	-5.23	39887.7	45699	45714.4	6.84	318607	286187	359440	8.37	635599	563030	718383	14.57	1.95614e+06	1.75764e+06	2.17904e+06	16.87	2.89851e+06	2.60907e+06	3.2229e+06	17.922	3.65348e+06	3.21296e+06	4.15352e+06	25.322	1.22888e+07	1.08766e+07	1.38814e+07	18.022	3.71539e+06	3.2677e+06	4.22352e+06
1.0233e+06	-1.2	-25.7	32.13	25.2275	45.4345	-11.1	9785.84	9540.09	10412.7	-5.3	39933.6	45753.4	45768.3	6.7	319027	286554	359923	8.3	636321	563653	719219	14.5	1.95833e+06	1.75956e+06	2.18154e+06	16.8	2.90175e+06	2.61192e+06	3.22658e+06	17.88	3.65736e+06	3.21633e+06	4.158e+06	25.28	1.23018e+07	1.0888e+07	1.38964e+07	17.98	3.71934e+06	3.27112e+06	4.22808e+06
1024200	-0.97	-24.55	32.163	25.2602	45.4678	-10.18	9800.18	9553.73	10427.8	-5.07	39976.9	45804.8	45819.7	7.16	319455	286917	360425	8.53	637000	564234	720012	14.73	1.96038e+06	1.76134e+06	2.18389e+06	17.03	2.90479e+06	2.61456e+06	3.23005e+06	18.018	3.66094e+06	3.21941e+06	4.16215e+06	25.418	1.23138e+07	1.08984e+07	1.39101e+07	18.118	3.72298e+06	3.27426e+06	4.23229e+06
1.0253e+06	-0.93	-24.35	32.2062	25.3024	45.512	-10.02	9818.33	9570.88	10447	-5.03	40030.4	45864.7	45883.3	7.24	319988	287369	361055	8.57	637836	564949	720989	14.77	1.96291e+06	1.76354e+06	2.18679e+06	17.07	2.90851e+06	2.61781e+06	3.23433e+06	18.042	3.66533e+06	3.2232e+06	4.16724e+06	25.442	1.23285e+07	1.09111e+07	1.39271e+07	18.142	3.72744e+06	3.27811e+06	4.23747e+06
1026100	-0.76	-23.5	32.2479	25.3409	45.5573	-9.34	9833.66	9584.95	10463.7	-4.86	40070.7	45916.9	45931.5	7.58	320413	287722	361565	8.74	638465	565483	721729	14.94	1.9648e+06	1.76517e+06	2.18897e+06	17.24	2.91131e+06	2.62023e+06	3.23755e+06	18.144	3.66858e+06	3.22598e+06	4.17102e+06	25.544	1.23393e+07	1.09205e+07	1.39396e+07	18.244	3.73075e+06	3.28094e+06	4.24131e+06
1.0273e+06	-0.55	-22.45	32.3367	25.4174	45.6603	-8.5	9861.3	9609.4	10494.9	-4.65	40133.9	45983.8	46007.8	8	321124	288301	362439	8.95	639447	566310	722893	15.15	1.96773e+06	1.7677e+06	2.19239e+06	17.45	2.91564e+06	2.62397e+06	3.24258e+06	18.27	3.67356e+06	3.23024e+06	4.17683e+06	25.67	1.23559e+07	1.09348e+07	1.39589e+07	18.37	3.73581e+06	3.28527e+06	4.24723e+06
1028500	-0.62	-22.8	32.4158	25.4871	45.75	-8.78	9887.29	9632.68	10523.9	-4.72	40196.2	46059.5	46082.8	7.86	321810	288863	363274	8.88	640415	567128	724038	15.08	1.97064e+06	1.77019e+06	2.19576e+06	17.38	2.91993e+06	2.62766e+06	3.24755e+06	18.228	3.6785e+06	3.23447e+06	4.1826e+06	25.628	1.23725e+07	1.09491e+07	1.3978e+07	18.328	3.74083e+06	3.28957e+06	4.25309e+06
1.0297e+06	-0.85	-23.95	32.4696	25.5383	45.8066	-9.7	9908.54	9652.48	10546.7	-4.95	40255.6	46132.5	46153.5	7.4	322417	289373	363997	8.65	641342	567918	725125	14.85	1.97343e+06	1.77261e+06	2.19898e+06	17.15	2.92405e+06	2.63125e+06	3.25229e+06	18.09	3.68333e+06	3.23862e+06	4.18821e+06	25.49	1.23886e+07	1.09631e+07	1.39966e+07	18.19	3.74574e+06	3.2938e+06	4.25879e+06
1030600	-0.9	-24.2	32.5068	25.5742	45.845	-9.9	9923.79	9666.82	10563	-5	40299.6	46190.5	46205.9	7.3	322861	289747	364522	8.6	642030	568506	725931	14.8	1.9755e+06	1.77442e+06	2.20137e+06	17.1	2.92712e+06	2.63392e+06	3.25581e+06	18.06	3.68693e+06	3.24173e+06	4.19239e+06	25.46	1.24007e+07	1.09735e+07	1.40105e+07	18.16	3.74941e+06	3.29695e+06	4.26304e+06
1.0317e+06	-1.05	-24.95	32.5421	25.6101	45.8797	-10.5	9940.11	9682.57	10579.9	-5.15	40351.7	46249.9	46267.5	7	323362	290177	365106	8.45	642848	569207	726882	14.65	1.97797e+06	1.77658e+06	2.20419e+06	16.95	2.93078e+06	2.63712e+06	3.25998e+06	17.97	3.69127e+06	3.24547e+06	4.19741e+06	25.37	1.24152e+07	1.09862e+07	1.40272e+07	18.07	3.75382e+06	3.30076e+06	4.26815e+06
1032600	-1.31	-26.25	32.5606	25.6307	45.8964	-11.54	9950.71	9693.29	10590.4	-5.41	40392.1	46302	46314.7	6.48	323719	290491	365511	8.19	643484	569759	727615	14.39	1.97991e+06	1.77828e+06	2.20639e+06	16.69	2.93364e+06	2.63964e+06	3.26322e+06	17.814	3.69473e+06	3.24847e+06	4.20139e+06	25.214	1.24268e+07	1.09963e+07	1.40405e+07	17.914	3.75733e+06	3.30382e+06	4.2722e+06
1.0334e+06	-1.56	-27.5	32.5714	25.6438	45.9053	-12.54	9958.24	9701.25	10597.5	-5.66	40426.1	46344	46354.1	5.98	323996	290742	365818	7.94	644023	570230	728230	14.14	1.98156e+06	1.77974e+06	2.20824e+06	16.44	2.93608e+06	2.64181e+06	3.26596e+06	17.664	3.69773e+06	3.25109e+06	4.20482e+06	25.064	1.24368e+07	1.10051e+07	1.40519e+07	17.764	3.76038e+06	3.30647e+06	4.27569e+06
1034100	-1.86	-29	32.577	25.6513	45.9094	-13.74	9963.27	9706.86	10602	-5.96	40454	46378.4	46386	5.38	324203	290935	366039	7.64	644468	570624	728733	13.84	1.98293e+06	1.78097e+06	2.20977e+06	16.14	2.93811e+06	2.64364e+06	3.26822e+06	17.484	3.70027e+06	3.25332e+06	4.20772e+06	24.884	1.24454e+07	1.10127e+07	1.40616e+07	17.584	3.76297e+06	3.30874e+06	4.27863e+06
1.0349e+06	-2.08	-30.1	32.5813	25.6576	45.9124	-14.62	9967.96	9712.33	10606	-6.18	40484.4	46412.8	46420.4	4.94	324413	291136	366259	7.42	644955	571059	729278	13.62	1.98443e+06	1.78233e+06	2.21143e+06	15.92	2.94034e+06	2.64566e+06	3.27068e+06	17.352	3.70312e+06	3.25583e+06	4.21095e+06	24.752	1.2455e+07	1.10212e+07	1.40724e+07	17.452	3.76586e+06	3.31129e+06	4.28191e+06
1.0356e+06	-2.61	-32.75	32.5828	25.6603	45.9132	-16.74	9970.49	9715.57	10608	-6.71	40508.1	46441.9	46446.8	3.88	324551	291276	366396	6.89	645339	571409	729700	13.09	1.98563e+06	1.78344e+06	2.21274e+06	15.39	2.94212e+06	2.6473e+06	3.27262e+06	17.034	3.70547e+06	3.25793e+06	4.2136e+06	24.434	1.24629e+07	1.10283e+07	1.40813e+07	17.134	3.76826e+06	3.31343e+06	4.28461e+06
1036400	-2.74	-33.4	32.5841	25.6628	45.9139	-17.26	9973.04	9718.94	10609.9	-6.84	40534.6	46470.7	46475.9	3.62	324698	291427	366539	6.76	645768	571801	730168	12.96	1.98698e+06	1.78468e+06	2.21419e+06	15.26	2.94412e+06	2.64915e+06	3.27477e+06	16.956	3.70814e+06	3.2603e+06	4.21658e+06	24.356	1.24719e+07	1.10364e+07	1.40913e+07	17.056	3.77097e+06	3.31585e+06	4.28764e+06
1.0374e+06	-2.82	-33.8	32.5856	25.6656	45.9146	-17.58	9976	9722.91	10612.1	-6.92	40567	46505.4	46511.5	3.46	324874	291609	366709	6.68	646295	572286	730742	12.88	1.98863e+06	1.78622e+06	2.21598e+06	15.18	2.94658e+06	2.65143e+06	3.27742e+06	16.908	3.71143e+06	3.26325e+06	4.22026e+06	24.308	1.24831e+07	1.10464e+07	1.41037e+07	17.008	3.77432e+06	3.31885e+06	4.29139e+06
1038400	-2.7	-33.2	32.5874	25.6689	45.9156	-17.1	9979.32	9727.25	10614.6	-6.8	40600.3	46541.6	46548.2	3.7	325062	291801	366893	6.8	646835	572779	731332	13	1.99033e+06	1.78778e+06	2.21781e+06	15.3	2.94909e+06	2.65376e+06	3.28014e+06	16.98	3.71477e+06	3.26623e+06	4.224e+06	24.38	1.24943e+07	1.10565e+07	1.41162e+07	17.08	3.77772e+06	3.32188e+06	4.29519e+06
1040000	-2.84	-33.9	32.5896	25.6732	45.9167	-17.66	9983.97	9733.5	10618.1	-6.94	40652	46595.3	46604.9	3.42	325341	292090	367161	6.66	647675	573551	732246	12.86	1.99297e+06	1.79023e+06	2.22066e+06	15.16	2.95302e+06	2.6574e+06	3.28436e+06	16.896	3.72004e+06	3.27094e+06	4.22989e+06	24.296	1.25121e+07	1.10725e+07	1.4136e+07	16.996	3.78308e+06	3.32667e+06	4.30118e+06
1042200	-2.87	-34.05	32.5925	25.6789	45.9182	-17.78	9990.19	9741.92	10622.7	-6.97	40722.5	46669.3	46682.3	3.36	325717	292482	367523	6.63	648824	574608	733495	12.83	1.99658e+06	1.79358e+06	2.22455e+06	15.13	2.95838e+06	2.66239e+06	3.29014e+06	16.878	3.72726e+06	3.27741e+06	4.23796e+06	24.278	1.25365e+07	1.10945e+07	1.41631e+07	16.978	3.79042e+06	3.33324e+06	4.30938e+06
1044200	-2.96	-34.5	32.5947	25.6835	45.9193	-18.14	9995.39	9749.07	10626.4	-7.06	40785.5	46739.9	46751	3.18	326044	292825	367833	6.54	649850	575556	734606	12.74	1.99981e+06	1.7966e+06	2.22802e+06	15.04	2.96319e+06	2.66687e+06	3.29529e+06	16.824	3.73377e+06	3.28324e+06	4.24521e+06	24.224	1.25585e+07	1.11143e+07	1.41875e+07	16.924	3.79704e+06	3.33918e+06	4.31675e+06
1.0458e+06	-2.94	-34.4	32.5966	25.6872	45.9202	-18.06	9999.63	9754.88	10629.5	-7.04	40836.1	46797.3	46806.3	3.22	326307	293102	368084	6.56	650674	576316	735499	12.76	2.00241e+06	1.79901e+06	2.23081e+06	15.06	2.96705e+06	2.67047e+06	3.29943e+06	16.836	3.73899e+06	3.28792e+06	4.25102e+06	24.236	1.25762e+07	1.11302e+07	1.4207e+07	16.936	3.80234e+06	3.34393e+06	4.32267e+06
1048000	-3.01	-34.75	32.5988	25.6919	45.9213	-18.34	10005.1	9762.46	10633.4	-7.11	40904.6	46869.2	46880.9	3.08	326656	293471	368415	6.49	651792	577350	736707	12.69	2.00593e+06	1.8023e+06	2.23458e+06	14.99	2.97229e+06	2.67536e+06	3.30504e+06	16.794	3.74611e+06	3.29431e+06	4.25895e+06	24.194	1.26002e+07	1.11519e+07	1.42337e+07	16.894	3.80958e+06	3.35043e+06	4.33073e+06
1049600	-2.7	-33.2	32.6017	25.6972	45.9228	-17.1	10010.4	9769.4	10637.5	-6.8	40957.8	46929.2	46939.7	3.7	326957	293778	368709	6.8	652655	578140	737651	13	2.00864e+06	1.8048e+06	2.23751e+06	15.3	2.97631e+06	2.67908e+06	3.30938e+06	16.98	3.75145e+06	3.29907e+06	4.26494e+06	24.38	1.26183e+07	1.11681e+07	1.42538e+07	17.08	3.81502e+06	3.35528e+06	4.33682e+06
1050400	-2.37	-31.55	32.6043	25.7014	45.9244	-15.78	10014	9773.83	10640.4	-6.47	40986.4	46965.3	46971.7	4.36	327137	293955	368891	7.13	653116	578555	738161	13.33	2.01007e+06	1.80611e+06	2.23908e+06	15.63	2.97843e+06	2.68102e+06	3.31171e+06	17.178	3.75421e+06	3.30152e+06	4.26805e+06	24.578	1.26276e+07	1.11764e+07	1.42642e+07	17.278	3.81783e+06	3.35777e+06	4.33999e+06
1051600	-2.04	-29.9	32.6113	25.7114	45.9292	-14.46	10021.3	9782.27	10646.7	-6.14	41032.4	47012.3	47024	5.02	327459	294261	369229	7.46	653852	579212	738987	13.66	2.01235e+06	1.80816e+06	2.2416e+06	15.96	2.9818e+06	2.68407e+06	3.31543e+06	17.376	3.7585e+06	3.30529e+06	4.27292e+06	24.776	1.2642e+07	1.11891e+07	1.42805e+07	17.476	3.82218e+06	3.36161e+06	4.34493e+06
1053100	-1.91	-29.25	32.6223	25.7265	45.9372	-13.94	10031.6	9793.87	10655.8	-6.01	41091.6	47075.8	47091.5	5.28	327890	294666	369689	7.59	654796	580049	740051	13.79	2.01526e+06	1.81078e+06	2.24484e+06	16.09	2.98611e+06	2.68795e+06	3.32022e+06	17.454	3.76392e+06	3.31006e+06	4.27909e+06	24.854	1.26602e+07	1.12053e+07	1.43011e+07	17.554	3.8277e+06	3.36645e+06	4.35121e+06
1054000	-1.7	-28.2	32.6318	25.7386	45.9447	-13.1	10039.1	9801.97	10662.7	-5.8	41128.7	47123.7	47134.2	5.7	328180	294932	370005	7.8	655386	580568	740721	14	2.01706e+06	1.81239e+06	2.24686e+06	16.3	2.98879e+06	2.69034e+06	3.32321e+06	17.58	3.76725e+06	3.31297e+06	4.28289e+06	24.98	1.26714e+07	1.12151e+07	1.43138e+07	17.68	3.83108e+06	3.36941e+06	4.35507e+06
1055000	-1.62	-27.8	32.6439	25.7536	45.9544	-12.78	10048	9811.5	10671.1	-5.72	41170.7	47170.5	47182.7	5.86	328516	295238	370374	7.88	656052	581152	741479	14.08	2.0191e+06	1.8142e+06	2.24915e+06	16.38	2.99181e+06	2.69303e+06	3.3266e+06	17.628	3.77097e+06	3.31622e+06	4.28715e+06	25.028	1.26839e+07	1.12261e+07	1.4328e+07	17.728	3.83487e+06	3.37272e+06	4.35941e+06
1056600	-1.67	-28.05	32.6616	25.776	45.9685	-12.98	10061.6	9826.21	10683.7	-5.77	41237.1	47240.3	47259.2	5.76	329040	295717	370946	7.83	657107	582079	742679	14.03	2.02234e+06	1.81709e+06	2.25277e+06	16.33	2.9966e+06	2.69731e+06	3.33195e+06	17.598	3.7769e+06	3.3214e+06	4.29393e+06	24.998	1.27038e+07	1.12436e+07	1.43506e+07	17.698	3.8409e+06	3.37799e+06	4.3663e+06
1057800	-1.71	-28.25	32.6741	25.7919	45.9782	-13.14	10071.5	9836.93	10692.8	-5.81	41286.5	47302.1	47316.1	5.68	329424	296070	371364	7.79	657892	582770	743570	13.99	2.02474e+06	1.81924e+06	2.25547e+06	16.29	3.00016e+06	2.7005e+06	3.33594e+06	17.574	3.78133e+06	3.32527e+06	4.29899e+06	24.974	1.27187e+07	1.12567e+07	1.43675e+07	17.674	3.8454e+06	3.38193e+06	4.37144e+06
1058800	-1.15	-25.45	32.7011	25.8204	46.004	-10.9	10085.1	9850.27	10706.6	-5.25	41332.9	47355.4	47370.7	6.8	329856	296444	371862	8.35	658621	583398	744415	14.55	2.02695e+06	1.82117e+06	2.25799e+06	16.85	3.00343e+06	2.70337e+06	3.33966e+06	17.91	3.78523e+06	3.32865e+06	4.3035e+06	25.31	1.27318e+07	1.12681e+07	1.43825e+07	18.01	3.84937e+06	3.38536e+06	4.37603e+06
1060100	-1.14	-25.4	32.7369	25.8579	46.0381	-10.86	10102.9	9867.74	10724.8	-5.24	41393.3	47421.9	47441.9	6.82	330420	296933	372514	8.36	659570	584216	745517	14.56	2.02983e+06	1.82369e+06	2.26127e+06	16.86	3.00769e+06	2.7071e+06	3.3445e+06	17.916	3.79031e+06	3.33305e+06	4.30937e+06	25.316	1.27488e+07	1.12829e+07	1.4402e+07	18.016	3.85454e+06	3.38983e+06	4.382e+06
1061500	-0.81	-23.75	32.8042	25.921	46.1097	-9.54	10128.5	9891.5	10752.5	-4.91	41463.1	47500.3	47525.2	7.48	331144	297538	373379	8.69	660660	585143	746796	14.89	2.03311e+06	1.82653e+06	2.26506e+06	17.19	3.01253e+06	2.71131e+06	3.35008e+06	18.114	3.79597e+06	3.33791e+06	4.31594e+06	25.514	1.27677e+07	1.12993e+07	1.44239e+07	18.214	3.86029e+06	3.39477e+06	4.38868e+06
1062300	-0.29	-21.15	32.895	25.9929	46.2242	-7.46	10151.6	9911.05	10779.8	-4.39	41507.7	47561.7	47579.5	8.52	331687	297969	374064	9.21	661348	585717	747620	15.41	2.03516e+06	1.82827e+06	2.26746e+06	17.71	3.01555e+06	2.71388e+06	3.35362e+06	18.426	3.79937e+06	3.34081e+06	4.31994e+06	25.826	1.27791e+07	1.1309e+07	1.44371e+07	18.526	3.86375e+06	3.39772e+06	4.39275e+06
1063500	0.08	-19.3	33.1436	26.1681	46.5761	-5.98	10199.3	9948.95	10839.5	-4.02	41579.9	47637.8	47668.9	9.26	332677	298724	375358	9.58	662455	586628	748964	15.78	2.03843e+06	1.83102e+06	2.27134e+06	18.08	3.02037e+06	2.71795e+06	3.35933e+06	18.648	3.80467e+06	3.34528e+06	4.32621e+06	26.048	1.27967e+07	1.13241e+07	1.44578e+07	18.748	3.86914e+06	3.40227e+06	4.39912e+06
1064900	-0.14	-20.4	33.3467	26.3214	46.8446	-6.86	10245.3	9986.92	10895.2	-4.24	41660.3	47734.4	47767.7	8.82	333707	299527	376675	9.36	663694	587656	750455	15.56	2.0421e+06	1.83414e+06	2.27568e+06	17.86	3.02579e+06	2.72255e+06	3.3657e+06	18.516	3.81072e+06	3.35041e+06	4.33333e+06	25.916	1.28169e+07	1.13413e+07	1.44814e+07	18.616	3.8753e+06	3.40749e+06	4.40636e+06
1066000	0.5	-17.2	33.7932	26.5979	47.5617	-4.3	10307.7	10033.3	10978.9	-3.6	41732.7	47825	47858.7	10.1	334836	300353	378214	10	664794	588547	751810	16.2	2.04532e+06	1.83681e+06	2.27956e+06	18.5	3.03053e+06	2.7265e+06	3.37139e+06	18.9	3.81579e+06	3.35466e+06	4.33937e+06	26.3	1.28337e+07	1.13556e+07	1.45013e+07	19	3.88045e+06	3.41181e+06	4.4125e+06
1067100	0.67	-16.35	34.3777	26.9418	48.5482	-3.62	10379.7	10085.3	11078.3	-3.43	41807.6	47917.7	47953.7	10.44	336068	301240	379923	10.17	665930	589462	753219	16.37	2.04864e+06	1.83954e+06	2.28357e+06	18.67	3.03541e+06	2.73053e+06	3.37728e+06	19.002	3.82094e+06	3.35896e+06	4.34554e+06	26.402	1.28508e+07	1.137e+07	1.45216e+07	19.102	3.88569e+06	3.41618e+06	4.41877e+06
1068700	0.45	-17.45	34.9776	27.319	49.4974	-4.5	10466.7	10150.5	11194.1	-3.65	41911.7	48036.5	48084.6	10	337668	302416	382094	9.95	667515	590749	755168	16.15	2.05328e+06	1.8434e+06	2.28915e+06	18.45	3.04225e+06	2.73623e+06	3.38548e+06	18.87	3.82828e+06	3.36511e+06	4.35427e+06	26.27	1.28752e+07	1.13906e+07	1.45503e+07	18.97	3.89314e+06	3.42244e+06	4.42765e+06
1070100	0.73	-16.05	35.7952	27.7915	50.9017	-3.38	10563.1	10219.5	11328.3	-3.37	42008.4	48160.4	48207.3	10.56	339287	303574	384351	10.23	668978	591924	756985	16.43	2.05754e+06	1.8469e+06	2.29432e+06	18.73	3.04852e+06	2.7414e+06	3.39306e+06	19.038	3.83488e+06	3.37061e+06	4.36217e+06	26.438	1.28971e+07	1.1409e+07	1.45763e+07	19.138	3.89985e+06	3.42803e+06	4.43568e+06
1071300	0.92	-15.1	36.7392	28.3073	52.6141	-2.62	10660	10286.8	11467.2	-3.18	42094.5	48274.5	48317.7	10.94	340817	304647	386524	10.42	670278	592961	758611	16.62	2.06131e+06	1.84999e+06	2.29892e+06	18.92	3.05406e+06	2.74595e+06	3.39981e+06	19.152	3.84064e+06	3.3754e+06	4.3691e+06	26.552	1.29162e+07	1.1425e+07	1.45991e+07	19.252	3.90571e+06	3.43291e+06	4.44272e+06
1072900	0.63	-16.55	37.5373	28.7825	53.9455	-3.78	10761.3	10360.5	11606	-3.47	42202.7	48402.9	48454.5	10.36	342574	305916	388950	10.13	671918	594284	760642	16.33	2.0661e+06	1.85394e+06	2.30471e+06	18.63	3.06111e+06	2.75179e+06	3.4083e+06	18.978	3.84811e+06	3.38164e+06	4.37802e+06	26.378	1.2941e+07	1.14459e+07	1.46285e+07	19.078	3.91331e+06	3.43925e+06	4.45179e+06
1074600	0.28	-18.3	38.0232	29.1043	54.6763	-5.18	10841.4	10422.1	11709.7	-3.82	42309.4	48539.9	48587.7	9.66	344130	307080	391026	9.78	673548	595615	762634	15.98	2.07089e+06	1.85795e+06	2.31044e+06	18.28	3.06817e+06	2.7577e+06	3.41672e+06	18.768	3.85577e+06	3.38809e+06	4.38712e+06	26.168	1.29665e+07	1.14676e+07	1.46585e+07	18.868	3.92109e+06	3.4458e+06	4.46104e+06
1075800	0.12	-19.1	38.2884	29.2889	55.0562	-5.82	10890.7	10461	11771.9	-3.98	42382.2	48646.3	48678	9.34	345141	307848	392353	9.62	674664	596532	763991	15.82	2.07419e+06	1.86071e+06	2.31436e+06	18.12	3.07302e+06	2.76179e+06	3.42248e+06	18.672	3.86109e+06	3.39258e+06	4.39341e+06	26.072	1.29842e+07	1.14826e+07	1.46793e+07	18.772	3.92651e+06	3.45037e+06	4.46744e+06
1077200	-0.07	-20.05	38.5159	29.4569	55.3637	-6.58	10939.5	10500.9	11831.7	-4.17	42463.9	48744.3	48778.5	8.96	346208	308675	393728	9.43	675920	597572	765506	15.63	2.07791e+06	1.86385e+06	2.31876e+06	17.93	3.07851e+06	2.76644e+06	3.42894e+06	18.558	3.86718e+06	3.39774e+06	4.4006e+06	25.958	1.30045e+07	1.15e+07	1.4703e+07	18.658	3.9327e+06	3.45562e+06	4.47475e+06
1078400	-0.32	-21.3	38.6456	29.5606	55.5257	-7.58	10973.3	10529.6	11871.4	-4.42	42530.3	48832.9	48859.3	8.46	347011	309314	394737	9.18	676946	598429	766733	15.38	2.08096e+06	1.86646e+06	2.32234e+06	17.68	3.08302e+06	2.77029e+06	3.43422e+06	18.408	3.87227e+06	3.40208e+06	4.40657e+06	25.808	1.30215e+07	1.15146e+07	1.47228e+07	18.508	3.93788e+06	3.46003e+06	4.48082e+06
1080000	-0.52	-22.3	38.77	29.6667	55.6714	-8.38	11011.1	10562.9	11914.3	-4.62	42615.1	48929.5	48961.8	8.06	347975	310096	395923	8.98	678262	599536	768295	15.18	2.0849e+06	1.86983e+06	2.32692e+06	17.48	3.08883e+06	2.77529e+06	3.44097e+06	18.288	3.87893e+06	3.40776e+06	4.41435e+06	25.688	1.30437e+07	1.15337e+07	1.47486e+07	18.388	3.94465e+06	3.46581e+06	4.48873e+06
1081800	-0.78	-23.6	38.8609	29.7511	55.7692	-9.42	11045	10594.1	11951.1	-4.88	42705.4	49037.3	49069.8	7.54	348920	310884	397056	8.72	679671	600734	769952	14.92	2.08914e+06	1.8735e+06	2.33182e+06	17.22	3.09509e+06	2.78071e+06	3.44818e+06	18.132	3.88622e+06	3.41403e+06	4.42284e+06	25.532	1.30681e+07	1.15548e+07	1.47767e+07	18.232	3.95206e+06	3.47218e+06	4.49736e+06
1083700	-0.94	-24.4	38.9342	29.823	55.844	-10.06	11076.1	10623.5	11984	-5.04	42797.6	49147.3	49179.3	7.22	349837	311661	398137	8.56	681113	601967	771637	14.76	2.09349e+06	1.87729e+06	2.33682e+06	17.06	3.10152e+06	2.78632e+06	3.45555e+06	18.036	3.8938e+06	3.42056e+06	4.43162e+06	25.436	1.30935e+07	1.15768e+07	1.48059e+07	18.136	3.95977e+06	3.47882e+06	4.50629e+06
1085300	-1.06	-25	38.9847	29.8745	55.8935	-10.54	11099.6	10646.3	12008.3	-5.16	42873.2	49243.2	49268.7	6.98	350562	312282	398981	8.44	682300	602986	773018	14.64	2.09708e+06	1.88042e+06	2.34092e+06	16.94	3.10683e+06	2.79097e+06	3.46161e+06	17.964	3.9001e+06	3.426e+06	4.43892e+06	25.364	1.31146e+07	1.15952e+07	1.48302e+07	18.064	3.96618e+06	3.48436e+06	4.51371e+06
1087700	-0.99	-24.65	39.0698	29.9593	55.9789	-10.26	11137.2	10682.1	12047.6	-5.09	42988.4	49365.7	49405.2	7.12	351690	313243	400304	8.51	684104	604531	775122	14.71	2.10253e+06	1.88517e+06	2.34717e+06	17.01	3.11488e+06	2.798e+06	3.47083e+06	18.006	3.90963e+06	3.43421e+06	4.44995e+06	25.406	1.31465e+07	1.16229e+07	1.48668e+07	18.106	3.97586e+06	3.49271e+06	4.52493e+06
1089300	-1.2	-25.7	39.1096	30.0019	56.0161	-11.1	11157.9	10702.7	12068.6	-5.3	43061.8	49467.6	49491.5	6.7	352362	313829	401077	8.3	685259	605528	776459	14.5	2.10603e+06	1.88824e+06	2.35116e+06	16.8	3.12007e+06	2.80256e+06	3.47672e+06	17.88	3.91584e+06	3.4396e+06	4.45712e+06	25.28	1.31673e+07	1.1641e+07	1.48907e+07	17.98	3.98218e+06	3.49819e+06	4.53222e+06
1090500	-1.35	-26.45	39.1327	30.028	56.0366	-11.7	11171.6	10716.6	12082	-5.45	43115.2	49537.1	49553.8	6.4	352828	314241	401603	8.15	686101	606259	777428	14.35	2.10859e+06	1.8905e+06	2.35407e+06	16.65	3.12386e+06	2.80591e+06	3.48101e+06	17.79	3.92044e+06	3.44359e+06	4.4624e+06	25.19	1.31827e+07	1.16545e+07	1.49083e+07	17.89	3.98685e+06	3.50224e+06	4.53759e+06
1092000	-1.33	-26.35	39.1626	30.0615	56.0633	-11.62	11188.9	10734.2	12099.1	-5.43	43182.1	49611	49632	6.44	353417	314760	402269	8.17	687157	607175	778644	14.37	2.11181e+06	1.89334e+06	2.35771e+06	16.67	3.12861e+06	2.81011e+06	3.48639e+06	17.802	3.92619e+06	3.44858e+06	4.46902e+06	25.202	1.3202e+07	1.16714e+07	1.49303e+07	17.902	3.9927e+06	3.50732e+06	4.54432e+06
1093600	-1.49	-27.15	39.1869	30.0901	56.0838	-12.26	11205	10751	12114.4	-5.59	43251.2	49691.4	49712.2	6.12	353993	315278	402911	8.01	688249	608129	779894	14.21	2.11514e+06	1.89629e+06	2.36147e+06	16.51	3.13355e+06	2.81449e+06	3.49195e+06	17.706	3.93222e+06	3.45384e+06	4.47595e+06	25.106	1.32222e+07	1.16891e+07	1.49534e+07	17.806	3.99884e+06	3.51267e+06	4.55136e+06
1095000	-1.52	-27.3	39.207	30.1142	56.1006	-12.38	11218.6	10765.3	12127.5	-5.62	43311.2	49763.9	49781.8	6.06	354489	315725	403462	7.98	689199	608959	780981	14.18	2.11804e+06	1.89887e+06	2.36474e+06	16.48	3.13784e+06	2.81831e+06	3.49678e+06	17.688	3.93749e+06	3.45843e+06	4.48199e+06	25.088	1.32399e+07	1.17046e+07	1.49736e+07	17.788	4.0042e+06	3.51734e+06	4.5575e+06
1096600	-1.69	-28.15	39.2242	30.136	56.1141	-13.06	11232	10779.8	12139.8	-5.79	43377.3	49839.2	49857.9	5.72	355007	316200	404027	7.81	690250	609883	782175	14.01	2.12126e+06	1.90174e+06	2.36835e+06	16.31	3.14261e+06	2.82257e+06	3.50211e+06	17.586	3.94341e+06	3.4636e+06	4.48875e+06	24.986	1.32598e+07	1.17221e+07	1.49961e+07	17.686	4.01021e+06	3.5226e+06	4.56438e+06
1098300	-1.44	-26.9	39.2523	30.1686	56.1383	-12.06	11249.8	10798.3	12157.1	-5.54	43451.5	49921.6	49944.2	6.22	355636	316761	404731	8.06	691421	610904	783519	14.26	2.12484e+06	1.9049e+06	2.37239e+06	16.56	3.1479e+06	2.82726e+06	3.50808e+06	17.736	3.94986e+06	3.46921e+06	4.49615e+06	25.136	1.32814e+07	1.17411e+07	1.50208e+07	17.836	4.01677e+06	3.5283e+06	4.57191e+06
1100000	-1.55	-27.45	39.2755	30.1967	56.1575	-12.5	11266	10815.3	12172.4	-5.65	43523.9	50006.7	50028.1	6	356229	317297	405388	7.95	692569	611907	784829	14.15	2.12835e+06	1.90801e+06	2.37634e+06	16.45	3.15309e+06	2.83188e+06	3.51391e+06	17.67	3.95623e+06	3.47477e+06	4.50346e+06	25.07	1.33028e+07	1.17599e+07	1.50452e+07	17.77	4.02325e+06	3.53396e+06	4.57934e+06
1101600	-1.53	-27.35	39.2981	30.2239	56.1763	-12.42	11281.5	10831.6	12187.1	-5.63	43592.3	50087.1	50107.4	6.04	356794	317806	406013	7.97	693652	612855	786068	14.17	2.13166e+06	1.91095e+06	2.38007e+06	16.47	3.158e+06	2.83623e+06	3.51942e+06	17.682	3.96224e+06	3.48001e+06	4.51035e+06	25.082	1.3323e+07	1.17776e+07	1.50681e+07	17.782	4.02937e+06	3.53929e+06	4.58634e+06
1102900	-1.62	-27.8	39.3139	30.2434	56.189	-12.78	11293.1	10844	12197.9	-5.72	43646.9	50154.6	50170.4	5.86	357231	318203	406493	7.88	694518	613614	787054	14.08	2.13431e+06	1.91331e+06	2.38304e+06	16.38	3.16192e+06	2.83973e+06	3.52382e+06	17.628	3.96709e+06	3.48424e+06	4.51589e+06	25.028	1.33393e+07	1.17919e+07	1.50866e+07	17.728	4.03429e+06	3.54359e+06	4.59198e+06
1104400	-1.5	-27.2	39.3362	30.2699	56.2078	-12.3	11308	10859.5	12212.2	-5.6	43711.4	50226	50245.4	6.1	357768	318686	407091	8	695540	614506	788224	14.2	2.13743e+06	1.91608e+06	2.38656e+06	16.5	3.16654e+06	2.84383e+06	3.52902e+06	17.7	3.97274e+06	3.48917e+06	4.52238e+06	25.1	1.33582e+07	1.18085e+07	1.51082e+07	17.8	4.04004e+06	3.5486e+06	4.59857e+06
1105600	-1.6	-27.7	39.3513	30.2884	56.22	-12.7	11318.9	10871.1	12222.4	-5.7	43762	50289.1	50303.8	5.9	358176	319057	407540	7.9	696342	615209	789138	14.1	2.13988e+06	1.91826e+06	2.38932e+06	16.4	3.17017e+06	2.84707e+06	3.53309e+06	17.64	3.97722e+06	3.49307e+06	4.52751e+06	25.04	1.33733e+07	1.18217e+07	1.51253e+07	17.74	4.0446e+06	3.55257e+06	4.60379e+06
1107100	-1.31	-26.25	39.3822	30.3228	56.2479	-11.54	11336.5	10889	12239.9	-5.41	43829.2	50361.2	50382.5	6.48	358771	319581	408215	8.19	697402	616128	790360	14.39	2.14311e+06	1.9211e+06	2.39298e+06	16.69	3.17494e+06	2.85128e+06	3.5385e+06	17.814	3.98298e+06	3.49808e+06	4.53414e+06	25.214	1.33926e+07	1.18386e+07	1.51474e+07	17.914	4.05046e+06	3.55766e+06	4.61053e+06
1108500	-1.42	-26.8	39.4061	30.3504	56.2686	-11.98	11351.5	10904.4	12254.4	-5.52	43890.6	50435.1	50453.9	6.26	359294	320047	408802	8.08	698370	616971	791472	14.28	2.14606e+06	1.92371e+06	2.39632e+06	16.58	3.17931e+06	2.85515e+06	3.54343e+06	17.748	3.9883e+06	3.5027e+06	4.54025e+06	25.148	1.34104e+07	1.18542e+07	1.51678e+07	17.848	4.05587e+06	3.56237e+06	4.61675e+06
1109700	-1.13	-25.35	39.4397	30.3855	56.3007	-10.82	11368.1	10920.6	12271.3	-5.23	43946.5	50501.3	50519.7	6.84	359818	320500	409408	8.37	699249	617728	792491	14.57	2.14872e+06	1.92604e+06	2.39935e+06	16.87	3.18325e+06	2.8586e+06	3.54791e+06	17.922	3.993e+06	3.50676e+06	4.54568e+06	25.322	1.34262e+07	1.18679e+07	1.51858e+07	18.022	4.06064e+06	3.56649e+06	4.62226e+06
1111500	-1	-24.7	39.5025	30.4483	56.3635	-10.3	11396	10947.4	12300.5	-5.1	44032.7	50592.4	50621.9	7.1	360659	321217	410394	8.5	700599	618885	794066	14.7	2.1528e+06	1.92959e+06	2.40403e+06	17	3.18928e+06	2.86387e+06	3.55481e+06	18	4.00013e+06	3.51292e+06	4.55394e+06	25.4	1.34501e+07	1.18887e+07	1.52133e+07	18.1	4.0679e+06	3.57275e+06	4.63067e+06
1113100	-1.12	-25.3	39.5481	30.4958	56.4073	-10.78	11418.3	10969.2	12323.3	-5.22	44107.3	50685.2	50709.9	6.86	361361	321823	411206	8.38	701772	619894	795427	14.58	2.15635e+06	1.9327e+06	2.40809e+06	16.88	3.19453e+06	2.86848e+06	3.56079e+06	17.928	4.0064e+06	3.51834e+06	4.56118e+06	25.328	1.3471e+07	1.1907e+07	1.52374e+07	18.028	4.07427e+06	3.57826e+06	4.63803e+06
1114400	-1.3	-26.2	39.5754	30.526	56.4319	-11.5	11433.7	10984.7	12338.6	-5.4	44165.7	50759.8	50778.3	6.5	361879	322279	411795	8.2	702693	620692	796489	14.4	2.15915e+06	1.93517e+06	2.41126e+06	16.7	3.19867e+06	2.87213e+06	3.56549e+06	17.82	4.0114e+06	3.52268e+06	4.56694e+06	25.22	1.34878e+07	1.19216e+07	1.52566e+07	17.92	4.07935e+06	3.58268e+06	4.64388e+06
1116200	-1.36	-26.5	39.6095	30.5645	56.4621	-11.74	11454	11005.4	12358.5	-5.46	44245.6	50846.6	50871.5	6.38	362574	322895	412579	8.14	703953	621787	797938	14.34	2.16299e+06	1.93855e+06	2.41561e+06	16.64	3.20435e+06	2.87715e+06	3.5719e+06	17.784	4.01828e+06	3.52865e+06	4.57485e+06	25.184	1.35109e+07	1.19418e+07	1.52829e+07	17.884	4.08635e+06	3.58876e+06	4.65193e+06
1118500	-1.65	-27.95	39.6359	30.5976	56.4832	-12.9	11474	11026.9	12377.1	-5.75	44341.5	50954.6	50982.1	5.8	363335	323589	413412	7.85	705475	623123	799671	14.05	2.16765e+06	1.94271e+06	2.42084e+06	16.35	3.21125e+06	2.88331e+06	3.57964e+06	17.61	4.02682e+06	3.53611e+06	4.58462e+06	25.01	1.35396e+07	1.1967e+07	1.53155e+07	17.71	4.09503e+06	3.59634e+06	4.66186e+06
1120100	-1.91	-29.25	39.6476	30.6137	56.4917	-13.94	11484.9	11039.2	12386.8	-6.01	44404.6	51037.4	51054.1	5.28	363795	324021	413903	7.59	706482	624016	800805	13.79	2.17075e+06	1.94549e+06	2.42429e+06	16.09	3.21585e+06	2.88745e+06	3.58474e+06	17.454	4.03261e+06	3.5412e+06	4.59121e+06	24.854	1.3559e+07	1.19842e+07	1.53375e+07	17.554	4.10092e+06	3.60151e+06	4.66856e+06
1122400	-2.03	-29.85	39.6613	30.6333	56.5011	-14.42	11499.1	11055.5	12399.1	-6.13	44493	51131.9	51154.5	5.04	364416	324611	414555	7.47	707896	625276	802392	13.67	2.17512e+06	1.94944e+06	2.42913e+06	15.97	3.22232e+06	2.8933e+06	3.5919e+06	17.382	4.04083e+06	3.54843e+06	4.60054e+06	24.782	1.35867e+07	1.20087e+07	1.53687e+07	17.482	4.10928e+06	3.60887e+06	4.67804e+06
1124600	-2.27	-31.05	39.6698	30.6466	56.5066	-15.38	11509.9	11068.6	12408.1	-6.37	44573.3	51225.9	51244.8	4.56	364937	325120	415090	7.23	709187	626437	803827	13.43	2.17913e+06	1.95308e+06	2.43353e+06	15.73	3.22827e+06	2.89872e+06	3.59842e+06	17.238	4.0485e+06	3.55522e+06	4.60921e+06	24.638	1.36125e+07	1.20317e+07	1.53977e+07	17.338	4.11708e+06	3.61577e+06	4.68686e+06
1126500	-2.61	-32.75	39.6738	30.6538	56.5088	-16.74	11516.8	11077.4	12413.4	-6.71	44637.8	51302.9	51316.2	3.88	365312	325499	415460	6.89	710231	627388	804973	13.09	2.18239e+06	1.95609e+06	2.43708e+06	15.39	3.23312e+06	2.90319e+06	3.60368e+06	17.034	4.0549e+06	3.56092e+06	4.61639e+06	24.434	1.36341e+07	1.20511e+07	1.54219e+07	17.134	4.12359e+06	3.62157e+06	4.69417e+06
1128200	-2.78	-33.6	39.6764	30.6588	56.5102	-17.42	11522	11084.4	12417.3	-6.88	44693.4	51366.8	51377.4	3.54	365618	325814	415757	6.72	711134	628216	805958	12.92	2.18523e+06	1.95871e+06	2.44014e+06	15.22	3.23733e+06	2.90709e+06	3.60822e+06	16.932	4.06053e+06	3.56595e+06	4.62269e+06	24.332	1.36531e+07	1.20681e+07	1.5443e+07	17.032	4.12932e+06	3.62669e+06	4.70058e+06
1129800	-2.77	-33.55	39.679	30.6636	56.5115	-17.38	11527	11091	12421	-6.87	44745.9	51425.1	51435.2	3.56	365907	326112	416038	6.73	711986	628997	806887	12.93	2.1879e+06	1.96119e+06	2.44303e+06	15.23	3.2413e+06	2.91077e+06	3.61251e+06	16.938	4.06584e+06	3.57069e+06	4.62863e+06	24.338	1.36711e+07	1.20842e+07	1.54629e+07	17.038	4.13472e+06	3.63151e+06	4.70661e+06
1130900	-3.06	-35	39.68	30.6657	56.512	-18.54	11529.6	11094.6	12422.9	-7.16	44779.8	51466.3	51472	2.98	366077	326293	416198	6.44	712539	629510	807484	12.64	2.18965e+06	1.96282e+06	2.4449e+06	14.94	3.2439e+06	2.9132e+06	3.61528e+06	16.764	4.06938e+06	3.57387e+06	4.63257e+06	24.164	1.3683e+07	1.20951e+07	1.54762e+07	16.864	4.13832e+06	3.63475e+06	4.71062e+06
1132500	-3.04	-34.9	39.6816	30.669	56.5127	-18.46	11533.4	11100	12425.6	-7.14	44829.3	51517.5	51525.8	3.02	366327	326558	416433	6.46	713348	630259	808356	12.66	2.1922e+06	1.9652e+06	2.44763e+06	14.96	3.24769e+06	2.91675e+06	3.61934e+06	16.776	4.07454e+06	3.57851e+06	4.63832e+06	24.176	1.37005e+07	1.21108e+07	1.54955e+07	16.876	4.14357e+06	3.63946e+06	4.71646e+06
1134100	-2.65	-32.95	39.6847	30.6747	56.5144	-16.9	11539	11107.2	12429.9	-6.75	44883.1	51574.5	51585.4	3.8	366635	326871	416737	6.85	714220	631054	809312	13.05	2.19493e+06	1.96772e+06	2.45059e+06	15.35	3.25174e+06	2.92049e+06	3.62373e+06	17.01	4.07991e+06	3.5833e+06	4.64434e+06	24.41	1.37186e+07	1.21271e+07	1.55157e+07	17.11	4.14903e+06	3.64433e+06	4.72259e+06
1135700	-2.64	-32.9	39.6879	30.6804	56.5162	-16.86	11544.6	11114.5	12434.2	-6.74	44937	51634.1	51645.1	3.82	366946	327187	417043	6.86	715094	631851	810270	13.06	2.19766e+06	1.97024e+06	2.45356e+06	15.36	3.2558e+06	2.92423e+06	3.62813e+06	17.016	4.08529e+06	3.58809e+06	4.65037e+06	24.416	1.37368e+07	1.21433e+07	1.5536e+07	17.116	4.1545e+06	3.6492e+06	4.72872e+06
1138000	-2.45	-31.95	39.6944	30.6913	56.5201	-16.1	11554.2	11126.5	12441.9	-6.55	45017.8	51717.5	51735.2	4.2	367441	327679	417540	7.05	716397	633031	811709	13.25	2.20173e+06	1.97396e+06	2.45799e+06	15.55	3.26183e+06	2.92976e+06	3.6347e+06	17.13	4.09317e+06	3.59508e+06	4.65924e+06	24.53	1.37633e+07	1.2167e+07	1.55657e+07	17.23	4.16251e+06	3.65632e+06	4.73774e+06
1140200	-2.11	-30.25	39.7057	30.708	56.5277	-14.74	11566.8	11141.2	12452.7	-6.21	45101	51808.7	51829.3	4.88	368009	328224	418133	7.39	717729	634222	813198	13.59	2.20585e+06	1.97768e+06	2.46254e+06	15.89	3.26794e+06	2.9353e+06	3.64144e+06	17.334	4.10097e+06	3.60195e+06	4.66808e+06	24.734	1.37896e+07	1.21903e+07	1.55953e+07	17.434	4.17044e+06	3.66331e+06	4.74673e+06
1142000	-1.87	-29.05	39.7198	30.7271	56.5381	-13.78	11579.6	11155.5	12464.1	-5.97	45172.6	51891.9	51911.1	5.36	368538	328718	418699	7.63	718870	635232	814487	13.83	2.20936e+06	1.98084e+06	2.46646e+06	16.13	3.27315e+06	2.93998e+06	3.64723e+06	17.478	4.1075e+06	3.60769e+06	4.67552e+06	24.878	1.38116e+07	1.22097e+07	1.56202e+07	17.578	4.17709e+06	3.66914e+06	4.7543e+06
1143900	-1.87	-29.05	39.7347	30.7473	56.5491	-13.78	11593.1	11170.6	12476.2	-5.97	45248.1	51977.2	51997.5	5.36	369097	329240	419297	7.63	720075	636300	815847	13.83	2.21307e+06	1.98417e+06	2.47059e+06	16.13	3.27864e+06	2.94492e+06	3.65334e+06	17.478	4.1144e+06	3.61375e+06	4.68338e+06	24.878	1.38347e+07	1.22302e+07	1.56464e+07	17.578	4.18411e+06	3.6753e+06	4.76229e+06
1145500	-1.6	-27.7	39.7548	30.7719	56.5654	-12.7	11607.6	11186.1	12489.8	-5.7	45315.6	52055.8	52075.5	5.9	369640	329734	419895	7.9	721145	637237	817066	14.1	2.21634e+06	1.98708e+06	2.47427e+06	16.4	3.28349e+06	2.94924e+06	3.65877e+06	17.64	4.12037e+06	3.61896e+06	4.69022e+06	25.04	1.38548e+07	1.22478e+07	1.56692e+07	17.74	4.19018e+06	3.6806e+06	4.76924e+06
1146400	-1.5	-27.2	39.7682	30.7879	56.5767	-12.3	11616.6	11195.5	12498.4	-5.6	45354.3	52108.8	52120.4	6.1	369963	330024	420254	8	721758	637772	817768	14.2	2.21821e+06	1.98874e+06	2.47638e+06	16.5	3.28626e+06	2.9517e+06	3.66189e+06	17.7	4.12377e+06	3.62191e+06	4.69411e+06	25.1	1.38662e+07	1.22578e+07	1.56822e+07	17.8	4.19363e+06	3.68361e+06	4.7732e+06
1147600	-1.35	-26.45	39.7913	30.8139	56.5972	-11.7	11630.2	11209.3	12511.7	-5.45	45407.7	52166.1	52182.7	6.4	370429	330436	420780	8.15	722599	638503	818736	14.35	2.22078e+06	1.991e+06	2.47928e+06	16.65	3.29005e+06	2.95505e+06	3.66618e+06	17.79	4.12836e+06	3.6259e+06	4.69939e+06	25.19	1.38816e+07	1.22713e+07	1.56998e+07	17.89	4.1983e+06	3.68766e+06	4.77857e+06
1148700	-1.42	-26.8	39.8101	30.8356	56.6135	-11.98	11642	11221.4	12523.1	-5.52	45455.8	52224.1	52238.8	6.26	370840	330802	421242	8.08	723361	639165	819610	14.28	2.2231e+06	1.99305e+06	2.4819e+06	16.58	3.29348e+06	2.95809e+06	3.67005e+06	17.748	4.13254e+06	3.62954e+06	4.70419e+06	25.148	1.38956e+07	1.22836e+07	1.57158e+07	17.848	4.20255e+06	3.69136e+06	4.78345e+06
1149700	-1.42	-26.8	39.8272	30.8553	56.6282	-11.98	11652.6	11232.4	12533.5	-5.52	45499.6	52276.4	52289.8	6.26	371214	331136	421661	8.08	724052	639768	820404	14.28	2.22521e+06	1.99491e+06	2.48429e+06	16.58	3.2966e+06	2.96085e+06	3.67358e+06	17.748	4.13634e+06	3.63284e+06	4.70856e+06	25.148	1.39083e+07	1.22947e+07	1.57303e+07	17.848	4.20641e+06	3.69472e+06	4.78789e+06
1151100	-1.23	-25.85	39.8603	30.8911	56.6588	-11.22	11670.3	11250.1	12551.3	-5.33	45563.5	52344.2	52364.7	6.64	371793	331642	422324	8.27	725057	640636	821566	14.47	2.22826e+06	1.99759e+06	2.48776e+06	16.77	3.30112e+06	2.96482e+06	3.6787e+06	17.862	4.14176e+06	3.63754e+06	4.71481e+06	25.262	1.39265e+07	1.23106e+07	1.57511e+07	17.962	4.21193e+06	3.6995e+06	4.79425e+06
1152700	-1.33	-26.35	39.8922	30.9268	56.6873	-11.62	11688.8	11268.9	12569.5	-5.43	45634.9	52425.8	52448.2	6.44	372421	332196	423035	8.17	726184	641614	822863	14.37	2.23168e+06	2.00061e+06	2.49164e+06	16.67	3.30619e+06	2.9693e+06	3.68444e+06	17.802	4.1479e+06	3.64287e+06	4.72187e+06	25.202	1.39471e+07	1.23286e+07	1.57746e+07	17.902	4.21816e+06	3.70492e+06	4.80143e+06
1154500	-1.32	-26.3	39.9287	30.9675	56.72	-11.58	11709.9	11290.1	12590.2	-5.42	45715.4	52517	52542.4	6.46	373131	332822	423840	8.18	727453	642715	824326	14.38	2.23555e+06	2.00402e+06	2.49603e+06	16.68	3.3119e+06	2.97435e+06	3.69091e+06	17.808	4.15481e+06	3.64887e+06	4.72982e+06	25.208	1.39703e+07	1.23488e+07	1.58011e+07	17.908	4.22519e+06	3.71102e+06	4.80951e+06
1156400	-1.25	-25.95	39.9721	31.0148	56.7599	-11.3	11733.5	11313.7	12613.9	-5.35	45801.7	52615.9	52643.6	6.6	373909	333503	424728	8.25	728812	643890	825896	14.45	2.23967e+06	2.00764e+06	2.50072e+06	16.75	3.31801e+06	2.97972e+06	3.69783e+06	17.85	4.16215e+06	3.65523e+06	4.73829e+06	25.25	1.39949e+07	1.23703e+07	1.58293e+07	17.95	4.23266e+06	3.71749e+06	4.81812e+06
1158000	-1.08	-25.1	40.0208	31.0649	56.8074	-10.62	11756.6	11336.2	12637.7	-5.18	45877	52707.3	52732.5	6.94	374626	334119	425561	8.42	729994	644906	827270	14.62	2.24325e+06	2.01077e+06	2.50481e+06	16.92	3.3233e+06	2.98436e+06	3.70387e+06	17.952	4.16844e+06	3.66067e+06	4.74557e+06	25.352	1.40159e+07	1.23886e+07	1.58535e+07	18.052	4.23906e+06	3.72302e+06	4.82552e+06
1159600	-1.29	-26.15	40.055	31.1026	56.8383	-11.46	11775.8	11355.5	12656.7	-5.39	45949	52794	52816.8	6.52	375267	334683	426290	8.21	731129	645889	828579	14.41	2.2467e+06	2.01381e+06	2.50873e+06	16.71	3.3284e+06	2.98886e+06	3.70965e+06	17.826	4.1746e+06	3.66601e+06	4.75266e+06	25.226	1.40366e+07	1.24067e+07	1.58771e+07	17.926	4.24532e+06	3.72845e+06	4.83273e+06
1161200	-1.01	-24.75	40.1099	31.1576	56.893	-10.34	11800.4	11379.1	12682.4	-5.11	46025.5	52881.3	52907.4	7.08	376011	335318	427161	8.49	732327	646916	829976	14.69	2.25032e+06	2.01696e+06	2.51288e+06	16.99	3.33375e+06	2.99354e+06	3.71577e+06	17.994	4.18094e+06	3.67148e+06	4.76e+06	25.394	1.40578e+07	1.24251e+07	1.59015e+07	18.094	4.25176e+06	3.73401e+06	4.84019e+06
1162600	-0.76	-23.5	40.1829	31.2251	56.9722	-9.34	11827.2	11403.7	12711.6	-4.86	46096.1	52966.3	52991.8	7.58	376754	335936	428054	8.74	733427	647850	831270	14.94	2.25363e+06	2.01982e+06	2.5167e+06	17.24	3.33864e+06	2.99777e+06	3.72141e+06	18.144	4.18662e+06	3.67636e+06	4.76661e+06	25.544	1.40768e+07	1.24416e+07	1.59234e+07	18.244	4.25754e+06	3.73898e+06	4.84692e+06
1163800	-0.75	-23.45	40.2466	31.2836	57.0414	-9.3	11850.4	11424.9	12737	-4.85	46156.7	53042.4	53064.3	7.6	377394	336468	428824	8.75	734372	648652	832382	14.95	2.25647e+06	2.02228e+06	2.51998e+06	17.25	3.34283e+06	3.0014e+06	3.72624e+06	18.15	4.1915e+06	3.68055e+06	4.77229e+06	25.55	1.40931e+07	1.24557e+07	1.59423e+07	18.25	4.2625e+06	3.74324e+06	4.85269e+06
1165400	-0.57	-22.55	40.3611	31.3829	57.1734	-8.58	11886.6	11457.1	12777.7	-4.67	46240.6	53133.9	53165.6	7.96	378333	337233	429973	8.93	735676	649752	833927	15.13	2.26037e+06	2.02563e+06	2.52452e+06	17.43	3.3486e+06	3.00637e+06	3.73293e+06	18.258	4.19812e+06	3.68621e+06	4.78002e+06	25.658	1.41152e+07	1.24747e+07	1.59679e+07	18.358	4.26924e+06	3.749e+06	4.86055e+06
1166700	-0.62	-22.8	40.4468	31.4584	57.2705	-8.78	11914.8	11482.3	12809.2	-4.72	46308.1	53221.6	53246.8	7.86	379076	337842	430878	8.88	736725	650638	835168	15.08	2.26352e+06	2.02834e+06	2.52817e+06	17.38	3.35324e+06	3.01037e+06	3.73831e+06	18.228	4.20348e+06	3.69079e+06	4.78627e+06	25.628	1.41331e+07	1.24902e+07	1.59886e+07	18.328	4.27468e+06	3.75366e+06	4.8669e+06
1167900	-0.79	-23.65	40.5063	31.5139	57.3344	-9.46	11937.2	11503	12833.4	-4.89	46368.2	53297	53318.6	7.52	379703	338365	431629	8.71	737663	651435	836269	14.91	2.26634e+06	2.03078e+06	2.53142e+06	17.21	3.35741e+06	3.01399e+06	3.74311e+06	18.126	4.20833e+06	3.69497e+06	4.79192e+06	25.526	1.41494e+07	1.25042e+07	1.60074e+07	18.226	4.27962e+06	3.7579e+06	4.87265e+06
1169100	-0.81	-23.75	40.5639	31.568	57.3958	-9.54	11959.2	11523.3	12857.2	-4.91	46428	53368.6	53390	7.48	380323	338884	432370	8.69	738597	652230	837366	14.89	2.26915e+06	2.03321e+06	2.53467e+06	17.19	3.36156e+06	3.01759e+06	3.74788e+06	18.114	4.21318e+06	3.69913e+06	4.79755e+06	25.514	1.41656e+07	1.25183e+07	1.60261e+07	18.214	4.28455e+06	3.76214e+06	4.87838e+06
1170500	-0.73	-23.35	40.6407	31.6382	57.4798	-9.22	11986.7	11548.5	12887.4	-4.83	46499	53449.2	53475.1	7.64	381078	339510	433280	8.77	739703	653168	838669	14.97	2.27247e+06	2.03608e+06	2.53851e+06	17.27	3.36647e+06	3.02184e+06	3.75355e+06	18.162	4.21888e+06	3.70403e+06	4.80419e+06	25.562	1.41846e+07	1.25347e+07	1.60481e+07	18.262	4.29035e+06	3.76711e+06	4.88513e+06
1171700	-0.85	-23.95	40.6946	31.6894	57.5365	-9.7	12008	11568.3	12910.2	-4.95	46558.3	53524.8	53545.8	7.4	381685	340020	434003	8.65	740630	653958	839756	14.85	2.27526e+06	2.0385e+06	2.54173e+06	17.15	3.37059e+06	3.02543e+06	3.75829e+06	18.09	4.22371e+06	3.70818e+06	4.8098e+06	25.49	1.42008e+07	1.25487e+07	1.60668e+07	18.19	4.29526e+06	3.77134e+06	4.89083e+06
1173000	-0.64	-22.9	40.7775	31.7629	57.6298	-8.86	12035.6	11593.1	12941	-4.74	46625.5	53601.6	53626.6	7.82	382420	340624	434897	8.86	741675	654841	840991	15.06	2.27839e+06	2.0412e+06	2.54536e+06	17.36	3.37522e+06	3.02942e+06	3.76365e+06	18.216	4.22906e+06	3.71276e+06	4.81603e+06	25.616	1.42187e+07	1.25641e+07	1.60874e+07	18.316	4.30069e+06	3.77599e+06	4.89717e+06
1174200	-0.44	-21.9	40.8839	31.8514	57.7578	-8.06	12066	11619.5	12976	-4.54	46690.2	53679.9	53705	8.22	383174	341230	435832	9.06	742678	655683	842184	15.26	2.28139e+06	2.04376e+06	2.54886e+06	17.56	3.37964e+06	3.03321e+06	3.7688e+06	18.336	4.23409e+06	3.71705e+06	4.82192e+06	25.736	1.42354e+07	1.25786e+07	1.61069e+07	18.436	4.30581e+06	3.78036e+06	4.90316e+06
1175400	-0.62	-22.8	40.963	31.9211	57.8475	-8.78	12092	11642.8	13005	-4.72	46752.5	53756.7	53780	7.86	383860	341793	436668	8.88	743646	656501	843330	15.08	2.28429e+06	2.04626e+06	2.55223e+06	17.38	3.38392e+06	3.03691e+06	3.77376e+06	18.228	4.23903e+06	3.72128e+06	4.82769e+06	25.628	1.4252e+07	1.25928e+07	1.61261e+07	18.328	4.31083e+06	3.78466e+06	4.90902e+06
1176600	-0.65	-22.95	41.0382	31.988	57.932	-8.9	12117.4	11665.6	13033.1	-4.75	46814.4	53831.4	53854.4	7.8	384535	342348	437488	8.85	744609	657315	844467	15.05	2.28718e+06	2.04875e+06	2.55558e+06	17.35	3.38819e+06	3.04059e+06	3.7787e+06	18.21	4.24396e+06	3.7255e+06	4.83344e+06	25.61	1.42684e+07	1.2607e+07	1.61451e+07	18.31	4.31584e+06	3.78895e+06	4.91486e+06
1177800	-0.52	-22.3	41.1315	32.0676	58.0413	-8.38	12145.7	11690.6	13065.3	-4.62	46878.1	53907	53931.3	8.06	385257	342934	438377	8.98	745597	658146	845639	15.18	2.29013e+06	2.05128e+06	2.55902e+06	17.48	3.39255e+06	3.04434e+06	3.78376e+06	18.288	4.24895e+06	3.72977e+06	4.83927e+06	25.688	1.42851e+07	1.26214e+07	1.61644e+07	18.388	4.32092e+06	3.79329e+06	4.92079e+06
1178900	-0.41	-21.75	41.234	32.152	58.1658	-7.94	12174.4	11715.3	13098.4	-4.51	46937.8	53980.4	54003.7	8.28	385960	343497	439251	9.09	746521	658921	846741	15.29	2.29289e+06	2.05364e+06	2.56224e+06	17.59	3.39662e+06	3.04783e+06	3.78851e+06	18.354	4.25357e+06	3.73371e+06	4.84469e+06	25.754	1.43005e+07	1.26347e+07	1.61824e+07	18.454	4.32562e+06	3.7973e+06	4.9263e+06
1180100	-0.7	-23.2	41.3033	32.2146	58.2422	-9.1	12198.6	11737.3	13125.1	-4.8	46999	54054.7	54077.2	7.7	386617	344041	440046	8.8	747475	659729	847866	15	2.29575e+06	2.05611e+06	2.56556e+06	17.3	3.40085e+06	3.05148e+06	3.79339e+06	18.18	4.25847e+06	3.73792e+06	4.8504e+06	25.58	1.43169e+07	1.26488e+07	1.62013e+07	18.28	4.33061e+06	3.80158e+06	4.93211e+06
1181300	-0.49	-22.15	41.4013	32.2974	58.3582	-8.26	12227.7	11762.8	13158.3	-4.59	47063	54130	54154.6	8.12	387351	344635	440952	9.01	748468	660564	849046	15.21	2.29872e+06	2.05865e+06	2.56902e+06	17.51	3.40523e+06	3.05525e+06	3.79849e+06	18.306	4.26348e+06	3.74219e+06	4.85626e+06	25.706	1.43336e+07	1.26632e+07	1.62208e+07	18.406	4.3357e+06	3.80593e+06	4.93806e+06
1182500	-0.45	-21.95	41.506	32.3847	58.4837	-8.1	12257.9	11789	13193	-4.55	47127.6	54207.9	54232.9	8.2	388101	345239	441882	9.05	749469	661404	850237	15.25	2.30171e+06	2.06121e+06	2.57251e+06	17.55	3.40964e+06	3.05903e+06	3.80363e+06	18.33	4.26851e+06	3.74648e+06	4.86214e+06	25.73	1.43504e+07	1.26777e+07	1.62402e+07	18.43	4.34081e+06	3.81029e+06	4.94405e+06
1183700	-0.76	-23.5	41.5686	32.4425	58.5516	-9.34	12280.9	11810.1	13218	-4.86	47188.1	54283.4	54305.2	7.58	388738	345769	442647	8.74	750412	662204	851346	14.94	2.30454e+06	2.06366e+06	2.57578e+06	17.24	3.41383e+06	3.06266e+06	3.80845e+06	18.144	4.27338e+06	3.75066e+06	4.86781e+06	25.544	1.43667e+07	1.26917e+07	1.62591e+07	18.244	4.34576e+06	3.81454e+06	4.94981e+06
1185100	-0.83	-23.85	41.6336	32.5039	58.6204	-9.62	12306.1	11833.6	13245.2	-4.93	47257.6	54363.4	54388.2	7.44	389454	346368	443501	8.67	751497	663128	852620	14.87	2.30781e+06	2.06649e+06	2.57955e+06	17.17	3.41866e+06	3.06685e+06	3.81401e+06	18.102	4.27903e+06	3.75552e+06	4.87437e+06	25.502	1.43856e+07	1.27081e+07	1.62808e+07	18.202	4.3515e+06	3.81948e+06	4.95648e+06
1186500	-0.4	-21.7	41.7663	32.6128	58.7819	-7.9	12342.8	11865.3	13287.8	-4.5	47333.7	54450.8	54480.6	8.3	390352	347088	444620	9.1	752676	664116	854025	15.3	2.31133e+06	2.0695e+06	2.58366e+06	17.6	3.42385e+06	3.0713e+06	3.82006e+06	18.36	4.28492e+06	3.76054e+06	4.88128e+06	25.76	1.44053e+07	1.2725e+07	1.63037e+07	18.46	4.3575e+06	3.82459e+06	4.9635e+06
1187500	-0.7	-23.2	41.824	32.665	58.8456	-9.1	12363	11883.6	13310	-4.8	47384.8	54523.1	54541.8	7.7	390900	347541	445282	8.8	753471	664789	854962	15	2.31371e+06	2.07156e+06	2.58642e+06	17.3	3.42737e+06	3.07435e+06	3.82413e+06	18.18	4.289e+06	3.76405e+06	4.88603e+06	25.58	1.44189e+07	1.27368e+07	1.63195e+07	18.28	4.36165e+06	3.82815e+06	4.96834e+06
1188300	-0.99	-24.65	41.8524	32.6933	58.8741	-10.26	12375.5	11895.6	13323.1	-5.09	47423.2	54574.2	54587.3	7.12	391276	347861	445723	8.51	754072	665305	855664	14.71	2.31553e+06	2.07314e+06	2.58851e+06	17.01	3.43006e+06	3.07669e+06	3.8272e+06	18.006	4.29218e+06	3.76678e+06	4.88971e+06	25.406	1.44295e+07	1.2746e+07	1.63317e+07	18.106	4.36488e+06	3.83094e+06	4.97208e+06
1189500	-0.62	-22.8	41.9314	32.7629	58.9638	-8.78	12401.5	11918.8	13352.1	-4.72	47485.5	54639.1	54662.3	7.86	391962	348424	446559	8.88	755041	666123	856809	15.08	2.31843e+06	2.07564e+06	2.59188e+06	17.38	3.43434e+06	3.08039e+06	3.83217e+06	18.228	4.29712e+06	3.77101e+06	4.89548e+06	25.628	1.44461e+07	1.27603e+07	1.63508e+07	18.328	4.3699e+06	3.83524e+06	4.97794e+06
1190500	-0.69	-23.15	41.9901	32.8158	59.0288	-9.06	12421.9	11937.3	13374.6	-4.79	47536.6	54704.9	54723.7	7.72	392512	348878	447225	8.81	755837	666797	857748	15.01	2.32082e+06	2.0777e+06	2.59464e+06	17.31	3.43787e+06	3.08344e+06	3.83625e+06	18.186	4.30121e+06	3.77452e+06	4.90024e+06	25.586	1.44597e+07	1.27721e+07	1.63667e+07	18.286	4.37406e+06	3.8388e+06	4.98279e+06
1191300	-1.19	-25.65	42.0103	32.8374	59.0478	-11.06	12432.4	11947.7	13385.2	-5.29	47573.4	54754.9	54766.9	6.72	392851	349172	447614	8.31	756416	667297	858418	14.51	2.32258e+06	2.07924e+06	2.59664e+06	16.81	3.44047e+06	3.08572e+06	3.8392e+06	17.886	4.30432e+06	3.77721e+06	4.90383e+06	25.286	1.44701e+07	1.27812e+07	1.63786e+07	17.986	4.37723e+06	3.84154e+06	4.98644e+06
1192700	-1.35	-26.45	42.0373	32.8678	59.0717	-11.7	12448.3	11963.9	13400.8	-5.45	47635.6	54820.2	54839.6	6.4	393394	349653	448228	8.15	757398	668149	859548	14.35	2.32557e+06	2.08188e+06	2.60003e+06	16.65	3.44489e+06	3.08963e+06	3.8442e+06	17.79	4.30968e+06	3.78187e+06	4.91e+06	25.19	1.44881e+07	1.27969e+07	1.63991e+07	17.89	4.38267e+06	3.84628e+06	4.9927e+06
1193900	-0.97	-24.55	42.0813	32.9114	59.1162	-10.18	12467.4	11982.1	13420.9	-5.07	47693.5	54888.3	54908.2	7.16	393964	350138	448898	8.53	758303	668924	860605	14.73	2.3283e+06	2.08426e+06	2.60317e+06	17.03	3.44893e+06	3.09316e+06	3.84883e+06	18.018	4.31445e+06	3.78598e+06	4.91553e+06	25.418	1.45041e+07	1.28108e+07	1.64175e+07	18.118	4.38753e+06	3.85046e+06	4.99833e+06
1194800	-1.5	-27.2	42.0947	32.9273	59.1275	-12.3	12476.4	11991.4	13429.4	-5.6	47732.2	54941.6	54953.2	6.1	394286	350428	449257	8	758916	669460	861307	14.2	2.33018e+06	2.08592e+06	2.60528e+06	16.5	3.4517e+06	3.09562e+06	3.85195e+06	17.7	4.31784e+06	3.78894e+06	4.91942e+06	25.1	1.45155e+07	1.28207e+07	1.64305e+07	17.8	4.39098e+06	3.85346e+06	5.00228e+06
1195700	-1.81	-28.75	42.1026	32.9377	59.1334	-13.54	12483.1	11998.9	13435.6	-5.91	47768.5	54984.8	54994.7	5.48	394560	350681	449551	7.69	759494	669970	861960	13.89	2.33195e+06	2.08751e+06	2.60726e+06	16.19	3.45433e+06	3.09798e+06	3.85488e+06	17.514	4.32113e+06	3.79182e+06	4.92317e+06	24.914	1.45265e+07	1.28305e+07	1.6443e+07	17.614	4.39432e+06	3.8564e+06	5.00609e+06
1197100	-1.96	-29.5	42.1119	32.9508	59.1401	-14.14	12492.3	12009.3	13443.6	-6.06	47823.1	55042.7	55056.9	5.18	394952	351051	449966	7.54	760366	670745	862942	13.74	2.33464e+06	2.08993e+06	2.61025e+06	16.04	3.45832e+06	3.10158e+06	3.8593e+06	17.424	4.32617e+06	3.79625e+06	4.92889e+06	24.824	1.45435e+07	1.28455e+07	1.64621e+07	17.524	4.39944e+06	3.8609e+06	5.01192e+06
1198000	-1.84	-28.9	42.1194	32.9608	59.1456	-13.66	12498.9	12016.6	13449.5	-5.94	47859.1	55088.4	55098.2	5.42	395221	351302	450255	7.66	760940	671253	863591	13.86	2.33641e+06	2.09151e+06	2.61222e+06	16.16	3.46094e+06	3.10393e+06	3.86221e+06	17.496	4.32945e+06	3.79912e+06	4.93263e+06	24.896	1.45545e+07	1.28552e+07	1.64746e+07	17.596	4.40278e+06	3.86382e+06	5.01572e+06
1199400	-2.28	-31.1	42.1247	32.9692	59.149	-15.42	12505.7	12024.9	13455.2	-6.38	47910.1	55143.5	55155.5	4.54	395551	351624	450593	7.22	761760	671991	864502	13.42	2.33895e+06	2.09383e+06	2.61501e+06	15.72	3.46472e+06	3.10737e+06	3.86635e+06	17.232	4.33432e+06	3.80344e+06	4.93814e+06	24.632	1.45709e+07	1.28698e+07	1.64931e+07	17.332	4.40774e+06	3.86821e+06	5.02132e+06
1200900	-2.44	-31.9	42.129	32.9763	59.1516	-16.06	12512	12032.8	13460.3	-6.54	47962.9	55202.8	55214.4	4.22	395875	351946	450919	7.06	762612	672761	865443	13.26	2.34161e+06	2.09626e+06	2.61791e+06	15.56	3.46865e+06	3.11098e+06	3.87065e+06	17.136	4.33947e+06	3.808e+06	4.94393e+06	24.536	1.45883e+07	1.28853e+07	1.65125e+07	17.236	4.41297e+06	3.87286e+06	5.02721e+06
1202300	-2.45	-31.95	42.133	32.9829	59.1539	-16.1	12517.9	12040.1	13464.9	-6.55	48012.1	55258.5	55269.3	4.2	396176	352246	451222	7.05	763406	673480	866319	13.25	2.34408e+06	2.09852e+06	2.62061e+06	15.55	3.47232e+06	3.11434e+06	3.87465e+06	17.13	4.34426e+06	3.81226e+06	4.94933e+06	24.53	1.46044e+07	1.28997e+07	1.65306e+07	17.23	4.41784e+06	3.87718e+06	5.0327e+06
1203500	-2.54	-32.4	42.1358	32.9879	59.1555	-16.46	12522.5	12046	13468.6	-6.64	48053.5	55306.5	55315.2	4.02	396422	352493	451467	6.96	764074	674087	867054	13.16	2.34617e+06	2.10044e+06	2.62288e+06	15.46	3.47542e+06	3.11719e+06	3.87802e+06	17.076	4.34834e+06	3.81588e+06	4.95391e+06	24.476	1.46182e+07	1.2912e+07	1.65459e+07	17.176	4.42199e+06	3.88087e+06	5.03736e+06
1204600	-2.83	-33.85	42.1374	32.9909	59.1563	-17.62	12525.7	12050.3	13471	-6.93	48089.1	55347.6	55354.3	3.44	396615	352692	451653	6.67	764653	674619	867684	12.87	2.34799e+06	2.10212e+06	2.62485e+06	15.17	3.47812e+06	3.1197e+06	3.88093e+06	16.902	4.35196e+06	3.81912e+06	4.95796e+06	24.302	1.46304e+07	1.2923e+07	1.65595e+07	17.002	4.42567e+06	3.88417e+06	5.04148e+06
1205600	-2.89	-34.15	42.1387	32.9934	59.157	-17.86	12528.5	12054.1	13473	-6.99	48121	55383.5	55389.3	3.32	396784	352869	451815	6.61	765173	675098	868249	12.81	2.34962e+06	2.10364e+06	2.62661e+06	15.11	3.48055e+06	3.12196e+06	3.88354e+06	16.866	4.35524e+06	3.82206e+06	4.96162e+06	24.266	1.46415e+07	1.2933e+07	1.65718e+07	16.966	4.42901e+06	3.88715e+06	5.0452e+06
1206500	-2.73	-33.35	42.1402	32.9963	59.1578	-17.22	12531.4	12057.9	13475.2	-6.83	48150.8	55416.3	55422.1	3.64	396950	353040	451977	6.77	765656	675540	868776	12.97	2.35114e+06	2.10504e+06	2.62824e+06	15.27	3.4828e+06	3.12404e+06	3.88597e+06	16.962	4.35823e+06	3.82473e+06	4.96497e+06	24.362	1.46516e+07	1.29421e+07	1.65831e+07	17.062	4.43205e+06	3.88987e+06	5.04861e+06
1207800	-2.92	-34.3	42.1418	32.9994	59.1586	-17.98	12534.9	12062.7	13477.8	-7.02	48192.1	55459.8	55467.3	3.26	397167	353266	452184	6.58	766328	676159	869505	12.78	2.35325e+06	2.10701e+06	2.63052e+06	15.08	3.48595e+06	3.12697e+06	3.88935e+06	16.848	4.36248e+06	3.82853e+06	4.96971e+06	24.248	1.46659e+07	1.2955e+07	1.6599e+07	16.948	4.43637e+06	3.89374e+06	5.05342e+06
1209000	-2.84	-33.9	42.1434	33.0027	59.1594	-17.66	12538.4	12067.4	13480.4	-6.94	48230.8	55502.6	55509.8	3.42	397376	353483	452385	6.66	766958	676739	870191	12.86	2.35523e+06	2.10885e+06	2.63265e+06	15.16	3.48889e+06	3.1297e+06	3.89251e+06	16.896	4.36643e+06	3.83207e+06	4.97412e+06	24.296	1.46793e+07	1.2967e+07	1.66138e+07	16.996	4.44039e+06	3.89733e+06	5.05791e+06
1210200	-2.99	-34.65	42.1447	33.0053	59.16	-18.26	12541.4	12071.6	13482.5	-7.09	48268.3	55544.2	55550.7	3.12	397568	353686	452568	6.51	767570	677304	870853	12.71	2.35716e+06	2.11065e+06	2.63472e+06	15.01	3.49176e+06	3.13238e+06	3.89559e+06	16.806	4.37032e+06	3.83556e+06	4.97846e+06	24.206	1.46924e+07	1.29789e+07	1.66284e+07	16.906	4.44435e+06	3.90088e+06	5.06232e+06
1211200	-2.94	-34.4	42.1459	33.0076	59.1606	-18.06	12544.1	12075.2	13484.5	-7.04	48299.9	55579.6	55585.2	3.22	397733	353859	452725	6.56	768085	677780	871411	12.76	2.35879e+06	2.11216e+06	2.63647e+06	15.06	3.49417e+06	3.13463e+06	3.89817e+06	16.836	4.37358e+06	3.83848e+06	4.98209e+06	24.236	1.47035e+07	1.29888e+07	1.66406e+07	16.936	4.44766e+06	3.90386e+06	5.06602e+06
1212300	-3.04	-34.9	42.1469	33.0099	59.1611	-18.46	12546.7	12078.9	13486.3	-7.14	48334	55616.5	55622.3	3.02	397905	354041	452887	6.46	768641	678294	872011	12.66	2.36054e+06	2.1138e+06	2.63834e+06	14.96	3.49678e+06	3.13707e+06	3.90096e+06	16.776	4.37713e+06	3.84167e+06	4.98604e+06	24.176	1.47155e+07	1.29997e+07	1.66539e+07	16.876	4.45127e+06	3.9071e+06	5.07004e+06
1213300	-3.14	-35.4	42.1477	33.0116	59.1615	-18.86	12548.9	12082	13487.9	-7.24	48364.2	55650.2	55655.1	2.82	398053	354200	453025	6.36	769136	678755	872543	12.56	2.36211e+06	2.11527e+06	2.64001e+06	14.86	3.49911e+06	3.13925e+06	3.90344e+06	16.716	4.38033e+06	3.84454e+06	4.98959e+06	24.116	1.47263e+07	1.30094e+07	1.66659e+07	16.816	4.45452e+06	3.91002e+06	5.07364e+06
1214300	-3.31	-36.25	42.1483	33.013	59.1617	-19.54	12550.8	12084.8	13489.1	-7.41	48393.4	55682.2	55686.5	2.48	398187	354347	453148	6.19	769615	679203	873055	12.39	2.36363e+06	2.1167e+06	2.64163e+06	14.69	3.50137e+06	3.14139e+06	3.90584e+06	16.614	4.38346e+06	3.84738e+06	4.99307e+06	24.014	1.47369e+07	1.30191e+07	1.66776e+07	16.714	4.45771e+06	3.9129e+06	5.07718e+06
1215500	-2.97	-34.55	42.1496	33.0157	59.1623	-18.18	12553.9	12089	13491.4	-7.07	48431.1	55721	55727.6	3.16	398382	354552	453333	6.53	770230	679771	873720	12.73	2.36556e+06	2.11851e+06	2.64371e+06	15.03	3.50425e+06	3.14407e+06	3.90893e+06	16.818	4.38736e+06	3.85088e+06	4.99741e+06	24.218	1.47501e+07	1.3031e+07	1.66922e+07	16.918	4.46168e+06	3.91646e+06	5.0816e+06
1216500	-2.67	-33.05	42.1515	33.0192	59.1634	-16.98	12557.3	12093.5	13494	-6.77	48464.6	55757.9	55764.6	3.76	398573	354746	453520	6.83	770773	680266	874315	13.03	2.36726e+06	2.12007e+06	2.64555e+06	15.33	3.50677e+06	3.1464e+06	3.91166e+06	16.998	4.39071e+06	3.85386e+06	5.00117e+06	24.398	1.47614e+07	1.30411e+07	1.67048e+07	17.098	4.46509e+06	3.9195e+06	5.08542e+06
1217600	-2.56	-32.5	42.1541	33.0236	59.1648	-16.54	12561.5	12098.8	13497.2	-6.66	48502.4	55798.6	55806.5	3.98	398796	354971	453742	6.94	771383	680821	874986	13.14	2.36917e+06	2.12182e+06	2.64762e+06	15.44	3.5096e+06	3.14901e+06	3.91473e+06	17.064	4.39444e+06	3.85718e+06	5.00535e+06	24.464	1.4774e+07	1.30523e+07	1.67188e+07	17.164	4.46888e+06	3.92287e+06	5.08967e+06
1218400	-2.05	-29.95	42.1587	33.0302	59.168	-14.5	12566.3	12104.3	13501.4	-6.15	48533	55833.5	55841.3	5	399009	355174	453966	7.45	771873	681258	875535	13.65	2.37068e+06	2.12319e+06	2.6493e+06	15.95	3.51185e+06	3.15104e+06	3.91721e+06	17.37	4.39729e+06	3.85969e+06	5.00859e+06	24.77	1.47836e+07	1.30608e+07	1.67297e+07	17.47	4.47178e+06	3.92543e+06	5.09297e+06
1219400	-1.79	-28.65	42.1677	33.0421	59.1748	-13.46	12573.9	12112.8	13508.3	-5.89	48573.4	55876.5	55887.7	5.52	399316	355458	454297	7.71	772517	681827	876264	13.91	2.37266e+06	2.12496e+06	2.65151e+06	16.21	3.51478e+06	3.15367e+06	3.92048e+06	17.526	4.40095e+06	3.8629e+06	5.01277e+06	24.926	1.47959e+07	1.30717e+07	1.67436e+07	17.626	4.4755e+06	3.92869e+06	5.09721e+06
1220700	-1.63	-27.85	42.1832	33.0613	59.1873	-12.82	12585.4	12125.1	13519.1	-5.73	48627.9	55934.8	55950.5	5.84	399751	355854	454774	7.87	773381	682585	877248	14.07	2.37531e+06	2.12732e+06	2.65448e+06	16.37	3.5187e+06	3.15716e+06	3.92487e+06	17.622	4.40579e+06	3.86712e+06	5.0183e+06	25.022	1.48121e+07	1.3086e+07	1.67621e+07	17.722	4.48042e+06	3.93298e+06	5.10284e+06
1221900	-1.88	-29.1	42.1924	33.0739	59.1941	-13.82	12593.9	12134.6	13526.6	-5.98	48675.5	55992.2	56004.9	5.34	400102	356183	455149	7.62	774140	683258	878105	13.82	2.37765e+06	2.12942e+06	2.65708e+06	16.12	3.52216e+06	3.16028e+06	3.92872e+06	17.472	4.41014e+06	3.87094e+06	5.02326e+06	24.872	1.48267e+07	1.30989e+07	1.67786e+07	17.572	4.48485e+06	3.93687e+06	5.10788e+06
1223200	-1.66	-28	42.2071	33.0923	59.2057	-12.94	12605.1	12146.6	13537	-5.76	48729.6	56051.8	56067.3	5.78	400529	356573	455617	7.84	774999	684012	879082	14.04	2.38028e+06	2.13176e+06	2.66003e+06	16.34	3.52606e+06	3.16375e+06	3.93308e+06	17.604	4.41497e+06	3.87516e+06	5.02877e+06	25.004	1.48429e+07	1.31132e+07	1.6797e+07	17.704	4.48975e+06	3.94116e+06	5.11349e+06
1224700	-1.6	-27.7	42.2259	33.1154	59.221	-12.7	12618.7	12161.1	13549.8	-5.7	48792.8	56121.9	56140.4	5.9	401039	357036	456178	7.9	776002	684891	880225	14.1	2.38335e+06	2.13449e+06	2.66348e+06	16.4	3.5306e+06	3.1678e+06	3.93818e+06	17.64	4.42056e+06	3.88004e+06	5.03518e+06	25.04	1.48617e+07	1.31297e+07	1.68184e+07	17.74	4.49544e+06	3.94612e+06	5.12e+06
1225900	-1.29	-26.15	42.2515	33.1437	59.2442	-11.46	12633.1	12175.6	13564.1	-5.39	48846.8	56186.5	56203.6	6.52	401520	357459	456724	8.21	776853	685628	881207	14.41	2.38593e+06	2.13677e+06	2.66642e+06	16.71	3.53443e+06	3.17118e+06	3.94252e+06	17.826	4.42518e+06	3.88405e+06	5.0405e+06	25.226	1.48772e+07	1.31432e+07	1.68361e+07	17.926	4.50014e+06	3.9502e+06	5.12541e+06
1227100	-1.15	-25.45	42.284	33.1779	59.2751	-10.9	12649.4	12191.6	13580.7	-5.25	48902.5	56250.8	56269.2	6.8	402038	357908	457322	8.35	777728	686382	882221	14.55	2.38859e+06	2.13909e+06	2.66944e+06	16.85	3.53835e+06	3.17462e+06	3.94698e+06	17.91	4.42987e+06	3.8881e+06	5.04591e+06	25.31	1.48929e+07	1.31569e+07	1.68541e+07	18.01	4.5049e+06	3.95432e+06	5.13091e+06
1228700	-0.75	-23.45	42.3689	33.256	59.3674	-9.3	12680.3	12219.9	13614.4	-4.85	48983.3	56336.6	56365.9	7.6	402892	358617	458349	8.75	778987	687451	883703	14.95	2.39237e+06	2.14236e+06	2.67382e+06	17.25	3.54394e+06	3.17947e+06	3.95343e+06	18.15	4.43637e+06	3.89369e+06	5.05348e+06	25.55	1.49147e+07	1.31757e+07	1.68792e+07	18.25	4.51152e+06	3.96e+06	5.13861e+06
1229900	-0.36	-21.5	42.4904	33.3544	59.5172	-7.74	12712.9	12247.9	13652.4	-4.46	49049.1	56419.9	56445.9	8.38	403678	359245	459332	9.14	780005	688303	884919	15.34	2.39541e+06	2.14495e+06	2.67737e+06	17.64	3.54842e+06	3.1833e+06	3.95866e+06	18.384	4.44144e+06	3.89801e+06	5.05943e+06	25.784	1.49316e+07	1.31902e+07	1.68989e+07	18.484	4.51667e+06	3.96439e+06	5.14466e+06
1231100	-0.11	-20.25	42.6731	33.491	59.7611	-6.74	12753.4	12281.1	13701.7	-4.21	49118.5	56502.3	56531.2	8.88	404574	359942	460482	9.39	781073	689188	886206	15.59	2.39857e+06	2.14763e+06	2.68111e+06	17.89	3.55309e+06	3.18726e+06	3.96416e+06	18.534	4.44665e+06	3.90242e+06	5.06556e+06	25.934	1.49489e+07	1.3205e+07	1.69192e+07	18.634	4.52196e+06	3.96888e+06	5.15089e+06
1232700	-0.01	-19.75	42.9597	33.6987	60.1556	-6.34	12812.2	12328.6	13774.3	-4.11	49213	56607.6	56647.7	9.08	405833	360912	462114	9.49	782525	690387	887962	15.69	2.40287e+06	2.15125e+06	2.6862e+06	17.99	3.55942e+06	3.19261e+06	3.97164e+06	18.594	4.45365e+06	3.90834e+06	5.07383e+06	25.994	1.49722e+07	1.32249e+07	1.69465e+07	18.694	4.52908e+06	3.9749e+06	5.15929e+06
1233900	0.28	-18.3	43.3027	33.9259	60.6714	-5.18	12868.7	12372.1	13847.5	-3.82	49288.3	56708	56741.7	9.66	406932	361733	463580	9.78	783676	691327	889368	15.98	2.40625e+06	2.15408e+06	2.69024e+06	18.28	3.5644e+06	3.19679e+06	3.97758e+06	18.768	4.45906e+06	3.91289e+06	5.08024e+06	26.168	1.49902e+07	1.32402e+07	1.69677e+07	18.868	4.53458e+06	3.97953e+06	5.16582e+06
1235500	0.66	-16.4	44.1395	34.4197	62.0797	-3.66	12972.5	12447.3	13990.6	-3.44	49397.1	56827.4	56879.6	10.42	408716	363018	466050	10.16	785325	692655	891412	16.36	2.41106e+06	2.15805e+06	2.69607e+06	18.66	3.57149e+06	3.20265e+06	3.98612e+06	18.996	4.46655e+06	3.91915e+06	5.0892e+06	26.396	1.50151e+07	1.32611e+07	1.69972e+07	19.096	4.5422e+06	3.98589e+06	5.17492e+06
1237100	0.4	-17.7	44.6935	34.7733	62.9433	-4.7	13056	12510.2	14100.7	-3.7	49500.2	56961.6	57008.8	9.9	410275	364170	468155	9.9	786895	693932	893340	16.1	2.41567e+06	2.16188e+06	2.70159e+06	18.4	3.57827e+06	3.2083e+06	3.99424e+06	18.84	4.47384e+06	3.92527e+06	5.09788e+06	26.24	1.50394e+07	1.32817e+07	1.70258e+07	18.94	4.54962e+06	3.99212e+06	5.18375e+06
1238500	0.38	-17.8	45.163	35.0749	63.6709	-4.78	13127.7	12564.6	14195.2	-3.72	49589.9	57080.3	57121.3	9.86	411625	365169	469973	9.88	788263	695046	895018	16.08	2.41968e+06	2.16522e+06	2.70641e+06	18.38	3.58418e+06	3.21324e+06	4.00131e+06	18.828	4.48021e+06	3.93062e+06	5.10546e+06	26.228	1.50605e+07	1.32996e+07	1.70508e+07	18.928	4.5561e+06	3.99756e+06	5.19146e+06
1240200	0.29	-18.25	45.6568	35.4009	64.4157	-5.14	13208.4	12626.6	14300	-3.81	49696.9	57206.8	57254.8	9.68	413189	366338	472062	9.79	789897	696379	897015	15.99	2.42448e+06	2.16923e+06	2.71215e+06	18.29	3.59125e+06	3.21917e+06	4.00975e+06	18.774	4.48788e+06	3.93707e+06	5.11457e+06	26.174	1.50861e+07	1.33213e+07	1.70808e+07	18.874	4.56389e+06	4.00412e+06	5.20071e+06
1241800	0.16	-18.9	46.0339	35.6601	64.9626	-5.66	13276.4	12680	14386.4	-3.94	49794.8	57333.5	57376.4	9.42	414565	367380	473876	9.66	791396	697610	898840	15.86	2.4289e+06	2.17294e+06	2.71742e+06	18.16	3.59777e+06	3.22464e+06	4.01749e+06	18.696	4.49501e+06	3.94308e+06	5.123e+06	26.096	1.51098e+07	1.33414e+07	1.71087e+07	18.796	4.57114e+06	4.01023e+06	5.20929e+06
1242600	0.13	-19.05	46.2136	35.7847	65.2208	-5.78	13309.6	12706.2	14428.4	-3.97	49843.5	57415.6	57436.8	9.36	415243	367894	474766	9.63	792142	698222	899746	15.83	2.4311e+06	2.17479e+06	2.72003e+06	18.13	3.60101e+06	3.22737e+06	4.02133e+06	18.678	4.49856e+06	3.94608e+06	5.12721e+06	26.078	1.51216e+07	1.33515e+07	1.71225e+07	18.778	4.57475e+06	4.01328e+06	5.21357e+06
1244200	-0.37	-21.55	46.3729	35.9142	65.4167	-7.78	13352.7	12743.2	14478.5	-4.47	49931.1	57508.7	57543.3	8.36	416285	368728	476070	9.13	793497	699356	901364	15.33	2.43514e+06	2.17824e+06	2.72476e+06	17.63	3.60697e+06	3.23247e+06	4.02829e+06	18.378	4.50531e+06	3.95183e+06	5.13513e+06	25.778	1.51441e+07	1.33708e+07	1.71488e+07	18.478	4.58162e+06	4.01913e+06	5.22162e+06
1245600	-0.67	-23.05	46.4578	35.9902	65.5114	-8.98	13381.7	12769.4	14510.7	-4.77	50003	57603.1	57629.6	7.76	417064	369370	477014	8.83	794616	700303	902685	15.03	2.4385e+06	2.18113e+06	2.72865e+06	17.33	3.61193e+06	3.23676e+06	4.03402e+06	18.198	4.51105e+06	3.95675e+06	5.14181e+06	25.598	1.51633e+07	1.33874e+07	1.7171e+07	18.298	4.58745e+06	4.02413e+06	5.22842e+06
1246600	-1.3	-26.2	46.4788	36.0134	65.5303	-11.5	13393.6	12781.4	14522.4	-5.4	50047.9	57668	57682.2	6.5	417463	369720	477467	8.2	795324	700917	903501	14.4	2.44065e+06	2.18303e+06	2.7311e+06	16.7	3.61511e+06	3.23957e+06	4.03763e+06	17.82	4.5149e+06	3.96009e+06	5.14624e+06	25.22	1.51762e+07	1.33987e+07	1.71857e+07	17.92	4.59136e+06	4.02752e+06	5.23292e+06
1247700	-1.72	-28.3	46.49	36.0278	65.5391	-13.18	13402.6	12791.1	14530.7	-5.82	50093.1	57721.4	57734.2	5.66	417814	370043	477848	7.78	796042	701549	904316	13.98	2.44286e+06	2.18499e+06	2.73356e+06	16.28	3.61838e+06	3.24249e+06	4.04128e+06	17.568	4.51895e+06	3.96364e+06	5.15088e+06	24.968	1.51898e+07	1.34107e+07	1.72012e+07	17.668	4.59549e+06	4.03113e+06	5.23763e+06
1249300	-2.42	-31.8	46.4947	36.0357	65.5419	-15.98	13409.4	12799.7	14536.2	-6.52	50149.7	57784.8	57797.3	4.26	418163	370390	478201	7.08	796954	702374	905325	13.28	2.4457e+06	2.18759e+06	2.73667e+06	15.58	3.62259e+06	3.24635e+06	4.04588e+06	17.148	4.52445e+06	3.96851e+06	5.15707e+06	24.548	1.52084e+07	1.34272e+07	1.72219e+07	17.248	4.60108e+06	4.03609e+06	5.24393e+06
1250100	-2.55	-32.45	46.4966	36.039	65.543	-16.5	13412.5	12803.5	14538.6	-6.65	50177.2	57822.1	57827.9	4	418326	370553	478363	6.95	797399	702778	905814	13.15	2.44709e+06	2.18887e+06	2.73818e+06	15.45	3.62465e+06	3.24824e+06	4.04812e+06	17.07	4.52716e+06	3.97092e+06	5.16012e+06	24.47	1.52175e+07	1.34354e+07	1.72321e+07	17.17	4.60383e+06	4.03855e+06	5.24703e+06
1251000	-2.91	-34.25	46.4977	36.0412	65.5435	-17.94	13414.9	12806.9	14540.4	-7.01	50205.8	57854.1	57859.2	3.28	418477	370711	478507	6.59	797865	703208	906319	12.79	2.44855e+06	2.19023e+06	2.73976e+06	15.09	3.62684e+06	3.25027e+06	4.05046e+06	16.854	4.5301e+06	3.97356e+06	5.1634e+06	24.254	1.52275e+07	1.34443e+07	1.72432e+07	16.954	4.60683e+06	4.04123e+06	5.25037e+06
1251800	-2.68	-33.1	46.4992	36.0439	65.5443	-17.02	13417.6	12810.4	14542.5	-6.78	50232.5	57883.4	57888.8	3.74	418629	370866	478656	6.82	798299	703604	906794	13.02	2.44991e+06	2.19148e+06	2.74123e+06	15.32	3.62885e+06	3.25214e+06	4.05265e+06	16.992	4.53278e+06	3.97595e+06	5.1664e+06	24.392	1.52365e+07	1.34524e+07	1.72532e+07	17.092	4.60955e+06	4.04366e+06	5.25342e+06
1252600	-2.96	-34.5	46.5001	36.0457	65.5448	-18.14	13419.7	12813.3	14544	-7.06	50257.7	57911.8	57916.3	3.18	418759	371003	478780	6.54	798709	703983	907238	12.74	2.45121e+06	2.19269e+06	2.74262e+06	15.04	3.63077e+06	3.25393e+06	4.05471e+06	16.824	4.53538e+06	3.97828e+06	5.1693e+06	24.224	1.52453e+07	1.34604e+07	1.7263e+07	16.924	4.6122e+06	4.04603e+06	5.25637e+06
1253200	-2.75	-33.45	46.5011	36.0475	65.5453	-17.3	13421.6	12815.8	14545.4	-6.85	50277.5	57934.2	57938	3.6	418869	371116	478887	6.75	799030	704276	907588	12.95	2.45221e+06	2.19362e+06	2.7437e+06	15.25	3.63227e+06	3.25531e+06	4.05632e+06	16.95	4.53738e+06	3.98006e+06	5.17153e+06	24.35	1.5252e+07	1.34664e+07	1.72705e+07	17.05	4.61422e+06	4.04784e+06	5.25864e+06
1254000	-2.78	-33.6	46.5023	36.0499	65.5459	-17.42	13424.1	12819	14547.3	-6.88	50303.6	57961.8	57966.8	3.54	419013	371264	479026	6.72	799455	704666	908052	12.92	2.45355e+06	2.19485e+06	2.74514e+06	15.22	3.63425e+06	3.25715e+06	4.05846e+06	16.932	4.54003e+06	3.98243e+06	5.1745e+06	24.332	1.5261e+07	1.34745e+07	1.72804e+07	17.032	4.61692e+06	4.05025e+06	5.26165e+06
1254900	-2.83	-33.85	46.5036	36.0524	65.5466	-17.62	13426.7	12822.6	14549.2	-6.93	50332.8	57993.4	57998.8	3.44	419171	371427	479178	6.67	799929	705101	908567	12.87	2.45503e+06	2.19623e+06	2.74675e+06	15.17	3.63646e+06	3.2592e+06	4.06084e+06	16.902	4.54299e+06	3.98508e+06	5.17781e+06	24.302	1.5271e+07	1.34835e+07	1.72916e+07	17.002	4.61994e+06	4.05295e+06	5.26502e+06
1255900	-2.85	-33.95	46.505	36.055	65.5473	-17.7	13429.6	12826.5	14551.3	-6.95	50365	58028.2	58034.2	3.4	419344	371607	479345	6.65	800453	705583	909137	12.85	2.45668e+06	2.19776e+06	2.74852e+06	15.15	3.63891e+06	3.26148e+06	4.06347e+06	16.89	4.54628e+06	3.98802e+06	5.18149e+06	24.29	1.52821e+07	1.34935e+07	1.73039e+07	16.99	4.62328e+06	4.05594e+06	5.26876e+06
1257200	-2.68	-33.1	46.5074	36.0595	65.5486	-17.02	13434	12832.2	14554.7	-6.78	50408.5	58073.5	58082.2	3.74	419591	371859	479587	6.82	801157	706227	909908	13.02	2.45889e+06	2.1998e+06	2.75091e+06	15.32	3.64219e+06	3.2645e+06	4.06702e+06	16.992	4.55063e+06	3.9919e+06	5.18636e+06	24.392	1.52968e+07	1.35066e+07	1.73203e+07	17.092	4.6277e+06	4.05988e+06	5.27372e+06
1258200	-2.44	-31.9	46.5103	36.0642	65.5503	-16.06	13438.2	12837.4	14558.1	-6.54	50443.7	58113.7	58121.5	4.22	419807	372074	479805	7.06	801725	706741	910535	13.26	2.46066e+06	2.20142e+06	2.75285e+06	15.56	3.64481e+06	3.26691e+06	4.06988e+06	17.136	4.55406e+06	3.99495e+06	5.19022e+06	24.536	1.53083e+07	1.3517e+07	1.73332e+07	17.236	4.63119e+06	4.06298e+06	5.27764e+06
1259800	-2.08	-30.1	46.519	36.0769	65.5562	-14.62	13447.6	12848.4	14566.2	-6.18	50504.5	58175.1	58190.4	4.94	420227	372475	480244	7.42	802699	707610	911626	13.62	2.46367e+06	2.20414e+06	2.75618e+06	15.92	3.64928e+06	3.27095e+06	4.07481e+06	17.352	4.55975e+06	3.99996e+06	5.19668e+06	24.752	1.53275e+07	1.35339e+07	1.73548e+07	17.452	4.63698e+06	4.06808e+06	5.28421e+06
1261200	-1.91	-29.25	46.5292	36.091	65.5637	-13.94	13457.2	12859.2	14574.7	-6.01	50559.7	58238.8	58253.4	5.28	420630	372854	480673	7.59	803580	708392	912619	13.79	2.46638e+06	2.20658e+06	2.7592e+06	16.09	3.6533e+06	3.27457e+06	4.07928e+06	17.454	4.56481e+06	4.00441e+06	5.20244e+06	24.854	1.53445e+07	1.3549e+07	1.73741e+07	17.554	4.64213e+06	4.0726e+06	5.29006e+06
1263000	-1.78	-28.6	46.5457	36.1126	65.5763	-13.42	13471.1	12874.5	14587.3	-5.88	50632.7	58317	58337.2	5.54	421185	373368	481273	7.72	804742	709417	913935	13.92	2.46995e+06	2.20977e+06	2.76318e+06	16.22	3.65859e+06	3.27931e+06	4.08517e+06	17.532	4.57141e+06	4.01018e+06	5.20996e+06	24.932	1.53667e+07	1.35685e+07	1.73992e+07	17.632	4.64883e+06	4.07848e+06	5.29772e+06
1264500	-1.59	-27.65	46.5649	36.1361	65.5919	-12.66	13484.8	12889.1	14600.2	-5.69	50696.1	58391.9	58410.4	5.92	421697	373832	481838	7.91	805746	710297	915080	14.11	2.47303e+06	2.21251e+06	2.76664e+06	16.41	3.66314e+06	3.28337e+06	4.09028e+06	17.646	4.57701e+06	4.01507e+06	5.21638e+06	25.046	1.53855e+07	1.35851e+07	1.74206e+07	17.746	4.65453e+06	4.08345e+06	5.30424e+06
1266100	-1.78	-28.6	46.5795	36.1553	65.603	-13.42	13497.2	12902.7	14611.4	-5.88	50761	58466.9	58484.8	5.54	422191	374289	482371	7.72	806779	711208	916250	13.92	2.4762e+06	2.21534e+06	2.77018e+06	16.22	3.66783e+06	3.28758e+06	4.09552e+06	17.532	4.58288e+06	4.02021e+06	5.22307e+06	24.932	1.54052e+07	1.36024e+07	1.74429e+07	17.632	4.6605e+06	4.08867e+06	5.31104e+06
[truncated: 3,714 more rows]

## Sheet: Rates
	Universal Gas Constant
	8.31446			-0.0479
[truncated: 4 more rows]

## Sheet: AAR_Hansen
Site	Layer	Age mean (yr)	Age min (yr)	Age max (yr)	TAge mean (yr@10C)	TAge min (yr@10C)	TAge max (yr@10C)	Asx D/L	Glx D/L	Ala D/L	Val D/L	Ile A/I	Site name 2
[truncated: 24 more rows]

[truncated: 1 more sheets: EBC dates < 1600 yr]
