# Supplementary material for: Protein sequences bound to mineral surfaces persist into deep time
Source: eLife. 2016 Sep 27;5:e17092. doi: 10.7554/eLife.17092 (PMC5039028; doi:10.7554/eLife.17092)
Supplement: Supplementary file 4. — This Excel file reports all the peptide and protein data for ostrich eggshell samples and the blanks. DOI: http://dx.doi.org/10.7554/eLife.17092.023 [file elife-17092-supp4.xlsx]

## Sheet: Proteomics_dataset
Sample Name	Protein Group	Protein ID	Protein Accession	Peptide	Unique	-10lgP (Peptide)	Mass	ppm	m/z	z	RT	Scan	#Spec	Start	End	Modifications	Peptide length	Peptide hydropathicity	-10lgP (protein)	Coverage (%)	#Peptides	#Unique	Avg. Mass	Description
Blank_post EBC LOT 1849	1	1	gi|46396750	K.HYSALDDDDYPK.G	Y	53.15	1437.6	-0.1	719.81	2	36.84	103	3	88	99		12	-20.5	156.7	77	30	30	15353	RecName: Full=Struthiocalcin-1; Short=SCA-1
Blank_post EBC LOT 1849	1	1	gi|46396750	H.GEEEEDVWIGLFR.W	Y	45.13	1577.74	1.8	789.877	2	70.26	239	2	62	74		13	-8.4	156.7	77	30	30	15353	RecName: Full=Struthiocalcin-1; Short=SCA-1
Blank_post EBC LOT 1849	1	1	gi|46396750	R.AGAHLASIHTSEEHR.A	Y	40.65	1614.79	0.1	539.269	3	26.74	57	5	36	50		15	-10.1	156.7	77	30	30	15353	RecName: Full=Struthiocalcin-1; Short=SCA-1
Blank_post EBC LOT 1849	1	1	gi|46396750	K.HC(+57.02)AVLDESSGFLSWDN(+.98)DSC(+57.02)GER.N	Y	38.1	2541.02	0.5	848.014	3	58.11	210	1	102	123	C(+57.02), N(+.98), C(+57.02)	22	-12.2	156.7	77	30	30	15353	RecName: Full=Struthiocalcin-1; Short=SCA-1
Blank_post EBC LOT 1849	1	1	gi|46396750	R.AGAHLASIH.T	Y	36.52	875.461	0	438.738	2	27.41	65	1	36	44		9	6.1	156.7	77	30	30	15353	RecName: Full=Struthiocalcin-1; Short=SCA-1
Blank_post EBC LOT 1849	1	1	gi|46396750	R.YELPWK.R	Y	36	834.428	0.1	418.221	2	49.67	171	8	20	25		6	-7.4	156.7	77	30	30	15353	RecName: Full=Struthiocalcin-1; Short=SCA-1
Blank_post EBC LOT 1849	1	1	gi|46396750	A.SIHTSEEHRAI.A	Y	33.6	1278.63	-0.1	427.218	3	25.52	50	2	42	52		11	-9.4	156.7	77	30	30	15353	RecName: Full=Struthiocalcin-1; Short=SCA-1
Blank_post EBC LOT 1849	1	1	gi|46396750	E.DVWIGLFRW.N	Y	31.82	1190.62	3.8	596.321	2	79.61	262	1	67	75		9	5.1	156.7	77	30	30	15353	RecName: Full=Struthiocalcin-1; Short=SCA-1
Blank_post EBC LOT 1849	1	1	gi|46396750	Y.SALDDDDYPK.G	Y	31.77	1137.48	0.3	569.749	2	36.86	104	1	90	99		10	-16	156.7	77	30	30	15353	RecName: Full=Struthiocalcin-1; Short=SCA-1
Blank_post EBC LOT 1849	1	1	gi|46396750	G.EEEEDVWIGLFR.W	Y	31.6	1520.71	0.6	761.365	2	70.79	242	1	63	74		12	-8	156.7	77	30	30	15353	RecName: Full=Struthiocalcin-1; Short=SCA-1
Blank_post EBC LOT 1849	1	1	gi|46396750	L.DFRGN(+.98)C(+57.02)YGYFRYELPWKRA.E	Y	31.53	2498.16	1.3	625.548	4	57.34	201	2	9	27	N(+.98), C(+57.02)	19	-21.4	156.7	77	30	30	15353	RecName: Full=Struthiocalcin-1; Short=SCA-1
Blank_post EBC LOT 1849	1	1	gi|46396750	H.GEEEEDVWIGLFRW.N	Y	31.13	1763.82	3.8	882.918	2	79.26	253	1	62	75		14	-9.3	156.7	77	30	30	15353	RecName: Full=Struthiocalcin-1; Short=SCA-1
Blank_post EBC LOT 1849	1	1	gi|46396750	K.HC(+57.02)AVLDESSGFLSWDNDSC(+57.02)GER.N	Y	30.89	2540.03	0.3	847.685	3	57.42	203	2	102	123	C(+57.02), C(+57.02)	22	-12.2	156.7	77	30	30	15353	RecName: Full=Struthiocalcin-1; Short=SCA-1
Blank_post EBC LOT 1849	1	1	gi|46396750	E.DVWIGLFR.W	Y	30.88	1004.54	1.1	503.28	2	74.78	246	2	67	74		8	6	156.7	77	30	30	15353	RecName: Full=Struthiocalcin-1; Short=SCA-1
Blank_post EBC LOT 1849	1	1	gi|46396750	R.YELPWKR.A	Y	30.86	990.529	0.5	496.272	2	43.08	132	4	20	26		7	-11.9	156.7	77	30	30	15353	RecName: Full=Struthiocalcin-1; Short=SCA-1
Blank_post EBC LOT 1849	1	1	gi|46396750	S.ALDDDDYPK.G	Y	30.6	1050.45	0.1	526.233	2	34.86	91	1	91	99		9	-15.2	156.7	77	30	30	15353	RecName: Full=Struthiocalcin-1; Short=SCA-1
Blank_post EBC LOT 1849	1	1	gi|46396750	G.N(+57.02)C(+57.02)YGYFR.Y	Y	30.41	1035.42	0.7	518.719	2	39.9	120	1	13	19	N(+57.02), C(+57.02)	7	-5.7	156.7	77	30	30	15353	RecName: Full=Struthiocalcin-1; Short=SCA-1
Blank_post EBC LOT 1849	1	1	gi|46396750	R.GNC(+57.02)YGYFR.Y	Y	30.35	1035.42	0.7	518.719	2	39.45	117	1	12	19	C(+57.02)	8	-6.1	156.7	77	30	30	15353	RecName: Full=Struthiocalcin-1; Short=SCA-1
Blank_post EBC LOT 1849	1	1	gi|46396750	G.YFRYELPWKRA.E	Y	29.97	1527.8	1.3	510.274	3	94.46	321	16	17	27		11	-13.1	156.7	77	30	30	15353	RecName: Full=Struthiocalcin-1; Short=SCA-1
Blank_post EBC LOT 1849	1	1	gi|46396750	E.DVWIGLFRWN(+.98).S	Y	29.95	1305.65	3.2	653.835	2	79.66	266	1	67	76	N(+.98)	10	1.6	156.7	77	30	30	15353	RecName: Full=Struthiocalcin-1; Short=SCA-1
Blank_post EBC LOT 1849	1	1	gi|46396750	H.GEEEEDVWIGLFRWN(+.98).S	Y	29.66	1878.84	4.6	940.433	2	79.23	252	1	62	76	N(+.98)	15	-12.8	156.7	77	30	30	15353	RecName: Full=Struthiocalcin-1; Short=SCA-1
Blank_post EBC LOT 1849	1	1	gi|46396750	G.EEEEDVWIGLFRWN(+.98).S	Y	29.65	1821.82	4.2	911.922	2	79.31	254	1	63	76	N(+.98)	14	-12.4	156.7	77	30	30	15353	RecName: Full=Struthiocalcin-1; Short=SCA-1
Blank_post EBC LOT 1849	1	1	gi|46396750	R.GN(+.98)C(+57.02)YGYFR.Y	Y	28.57	1036.41	-0.5	519.211	2	41.49	127	7	12	19	N(+.98), C(+57.02)	8	-6.1	156.7	77	30	30	15353	RecName: Full=Struthiocalcin-1; Short=SCA-1
Blank_post EBC LOT 1849	1	1	gi|46396750	A.EAWC(+57.02)RSI.R	Y	28.27	920.417	0	461.216	2	40.37	122	2	28	34	C(+57.02)	7	-0.9	156.7	77	30	30	15353	RecName: Full=Struthiocalcin-1; Short=SCA-1
Blank_post EBC LOT 1849	1	1	gi|46396750	K.FISQ(+.98)YHHGEEEEDVWIGLFR.W	Y	23.31	2491.14	1.7	623.794	4	62.59	226	2	55	74	Q(+.98)	20	-13.1	156.7	77	30	30	15353	RecName: Full=Struthiocalcin-1; Short=SCA-1
Blank_post EBC LOT 1849	1	1	gi|46396750	D.VWIGLFR.W	Y	21.37	889.517	0.5	445.766	2	61.19	220	1	68	74		7	9.5	156.7	77	30	30	15353	RecName: Full=Struthiocalcin-1; Short=SCA-1
Blank_post EBC LOT 1849	1	1	gi|46396750	K.FISQ(+.98)YHH.G	Y	20.07	931.419	-1.5	466.716	2	27.75	68	4	55	61	Q(+.98)	7	-4.7	156.7	77	30	30	15353	RecName: Full=Struthiocalcin-1; Short=SCA-1
Blank_post EBC LOT 1849	1	1	gi|46396750	K.FISQYHHGEEEEDVWIGLFR.W	Y	19.86	2490.16	0.8	623.548	4	61.67	223	2	55	74		20	-13.1	156.7	77	30	30	15353	RecName: Full=Struthiocalcin-1; Short=SCA-1
Blank_post EBC LOT 1849	1	1	gi|46396750	L.DFRGNC(+57.02)YGYFRYELPWKRA.E	Y	19.56	2497.17	4.1	625.303	4	94.53	327	2	9	27	C(+57.02)	19	-21.4	156.7	77	30	30	15353	RecName: Full=Struthiocalcin-1; Short=SCA-1
Blank_post EBC LOT 1849	1	1	gi|46396750	Y.E(-18.01)LPWKRA.E	Y	18.59	880.492	0.6	441.253	2	46.26	150	1	21	27	E(-18.01)	7	-8.8	156.7	77	30	30	15353	RecName: Full=Struthiocalcin-1; Short=SCA-1
Blank_post EBC LOT 1849	1	1	gi|46396750	R.AEAWC(+57.02)R.S	Y	18.55	791.338	0	396.676	2	29.54	77	1	27	32	C(+57.02)	6	-2.8	156.7	77	30	30	15353	RecName: Full=Struthiocalcin-1; Short=SCA-1
Blank_post EBC LOT 1849	1	1	gi|46396750	R.AGAHLASIHT.S	Y	18.21	976.509	0.2	489.262	2	30.67	78	1	36	45		10	5.4	156.7	77	30	30	15353	RecName: Full=Struthiocalcin-1; Short=SCA-1
Blank_post EBC LOT 1849	1	1	gi|46396750	K.GW(+3.99)LDFR.G	Y	17.36	796.387	0.7	399.201	2	52.66	185	1	6	11	W(+3.99)	6	-2.7	156.7	77	30	30	15353	RecName: Full=Struthiocalcin-1; Short=SCA-1
Blank_post EBC LOT 1849	1	1	gi|46396750	K.RAEAWC(+57.02)R.S	Y	17.05	947.44	0	474.727	2	25.79	51	1	26	32	C(+57.02)	7	-7.3	156.7	77	30	30	15353	RecName: Full=Struthiocalcin-1; Short=SCA-1
Blank_post EBC LOT 1849	2	2	gi|46396751	R.AC(+57.02)VALEDTTDFATWDVELC(+57.02)SDR.K	Y	65.79	2573.11	3.1	1287.56	2	70.02	238	6	112	133	C(+57.02), C(+57.02)	22	-0.1	146.79	61	17	17	16601	RecName: Full=Struthiocalcin-2; Short=SCA-2
Blank_post EBC LOT 1849	2	2	gi|46396751	R.RAC(+57.02)VALEDTTDFATW.D	Y	43.73	1754.79	0.6	878.404	2	61.39	222	2	111	125	C(+57.02)	15	0.7	146.79	61	17	17	16601	RecName: Full=Struthiocalcin-2; Short=SCA-2
Blank_post EBC LOT 1849	2	2	gi|46396751	E.E(-18.01)EAGEEVWIGLHR.P	Y	37.84	1505.73	0.6	753.871	2	57.79	205	1	70	82	E(-18.01)	13	-9.1	146.79	61	17	17	16601	RecName: Full=Struthiocalcin-2; Short=SCA-2
Blank_post EBC LOT 1849	2	2	gi|46396751	S.DRKPFIC(+57.02)EYR.T	Y	37.7	1382.68	0.1	461.899	3	37.26	108	3	132	141	C(+57.02)	10	-13	146.79	61	17	17	16601	RecName: Full=Struthiocalcin-2; Short=SCA-2
Blank_post EBC LOT 1849	2	2	gi|46396751	S.E(-18.01)EEAGEEVWIGLHR.P	Y	35.94	1634.77	0.4	818.392	2	58.84	215	1	69	82	E(-18.01)	14	-12.6	146.79	61	17	17	16601	RecName: Full=Struthiocalcin-2; Short=SCA-2
Blank_post EBC LOT 1849	2	2	gi|46396751	K.LDYGSWYR.D	Y	31.77	1058.48	-0.3	530.248	2	50.41	176	3	97	104		8	-8.9	146.79	61	17	17	16601	RecName: Full=Struthiocalcin-2; Short=SCA-2
Blank_post EBC LOT 1849	2	2	gi|46396751	R.C(+57.02)YGFFPQELSWR.R	Y	28.41	1588.71	0.3	795.364	2	65.42	231	2	17	28	C(+57.02)	12	-4.6	146.79	61	17	17	16601	RecName: Full=Struthiocalcin-2; Short=SCA-2
Blank_post EBC LOT 1849	2	2	gi|46396751	R.C(+57.02)YGFFPQ(+.98)ELSWR.R	Y	28.16	1589.7	0.9	795.857	2	66.78	234	2	17	28	C(+57.02), Q(+.98)	12	-4.6	146.79	61	17	17	16601	RecName: Full=Struthiocalcin-2; Short=SCA-2
Blank_post EBC LOT 1849	2	2	gi|46396751	K.GWIPFDGR.C	Y	27.24	946.466	1	474.241	2	58.16	211	2	9	16		8	-4	146.79	61	17	17	16601	RecName: Full=Struthiocalcin-2; Short=SCA-2
Blank_post EBC LOT 1849	2	2	gi|46396751	R.AEGFC(+57.02)QR.L	Y	26.53	866.37	0.1	434.193	2	26.17	53	1	30	36	C(+57.02)	7	-4.8	146.79	61	17	17	16601	RecName: Full=Struthiocalcin-2; Short=SCA-2
Blank_post EBC LOT 1849	2	2	gi|46396751	R.KPFIC(+57.02)EYR.T	Y	25.33	1111.55	0.3	556.782	2	37.07	106	4	134	141	C(+57.02)	8	-5	146.79	61	17	17	16601	RecName: Full=Struthiocalcin-2; Short=SCA-2
Blank_post EBC LOT 1849	2	2	gi|46396751	E.E(-18.01)EAGEEVWIGLHRPLGR.R	Y	23.18	1928.99	1.3	644.003	3	56.22	197	1	70	86	E(-18.01)	17	-11.8	146.79	61	17	17	16601	RecName: Full=Struthiocalcin-2; Short=SCA-2
Blank_post EBC LOT 1849	2	2	gi|46396751	G.E(-18.01)EVWIGLHR.P	Y	21.95	1119.58	1.1	560.799	2	56	196	1	74	82	E(-18.01)	9	-3.5	146.79	61	17	17	16601	RecName: Full=Struthiocalcin-2; Short=SCA-2
Blank_post EBC LOT 1849	2	2	gi|46396751	R.AC(+57.02)VALEDTTDFATW.D	Y	19.76	1598.69	1.1	800.354	2	71.11	244	1	112	125	C(+57.02)	14	5.2	146.79	61	17	17	16601	RecName: Full=Struthiocalcin-2; Short=SCA-2
Blank_post EBC LOT 1849	2	2	gi|46396751	R.RAC(+57.02)VALEDTTDFATWDVELC(+57.02)SDR.K	Y	18.7	2729.21	1.7	910.744	3	64.05	227	2	111	133	C(+57.02), C(+57.02)	23	-4.6	146.79	61	17	17	16601	RecName: Full=Struthiocalcin-2; Short=SCA-2
Blank_post EBC LOT 1849	2	2	gi|46396751	A.EGFC(+57.02)Q(+.98)RL.G	Y	17.69	909.401	0	455.708	2	41.83	128	1	31	37	C(+57.02), Q(+.98)	7	-2.8	146.79	61	17	17	16601	RecName: Full=Struthiocalcin-2; Short=SCA-2
Blank_post EBC LOT 1849	2	2	gi|46396751	G.WIPFDGRC(+57.02)YG.F	Y	16.6	1269.56	0.5	635.788	2	57.84	206	1	10	19	C(+57.02)	10	-2.8	146.79	61	17	17	16601	RecName: Full=Struthiocalcin-2; Short=SCA-2
Blank_post EBC LOT 1849	2	2	gi|46396751	R.RAEGFC(+57.02)QR.L	Y	16.55	1022.47	0.1	512.243	2	23.45	39	1	29	36	C(+57.02)	8	-9.3	146.79	61	17	17	16601	RecName: Full=Struthiocalcin-2; Short=SCA-2
Blank_post EBC LOT 1849	3	4	gi|697479256	R.VAPEEHPVLLTEAPLNPK.A	Y	37.86	1953.06	0.7	652.027	3	49.31	169	1	96	113		18	-4.8	70.78	14	4	4	40987	PREDICTED: actin cytoplasmic 2-like [Struthio camelus australis]
Blank_post EBC LOT 1849	3	4	gi|697479256	R.GYSFTTTAER.E	Y	35.02	1131.52	0.6	566.768	2	38.49	111	1	197	206		10	-8	70.78	14	4	4	40987	PREDICTED: actin cytoplasmic 2-like [Struthio camelus australis]
Blank_post EBC LOT 1849	3	4	gi|697479256	K.AGFAGDDAPR.A	Y	33.75	975.441	0.1	488.728	2	31.22	80	1	19	28		10	-5.7	70.78	14	4	4	40987	PREDICTED: actin cytoplasmic 2-like [Struthio camelus australis]
Blank_post EBC LOT 1849	3	4	gi|697479256	K.DSYVGDEAQSKR.G	Y	16.63	1353.62	0.2	677.815	2	26.31	55	1	51	62		12	-19.7	70.78	14	4	4	40987	PREDICTED: actin cytoplasmic 2-like [Struthio camelus australis]
Blank_post EBC LOT 1849	3	5	gi|678208200	R.VAPEEHPVLLTEAPLNPK.A	Y	37.86	1953.06	0.7	652.027	3	49.31	169	1	95	112		18	-4.8	70.78	13	4	4	41606	Actin cytoplasmic 1 partial [Struthio camelus australis]
Blank_post EBC LOT 1849	3	5	gi|678208200	R.GYSFTTTAER.E	Y	35.02	1131.52	0.6	566.768	2	38.49	111	1	196	205		10	-8	70.78	13	4	4	41606	Actin cytoplasmic 1 partial [Struthio camelus australis]
Blank_post EBC LOT 1849	3	5	gi|678208200	K.AGFAGDDAPR.A	Y	33.75	975.441	0.1	488.728	2	31.22	80	1	18	27		10	-5.7	70.78	13	4	4	41606	Actin cytoplasmic 1 partial [Struthio camelus australis]
Blank_post EBC LOT 1849	3	5	gi|678208200	K.DSYVGDEAQSKR.G	Y	16.63	1353.62	0.2	677.815	2	26.31	55	1	50	61		12	-19.7	70.78	13	4	4	41606	Actin cytoplasmic 1 partial [Struthio camelus australis]
Blank_post EBC LOT 1849	3	8	gi|697505172	R.VAPEEHPVLLTEAPLNPK.A	Y	37.86	1953.06	0.7	652.027	3	49.31	169	1	97	114		18	-4.8	70.78	13	4	4	41836	PREDICTED: actin cytoplasmic type 5 [Struthio camelus australis]
Blank_post EBC LOT 1849	3	8	gi|697505172	R.GYSFTTTAER.E	Y	35.02	1131.52	0.6	566.768	2	38.49	111	1	198	207		10	-8	70.78	13	4	4	41836	PREDICTED: actin cytoplasmic type 5 [Struthio camelus australis]
Blank_post EBC LOT 1849	3	8	gi|697505172	K.AGFAGDDAPR.A	Y	33.75	975.441	0.1	488.728	2	31.22	80	1	20	29		10	-5.7	70.78	13	4	4	41836	PREDICTED: actin cytoplasmic type 5 [Struthio camelus australis]
Blank_post EBC LOT 1849	3	8	gi|697505172	K.DSYVGDEAQSKR.G	Y	16.63	1353.62	0.2	677.815	2	26.31	55	1	52	63		12	-19.7	70.78	13	4	4	41836	PREDICTED: actin cytoplasmic type 5 [Struthio camelus australis]
Blank_post EBC LOT 1849	3	9	gi|678218290	R.VAPEEHPVLLTEAPLNPK.A	Y	37.86	1953.06	0.7	652.027	3	49.31	169	1	97	114		18	-4.8	70.78	13	4	4	41836	Actin cytoplasmic type 5 [Struthio camelus australis]
Blank_post EBC LOT 1849	3	9	gi|678218290	R.GYSFTTTAER.E	Y	35.02	1131.52	0.6	566.768	2	38.49	111	1	198	207		10	-8	70.78	13	4	4	41836	Actin cytoplasmic type 5 [Struthio camelus australis]
Blank_post EBC LOT 1849	3	9	gi|678218290	K.AGFAGDDAPR.A	Y	33.75	975.441	0.1	488.728	2	31.22	80	1	20	29		10	-5.7	70.78	13	4	4	41836	Actin cytoplasmic type 5 [Struthio camelus australis]
Blank_post EBC LOT 1849	3	9	gi|678218290	K.DSYVGDEAQSKR.G	Y	16.63	1353.62	0.2	677.815	2	26.31	55	1	52	63		12	-19.7	70.78	13	4	4	41836	Actin cytoplasmic type 5 [Struthio camelus australis]
Blank_post EBC LOT 1849	3	6	gi|697438274	R.VAPEEHPVLLTEAPLNPK.A	Y	37.86	1953.06	0.7	652.027	3	49.31	169	1	96	113		18	-4.8	70.78	13	4	4	41737	PREDICTED: actin cytoplasmic 1 [Struthio camelus australis]
Blank_post EBC LOT 1849	3	6	gi|697438274	R.GYSFTTTAER.E	Y	35.02	1131.52	0.6	566.768	2	38.49	111	1	197	206		10	-8	70.78	13	4	4	41737	PREDICTED: actin cytoplasmic 1 [Struthio camelus australis]
Blank_post EBC LOT 1849	3	6	gi|697438274	K.AGFAGDDAPR.A	Y	33.75	975.441	0.1	488.728	2	31.22	80	1	19	28		10	-5.7	70.78	13	4	4	41737	PREDICTED: actin cytoplasmic 1 [Struthio camelus australis]
Blank_post EBC LOT 1849	3	6	gi|697438274	K.DSYVGDEAQSKR.G	Y	16.63	1353.62	0.2	677.815	2	26.31	55	1	51	62		12	-19.7	70.78	13	4	4	41737	PREDICTED: actin cytoplasmic 1 [Struthio camelus australis]
Blank_post EBC LOT 1849	3	7	gi|661912886	R.VAPEEHPVLLTEAPLNPK.A	Y	37.86	1953.06	0.7	652.027	3	49.31	169	1	96	113		18	-4.8	70.78	13	4	4	41725	beta-actin [Struthio camelus]
Blank_post EBC LOT 1849	3	7	gi|661912886	R.GYSFTTTAER.E	Y	35.02	1131.52	0.6	566.768	2	38.49	111	1	197	206		10	-8	70.78	13	4	4	41725	beta-actin [Struthio camelus]
Blank_post EBC LOT 1849	3	7	gi|661912886	K.AGFAGDDAPR.A	Y	33.75	975.441	0.1	488.728	2	31.22	80	1	19	28		10	-5.7	70.78	13	4	4	41725	beta-actin [Struthio camelus]
Blank_post EBC LOT 1849	3	7	gi|661912886	K.DSYVGDEAQSKR.G	Y	16.63	1353.62	0.2	677.815	2	26.31	55	1	51	62		12	-19.7	70.78	13	4	4	41725	beta-actin [Struthio camelus]
Blank_post EBC LOT 1849	5	28	gi|697501075	R.LATTGELYLAWK.D	Y	48.89	1364.73	0.2	683.374	2	59.13	217	2	276	287		12	3.6	48.89	1	1	1	223665	PREDICTED: aggrecan core protein [Struthio camelus australis]
Blank_post EBC LOT 1849	5	27	gi|678217626	R.LATTGELYLAWK.D	Y	48.89	1364.73	0.2	683.374	2	59.13	217	2	276	287		12	3.6	48.89	1	1	1	223645	Aggrecan core protein [Struthio camelus australis]
Blank_post EBC LOT 1849	6	10	sp|ALBU_HUMAN|	K.KVPQVSTPTLVEVSR.N	Y	32.3	1638.93	0.5	547.318	3	45.2	145	1	438	452		15	-1	48.18	5	3	3	69367	sp|ALBU_HUMAN|
Blank_post EBC LOT 1849	6	10	sp|ALBU_HUMAN|	K.YLYEIAR.R	Y	19.47	926.486	0.2	464.25	2	44.3	142	1	162	168		7	-0.5	48.18	5	3	3	69367	sp|ALBU_HUMAN|
Blank_post EBC LOT 1849	6	10	sp|ALBU_HUMAN|	K.LVTDLTK.V	Y	18.4	788.464	0.4	395.24	2	36.37	98	1	258	264		7	3	48.18	5	3	3	69367	sp|ALBU_HUMAN|
Blank_post EBC LOT 1849	8	29	sp|GSTP1_HUMAN|	PPYTVVYFPVR.G	Y	44.69	1336.72	-0.5	669.366	2	58.89	216	1	1	11		11	2.8	44.69	5	1	1	23225	sp|GSTP1_HUMAN|
Blank_post EBC LOT 1849	4	17	gi|678206393	K.ESTLHLVLR.L	Y	30.97	1066.61	0.5	534.314	2	43.94	139	1	64	72		9	2.9	41.67	26	2	2	11198	Ubiquitin-60S ribosomal protein L40 partial [Struthio camelus australis]
Blank_post EBC LOT 1849	4	17	gi|678206393	K.TITLEVEPSDTIENVK.A	Y	21.39	1786.92	0.3	894.468	2	55.07	191	1	12	27		16	-4.7	41.67	26	2	2	11198	Ubiquitin-60S ribosomal protein L40 partial [Struthio camelus australis]
Blank_post EBC LOT 1849	4	18	sp|RS27A_HUMAN|	K.ESTLHLVLR.L	Y	30.97	1066.61	0.5	534.314	2	43.94	139	1	64	72		9	2.9	41.67	16	2	2	17965	sp|RS27A_HUMAN|
Blank_post EBC LOT 1849	4	18	sp|RS27A_HUMAN|	K.TITLEVEPSDTIENVK.A	Y	21.39	1786.92	0.3	894.468	2	55.07	191	1	12	27		16	-4.7	41.67	16	2	2	17965	sp|RS27A_HUMAN|
Blank_post EBC LOT 1849	4	19	gi|697433299	K.ESTLHLVLR.L	Y	30.97	1066.61	0.5	534.314	2	43.94	139	1	64	72		9	2.9	41.67	14	2	2	19390	PREDICTED: ubiquitin-60S ribosomal protein L40 [Struthio camelus australis]
Blank_post EBC LOT 1849	4	19	gi|697433299	K.TITLEVEPSDTIENVK.A	Y	21.39	1786.92	0.3	894.468	2	55.07	191	1	12	27		16	-4.7	41.67	14	2	2	19390	PREDICTED: ubiquitin-60S ribosomal protein L40 [Struthio camelus australis]
Blank_post EBC LOT 1849	4	20	gi|678213223	K.ESTLHLVLR.L	Y	30.97	1066.61	0.5	534.314	2	43.94	139	1	64	72		9	2.9	41.67	9	2	2	32644	Polyubiquitin partial [Struthio camelus australis]
Blank_post EBC LOT 1849	4	20	gi|678213223	K.TITLEVEPSDTIENVK.A	Y	21.39	1786.92	0.3	894.468	2	55.07	191	1	12	27		16	-4.7	41.67	9	2	2	32644	Polyubiquitin partial [Struthio camelus australis]
Blank_post EBC LOT 1849	4	21	gi|678209833	K.ESTLHLVLR.L	Y	30.97	1066.61	0.5	534.314	2	43.94	139	1	140	148		9	2.9	41.67	9	2	2	32586	Polyubiquitin partial [Struthio camelus australis]
Blank_post EBC LOT 1849	4	21	gi|678209833	K.TITLEVEPSDTIENVK.A	Y	21.39	1786.92	0.3	894.468	2	55.07	191	1	12	27		16	-4.7	41.67	9	2	2	32586	Polyubiquitin partial [Struthio camelus australis]
Blank_post EBC LOT 1849	4	22	gi|697477409	K.ESTLHLVLR.L	Y	30.97	1066.61	0.5	534.314	2	43.94	139	1	64	72		9	2.9	41.67	8	2	2	34308	PREDICTED: polyubiquitin-B [Struthio camelus australis]
Blank_post EBC LOT 1849	4	22	gi|697477409	K.TITLEVEPSDTIENVK.A	Y	21.39	1786.92	0.3	894.468	2	55.07	191	1	12	27		16	-4.7	41.67	8	2	2	34308	PREDICTED: polyubiquitin-B [Struthio camelus australis]
Blank_post EBC LOT 1849	4	23	gi|697444235	K.ESTLHLVLR.L	Y	30.97	1066.61	0.5	534.314	2	43.94	139	1	140	148		9	2.9	41.67	8	2	2	34261	PREDICTED: polyubiquitin-C [Struthio camelus australis]
Blank_post EBC LOT 1849	4	23	gi|697444235	K.TITLEVEPSDTIENVK.A	Y	21.39	1786.92	0.3	894.468	2	55.07	191	1	12	27		16	-4.7	41.67	8	2	2	34261	PREDICTED: polyubiquitin-C [Struthio camelus australis]
Blank_post EBC LOT 1866	1	1	gi|46396750	R.AGAHLASIHTSEEHR.A	Y	52.33	1614.79	-0.2	404.704	4	27	68	5	36	50		15	-10.1	176.19	87	33	33	15353	RecName: Full=Struthiocalcin-1; Short=SCA-1
Blank_post EBC LOT 1866	1	1	gi|46396750	K.HC(+57.02)AVLDESSGFLSWDN(+.98)DSC(+57.02)GER.N	Y	48.16	2541.02	1.5	848.014	3	58.49	339	2	102	123	C(+57.02), N(+.98), C(+57.02)	22	-12.2	176.19	87	33	33	15353	RecName: Full=Struthiocalcin-1; Short=SCA-1
Blank_post EBC LOT 1866	1	1	gi|46396750	H.GEEEEDVWIGLFR.W	Y	48.11	1577.74	1.5	789.876	2	70.64	416	3	62	74		13	-8.4	176.19	87	33	33	15353	RecName: Full=Struthiocalcin-1; Short=SCA-1
Blank_post EBC LOT 1866	1	1	gi|46396750	H.GEEEEDVWIGLFRWN(+.98).S	Y	46.02	1878.84	4.1	940.432	2	79.31	459	1	62	76	N(+.98)	15	-12.8	176.19	87	33	33	15353	RecName: Full=Struthiocalcin-1; Short=SCA-1
Blank_post EBC LOT 1866	1	1	gi|46396750	G.E(-18.01)EEEDVWIGLFR.W	Y	45.56	1502.7	0.8	752.36	2	79.55	479	1	63	74	E(-18.01)	12	-8	176.19	87	33	33	15353	RecName: Full=Struthiocalcin-1; Short=SCA-1
Blank_post EBC LOT 1866	1	1	gi|46396750	L.DFRGNC(+57.02)YGYFRYELPWKRA.E	Y	44.91	2497.17	1.5	625.302	4	94.54	590	2	9	27	C(+57.02)	19	-21.4	176.19	87	33	33	15353	RecName: Full=Struthiocalcin-1; Short=SCA-1
Blank_post EBC LOT 1866	1	1	gi|46396750	K.HYSALDDDDYPK.G	Y	43.7	1437.6	0.2	719.81	2	36.36	123	6	88	99		12	-20.5	176.19	87	33	33	15353	RecName: Full=Struthiocalcin-1; Short=SCA-1
Blank_post EBC LOT 1866	1	1	gi|46396750	K.HC(+57.02)AVLDESSGFLSWDNDSC(+57.02)GER.N	Y	42.13	2540.03	0.3	847.685	3	57.49	321	2	102	123	C(+57.02), C(+57.02)	22	-12.2	176.19	87	33	33	15353	RecName: Full=Struthiocalcin-1; Short=SCA-1
Blank_post EBC LOT 1866	1	1	gi|46396750	G.EEEEDVWIGLFR.W	Y	41.98	1520.71	1.8	761.366	2	71.04	419	1	63	74		12	-8	176.19	87	33	33	15353	RecName: Full=Struthiocalcin-1; Short=SCA-1
Blank_post EBC LOT 1866	1	1	gi|46396750	H.GEEEEDVW(+15.99)IGLFR.W	Y	41.32	1593.73	1.7	797.874	2	65.98	398	1	62	74	W(+15.99)	13	-8.4	176.19	87	33	33	15353	RecName: Full=Struthiocalcin-1; Short=SCA-1
Blank_post EBC LOT 1866	1	1	gi|46396750	L.DFRGN(+.98)C(+57.02)YGYFRYELPWKRA.E	Y	39.67	2498.16	1.7	625.548	4	57.23	319	3	9	27	N(+.98), C(+57.02)	19	-21.4	176.19	87	33	33	15353	RecName: Full=Struthiocalcin-1; Short=SCA-1
Blank_post EBC LOT 1866	1	1	gi|46396750	R.AGAHLASIH.T	Y	39.5	875.461	0.2	438.738	2	27.82	79	2	36	44		9	6.1	176.19	87	33	33	15353	RecName: Full=Struthiocalcin-1; Short=SCA-1
Blank_post EBC LOT 1866	1	1	gi|46396750	R.GNC(+57.02)YGYFR.Y	Y	38.06	1035.42	0.6	518.719	2	39.61	152	3	12	19	C(+57.02)	8	-6.1	176.19	87	33	33	15353	RecName: Full=Struthiocalcin-1; Short=SCA-1
Blank_post EBC LOT 1866	1	1	gi|46396750	Y.SALDDDDYPK.G	Y	37.58	1137.48	0.4	569.749	2	37.16	133	2	90	99		10	-16	176.19	87	33	33	15353	RecName: Full=Struthiocalcin-1; Short=SCA-1
Blank_post EBC LOT 1866	1	1	gi|46396750	K.FISQYHHGEEEEDVWIGLFR.W	Y	36.95	2490.16	0.9	623.548	4	61.75	365	5	55	74		20	-13.1	176.19	87	33	33	15353	RecName: Full=Struthiocalcin-1; Short=SCA-1
Blank_post EBC LOT 1866	1	1	gi|46396750	R.YELPWK.R	Y	35.1	834.428	0.3	418.221	2	48.55	240	9	20	25		6	-7.4	176.19	87	33	33	15353	RecName: Full=Struthiocalcin-1; Short=SCA-1
Blank_post EBC LOT 1866	1	1	gi|46396750	G.YFRYELPWKRA.E	Y	35.09	1527.8	1.2	510.274	3	49.5	250	37	17	27		11	-13.1	176.19	87	33	33	15353	RecName: Full=Struthiocalcin-1; Short=SCA-1
Blank_post EBC LOT 1866	1	1	gi|46396750	G.EEE(+57.02)EDVWIGLFRW.N	Y	34.38	1763.82	4.4	882.919	2	79.4	467	1	63	75	E(+57.02)	13	-8.9	176.19	87	33	33	15353	RecName: Full=Struthiocalcin-1; Short=SCA-1
Blank_post EBC LOT 1866	1	1	gi|46396750	R.YELPWKR.A	Y	34.27	990.529	0.5	496.272	2	42.88	188	3	20	26		7	-11.9	176.19	87	33	33	15353	RecName: Full=Struthiocalcin-1; Short=SCA-1
Blank_post EBC LOT 1866	1	1	gi|46396750	K.FISQYHHGEEEEDVW(+15.99)IGLFR.W	Y	32.18	2506.16	1.1	627.547	4	58.15	333	2	55	74	W(+15.99)	20	-13.1	176.19	87	33	33	15353	RecName: Full=Struthiocalcin-1; Short=SCA-1
Blank_post EBC LOT 1866	1	1	gi|46396750	K.FISQ(+.98)YHHGEEEEDVWIGLFR.W	Y	32.07	2491.14	1.6	623.794	4	62.68	372	2	55	74	Q(+.98)	20	-13.1	176.19	87	33	33	15353	RecName: Full=Struthiocalcin-1; Short=SCA-1
Blank_post EBC LOT 1866	1	1	gi|46396750	R.GN(+.98)C(+57.02)YGYFR.Y	Y	32.06	1036.41	-0.7	519.211	2	41.67	177	10	12	19	N(+.98), C(+57.02)	8	-6.1	176.19	87	33	33	15353	RecName: Full=Struthiocalcin-1; Short=SCA-1
Blank_post EBC LOT 1866	1	1	gi|46396750	S.ALDDDDYPK.G	Y	31.75	1050.45	-0.3	526.232	2	35.07	110	1	91	99		9	-15.2	176.19	87	33	33	15353	RecName: Full=Struthiocalcin-1; Short=SCA-1
Blank_post EBC LOT 1866	1	1	gi|46396750	A.SIHTSEEHRAI.A	Y	30.8	1278.63	0	427.218	3	25.62	54	3	42	52		11	-9.4	176.19	87	33	33	15353	RecName: Full=Struthiocalcin-1; Short=SCA-1
Blank_post EBC LOT 1866	1	1	gi|46396750	Y.HHGEEEEDVWIGLFR.W	Y	29.34	1851.85	-3.2	618.29	3	58.93	348	2	60	74		15	-14.8	176.19	87	33	33	15353	RecName: Full=Struthiocalcin-1; Short=SCA-1
Blank_post EBC LOT 1866	1	1	gi|46396750	E.DVWIGLFR.W	Y	28.89	1004.54	1.4	503.28	2	75.12	433	1	67	74		8	6	176.19	87	33	33	15353	RecName: Full=Struthiocalcin-1; Short=SCA-1
Blank_post EBC LOT 1866	1	1	gi|46396750	R.AGAHLASIHT.S	Y	28.08	976.509	0.1	489.262	2	30.66	92	1	36	45		10	5.4	176.19	87	33	33	15353	RecName: Full=Struthiocalcin-1; Short=SCA-1
Blank_post EBC LOT 1866	1	1	gi|46396750	G.ERN(-17.03)AFIC(+57.02)K.C	Y	27.98	1019.49	1	510.751	2	37.06	130	1	122	129	N(-17.03), C(+57.02)	8	-3.8	176.19	87	33	33	15353	RecName: Full=Struthiocalcin-1; Short=SCA-1
Blank_post EBC LOT 1866	1	1	gi|46396750	A.EAWC(+57.02)RSI.R	Y	27.53	920.417	0.4	461.216	2	41.01	168	4	28	34	C(+57.02)	7	-0.9	176.19	87	33	33	15353	RecName: Full=Struthiocalcin-1; Short=SCA-1
Blank_post EBC LOT 1866	1	1	gi|46396750	S.ALDDDDYPKGKH.C	Y	27.11	1372.63	-0.3	458.549	3	25.52	52	1	91	102		12	-22.7	176.19	87	33	33	15353	RecName: Full=Struthiocalcin-1; Short=SCA-1
Blank_post EBC LOT 1866	1	1	gi|46396750	S.ALDDDDYPKGKHC(+57.02)A.V	Y	26.35	1603.69	0.2	535.572	3	26.76	64	2	91	104	C(+57.02)	14	-18.4	176.19	87	33	33	15353	RecName: Full=Struthiocalcin-1; Short=SCA-1
Blank_post EBC LOT 1866	1	1	gi|46396750	R.YELPW(+3.99)K.R	Y	26	838.423	1.6	420.219	2	49.47	249	1	20	25	W(+3.99)	6	-7.4	176.19	87	33	33	15353	RecName: Full=Struthiocalcin-1; Short=SCA-1
Blank_post EBC LOT 1866	1	1	gi|46396750	L.DFRGNC(+57.02)YG.Y	Y	25.89	987.387	0.3	494.701	2	33.94	104	2	9	16	C(+57.02)	8	-8.3	176.19	87	33	33	15353	RecName: Full=Struthiocalcin-1; Short=SCA-1
Blank_post EBC LOT 1866	1	1	gi|46396750	A.SIHTSEEH.R	Y	25.77	938.409	0.3	470.212	2	20.31	26	1	42	49		8	-11.2	176.19	87	33	33	15353	RecName: Full=Struthiocalcin-1; Short=SCA-1
Blank_post EBC LOT 1866	1	1	gi|46396750	S.ALDDDDYPKG.K	Y	25.74	1107.47	0.6	554.744	2	35.32	113	1	91	100		10	-15.6	176.19	87	33	33	15353	RecName: Full=Struthiocalcin-1; Short=SCA-1
Blank_post EBC LOT 1866	1	1	gi|46396750	DKC(+57.02)PKGWL.D	Y	24.61	1002.5	0.2	502.255	2	39.56	151	4	1	8	C(+57.02)	8	-7.9	176.19	87	33	33	15353	RecName: Full=Struthiocalcin-1; Short=SCA-1
Blank_post EBC LOT 1866	1	1	gi|46396750	A.SIHTSEEHR.A	Y	24.61	1094.51	0.9	548.263	2	20.24	25	1	42	50		9	-15.7	176.19	87	33	33	15353	RecName: Full=Struthiocalcin-1; Short=SCA-1
Blank_post EBC LOT 1866	1	1	gi|46396750	R.AEAWC(+57.02)R.S	Y	23.08	791.338	0.3	396.677	2	29.72	91	1	27	32	C(+57.02)	6	-2.8	176.19	87	33	33	15353	RecName: Full=Struthiocalcin-1; Short=SCA-1
Blank_post EBC LOT 1866	1	1	gi|46396750	K.FISQ(+.98)YHH.G	Y	22.87	931.419	0.2	466.717	2	29.29	90	3	55	61	Q(+.98)	7	-4.7	176.19	87	33	33	15353	RecName: Full=Struthiocalcin-1; Short=SCA-1
Blank_post EBC LOT 1866	1	1	gi|46396750	K.GW(+3.99)LDFR.G	Y	22.45	796.387	0.6	399.201	2	52.8	272	1	6	11	W(+3.99)	6	-2.7	176.19	87	33	33	15353	RecName: Full=Struthiocalcin-1; Short=SCA-1
Blank_post EBC LOT 1866	1	1	gi|46396750	L.DFRGN(+.98)C(+57.02)YGYFRY.E	Y	20.8	1617.67	1.6	540.231	3	53.13	275	1	9	20	N(+.98), C(+57.02)	12	-12.6	176.19	87	33	33	15353	RecName: Full=Struthiocalcin-1; Short=SCA-1
Blank_post EBC LOT 1866	1	1	gi|46396750	K.FISQ(+.98)YHHGEEEEDVW(+15.99)IGLFR.W	Y	20.66	2507.14	2.4	627.794	4	59.52	355	2	55	74	Q(+.98), W(+15.99)	20	-13.1	176.19	87	33	33	15353	RecName: Full=Struthiocalcin-1; Short=SCA-1
Blank_post EBC LOT 1866	1	1	gi|46396750	G.Y(+57.02)FRYELPWKRA.E	Y	20	1584.82	-0.1	529.281	3	94.49	586	1	17	27	Y(+57.02)	11	-13.1	176.19	87	33	33	15353	RecName: Full=Struthiocalcin-1; Short=SCA-1
Blank_post EBC LOT 1866	2	2	gi|46396751	R.AC(+57.02)VALEDTTDFATWDVELC(+57.02)SDR.K	Y	67.61	2573.11	2.6	1287.56	2	69.78	413	17	112	133	C(+57.02), C(+57.02)	22	-0.1	167.2	77	20	20	16601	RecName: Full=Struthiocalcin-2; Short=SCA-2
Blank_post EBC LOT 1866	2	2	gi|46396751	R.AC(+57.02)VALEDTTDFATW(+15.99)DVELC(+57.02)SDR.K	Y	57.22	2589.1	2.9	1295.56	2	66.74	403	6	112	133	C(+57.02), W(+15.99), C(+57.02)	22	-0.1	167.2	77	20	20	16601	RecName: Full=Struthiocalcin-2; Short=SCA-2
Blank_post EBC LOT 1866	2	2	gi|46396751	S.E(-18.01)EEAGEEVWIGLHR.P	Y	44.98	1634.77	1.4	818.393	2	58.88	347	1	69	82	E(-18.01)	14	-12.6	167.2	77	20	20	16601	RecName: Full=Struthiocalcin-2; Short=SCA-2
Blank_post EBC LOT 1866	2	2	gi|46396751	R.RAC(+57.02)VALEDTTDFATWDVELC(+57.02)SDR.K	Y	44.47	2729.21	1.6	910.744	3	63.92	379	7	111	133	C(+57.02), C(+57.02)	23	-4.6	167.2	77	20	20	16601	RecName: Full=Struthiocalcin-2; Short=SCA-2
Blank_post EBC LOT 1866	2	2	gi|46396751	E.E(-18.01)EAGEEVWIGLHR.P	Y	42.39	1505.73	1.2	753.871	2	57.91	329	1	70	82	E(-18.01)	13	-9.1	167.2	77	20	20	16601	RecName: Full=Struthiocalcin-2; Short=SCA-2
Blank_post EBC LOT 1866	2	2	gi|46396751	S.DRKPFIC(+57.02)EYR.T	Y	41.77	1382.68	0.3	461.9	3	37.56	137	5	132	141	C(+57.02)	10	-13	167.2	77	20	20	16601	RecName: Full=Struthiocalcin-2; Short=SCA-2
Blank_post EBC LOT 1866	2	2	gi|46396751	R.C(+57.02)YGFFPQ(+.98)ELSWR.R	Y	38.79	1589.7	1.7	795.857	2	66.92	404	3	17	28	C(+57.02), Q(+.98)	12	-4.6	167.2	77	20	20	16601	RecName: Full=Struthiocalcin-2; Short=SCA-2
Blank_post EBC LOT 1866	2	2	gi|46396751	S.E(-18.01)EEAGEEVWIGLHRPLGR.R	Y	38.41	2058.03	1.1	687.018	3	57.74	327	2	69	86	E(-18.01)	18	-15.3	167.2	77	20	20	16601	RecName: Full=Struthiocalcin-2; Short=SCA-2
Blank_post EBC LOT 1866	2	2	gi|46396751	R.C(+57.02)YGFFPQELSWR.R	Y	38.1	1588.71	-0.1	795.364	2	65.52	394	1	17	28	C(+57.02)	12	-4.6	167.2	77	20	20	16601	RecName: Full=Struthiocalcin-2; Short=SCA-2
Blank_post EBC LOT 1866	2	2	gi|46396751	R.RAC(+57.02)VALEDTTDFATWDVELC(+57.02).S	Y	33.55	2371.05	2.9	1186.53	2	70.78	418	1	111	130	C(+57.02), C(+57.02)	20	4.2	167.2	77	20	20	16601	RecName: Full=Struthiocalcin-2; Short=SCA-2
Blank_post EBC LOT 1866	2	2	gi|46396751	R.AEGFC(+57.02)QR.L	Y	33.2	866.37	0	434.192	2	26.23	58	1	30	36	C(+57.02)	7	-4.8	167.2	77	20	20	16601	RecName: Full=Struthiocalcin-2; Short=SCA-2
Blank_post EBC LOT 1866	2	2	gi|46396751	R.KPFIC(+57.02)EYR.T	Y	30.81	1111.55	0.4	556.782	2	37.64	139	7	134	141	C(+57.02)	8	-5	167.2	77	20	20	16601	RecName: Full=Struthiocalcin-2; Short=SCA-2
Blank_post EBC LOT 1866	2	2	gi|46396751	R.RAC(+57.02)VALEDTTDFATW.D	Y	30.13	1754.79	0.1	878.404	2	61.34	363	1	111	125	C(+57.02)	15	0.7	167.2	77	20	20	16601	RecName: Full=Struthiocalcin-2; Short=SCA-2
Blank_post EBC LOT 1866	2	2	gi|46396751	G.W(+57.02)IPFDGR.C	Y	29.79	946.466	1	474.241	2	57.85	328	3	10	16	W(+57.02)	7	-3.6	167.2	77	20	20	16601	RecName: Full=Struthiocalcin-2; Short=SCA-2
Blank_post EBC LOT 1866	2	2	gi|46396751	K.LDYGSWYR.D	Y	27.16	1058.48	-0.1	530.248	2	50.43	258	4	97	104		8	-8.9	167.2	77	20	20	16601	RecName: Full=Struthiocalcin-2; Short=SCA-2
Blank_post EBC LOT 1866	2	2	gi|46396751	R.C(+57.02)YGFFPQELSW(+15.99)R.R	Y	26.53	1604.71	0.2	803.361	2	62.93	374	2	17	28	C(+57.02), W(+15.99)	12	-4.6	167.2	77	20	20	16601	RecName: Full=Struthiocalcin-2; Short=SCA-2
Blank_post EBC LOT 1866	2	2	gi|46396751	G.SWYRDVFL.R	Y	26.52	1084.53	1.7	543.275	2	62.49	370	1	101	108		8	-0.2	167.2	77	20	20	16601	RecName: Full=Struthiocalcin-2; Short=SCA-2
Blank_post EBC LOT 1866	2	2	gi|46396751	A.EGFC(+57.02)QRL.G	Y	26.31	908.417	0	455.216	2	39.29	149	2	31	37	C(+57.02)	7	-2.8	167.2	77	20	20	16601	RecName: Full=Struthiocalcin-2; Short=SCA-2
Blank_post EBC LOT 1866	2	2	gi|46396751	R.C(+57.02)YGFFPQ(+.98)ELSW(+15.99)R.R	Y	24.82	1605.69	0.5	803.854	2	64.35	381	2	17	28	C(+57.02), Q(+.98), W(+15.99)	12	-4.6	167.2	77	20	20	16601	RecName: Full=Struthiocalcin-2; Short=SCA-2
Blank_post EBC LOT 1866	2	2	gi|46396751	R.THLASIHSEEEHQ(+.98)AIVSM(+15.99)LA.S	Y	24.61	2219.05	0.6	740.692	3	47.58	233	3	41	60	Q(+.98), M(+15.99)	20	1.4	167.2	77	20	20	16601	RecName: Full=Struthiocalcin-2; Short=SCA-2
Blank_post EBC LOT 1866	2	2	gi|46396751	S.E(-18.01)EEAGEEVW(+15.99)IGLHRPLGR.R	Y	24.43	2074.02	1.4	692.349	3	55.42	299	1	69	86	E(-18.01), W(+15.99)	18	-15.3	167.2	77	20	20	16601	RecName: Full=Struthiocalcin-2; Short=SCA-2
Blank_post EBC LOT 1866	2	2	gi|46396751	G.WIPFDGRC(+57.02)YG.F	Y	23.93	1269.56	1	635.788	2	58.07	331	13	10	19	C(+57.02)	10	-2.8	167.2	77	20	20	16601	RecName: Full=Struthiocalcin-2; Short=SCA-2
Blank_post EBC LOT 1866	2	2	gi|46396751	R.RAC(+57.02)VALEDTTDFATW(+15.99)DVELC(+57.02)SDR.K	Y	23.85	2745.2	1.2	916.075	3	60.94	361	1	111	133	C(+57.02), W(+15.99), C(+57.02)	23	-4.6	167.2	77	20	20	16601	RecName: Full=Struthiocalcin-2; Short=SCA-2
Blank_post EBC LOT 1866	2	2	gi|46396751	R.AC(+57.02)VALEDTTDFATWDVELC(+57.02)SDRKPFIC(+57.02)EYR.T	Y	23.81	3666.64	1.1	917.669	4	66.24	400	4	112	141	C(+57.02), C(+57.02), C(+57.02)	30	-5.1	167.2	77	20	20	16601	RecName: Full=Struthiocalcin-2; Short=SCA-2
Blank_post EBC LOT 1866	2	2	gi|46396751	R.AEGFC(+57.02)Q(+.98)R.L	Y	22.99	867.355	-0.2	434.684	2	27.84	80	1	30	36	C(+57.02), Q(+.98)	7	-4.8	167.2	77	20	20	16601	RecName: Full=Struthiocalcin-2; Short=SCA-2
Blank_post EBC LOT 1866	2	2	gi|46396751	K.GW(+15.99)IPFDGR.C	Y	22.43	962.461	0.5	482.238	2	56.22	309	4	9	16	W(+15.99)	8	-4	167.2	77	20	20	16601	RecName: Full=Struthiocalcin-2; Short=SCA-2
Blank_post EBC LOT 1866	2	2	gi|46396751	A.EGFC(+57.02)Q(+.98)RL.G	Y	21.95	909.401	0.2	455.708	2	42.09	181	2	31	37	C(+57.02), Q(+.98)	7	-2.8	167.2	77	20	20	16601	RecName: Full=Struthiocalcin-2; Short=SCA-2
Blank_post EBC LOT 1866	2	2	gi|46396751	R.RAEGFC(+57.02)QR.L	Y	20.23	1022.47	0.3	512.243	2	23.57	36	1	29	36	C(+57.02)	8	-9.3	167.2	77	20	20	16601	RecName: Full=Struthiocalcin-2; Short=SCA-2
Blank_post EBC LOT 1866	3	20	gi|697430975	R.TLLDSLSGGLLGGGGLLGGITGGLLGGGGE(sub V)LGVL.G	Y	45.88	2949.64	0.1	1475.83	2	79.58	483	1	68	101	E(sub V)	34	34.5	91.67	19	6	6	57416	PREDICTED: BPI fold-containing family B member 4-like [Struthio camelus australis]
Blank_post EBC LOT 1866	3	20	gi|697430975	G.DFDISLLETLVGK.I	Y	41.45	1448.78	3.4	725.398	2	79.68	494	1	450	462		13	6.6	91.67	19	6	6	57416	PREDICTED: BPI fold-containing family B member 4-like [Struthio camelus australis]
Blank_post EBC LOT 1866	3	20	gi|697430975	P.E(-18.01)LPPLTTLTLGALIPAVFK.A	Y	28.51	1975.18	0.1	988.595	2	80.06	525	1	343	361	E(-18.01)	19	19.4	91.67	19	6	6	57416	PREDICTED: BPI fold-containing family B member 4-like [Struthio camelus australis]
Blank_post EBC LOT 1866	3	20	gi|697430975	S.SIGDFDISLLETLVGK.I	Y	26.25	1705.91	4.6	853.968	2	79.52	477	1	447	462		16	9.9	91.67	19	6	6	57416	PREDICTED: BPI fold-containing family B member 4-like [Struthio camelus australis]
Blank_post EBC LOT 1866	3	20	gi|697430975	T.GGLLGGGGVLGVLGEGGLLSTVQGLTGLR.I	Y	25.56	2606.48	5.1	1304.25	2	79.59	484	1	89	117		29	24.5	91.67	19	6	6	57416	PREDICTED: BPI fold-containing family B member 4-like [Struthio camelus australis]
Blank_post EBC LOT 1866	3	20	gi|697430975	K.T(sub S)F(sub L)CLLNIDAALLAQFSVEDHK.L	Y	23.31	2347.19	-1.4	1174.6	2	79.56	481	1	409	429	T(sub S), F(sub L)	21	11.3	91.67	19	6	6	57416	PREDICTED: BPI fold-containing family B member 4-like [Struthio camelus australis]
Blank_post EBC LOT 1866	4	12	sp|ALBU_HUMAN|	K.KVPQVSTPTLVEVSR.N	Y	43.31	1638.93	0.6	547.318	3	45.44	212	2	438	452		15	-1	76.47	7	4	4	69367	sp|ALBU_HUMAN|
Blank_post EBC LOT 1866	4	12	sp|ALBU_HUMAN|	K.LVNEVTE(+14.02)FAK.T	Y	26.49	1162.62	0.6	582.319	2	51.99	269	1	66	75	E(+14.02)	10	1.7	76.47	7	4	4	69367	sp|ALBU_HUMAN|
Blank_post EBC LOT 1866	4	12	sp|ALBU_HUMAN|	K.FQNALLVR.Y	Y	24.64	959.555	0.4	480.785	2	45.57	216	1	427	434		8	4.9	76.47	7	4	4	69367	sp|ALBU_HUMAN|
Blank_post EBC LOT 1866	4	12	sp|ALBU_HUMAN|	K.LVTDLTK.V	Y	20.01	788.464	0.5	395.24	2	36.51	124	1	258	264		7	3	76.47	7	4	4	69367	sp|ALBU_HUMAN|
Blank_post EBC LOT 1866	5	4	gi|678214590	K.IDINGN(+.98)IQILLQEK.Y	Y	33.9	1610.89	1.5	806.452	2	67.64	408	1	137	150	N(+.98)	14	0.3	67.93	2	5	5	312287	von Willebrand factor partial [Struthio camelus australis]
Blank_post EBC LOT 1866	5	4	gi|678214590	K.RLDIAFIFE(+57.02).G	Y	30.07	1179.63	1	590.822	2	72.79	427	1	1484	1492	E(+57.02)	9	8.7	67.93	2	5	5	312287	von Willebrand factor partial [Struthio camelus australis]
Blank_post EBC LOT 1866	5	4	gi|678214590	K.N(+.98)GFSVYLGEYFN(+.98)LHF.S	Y	24.93	1807.81	4.6	904.916	2	79.7	495	1	79	93	N(+.98), N(+.98)	15	2.3	67.93	2	5	5	312287	von Willebrand factor partial [Struthio camelus australis]
Blank_post EBC LOT 1866	5	4	gi|678214590	K.RLDIAFIFEG.S	Y	24.01	1179.63	1.9	590.823	2	72.32	425	1	1484	1493		10	8.3	67.93	2	5	5	312287	von Willebrand factor partial [Struthio camelus australis]
Blank_post EBC LOT 1866	5	4	gi|678214590	K.HHGVSVQLFSDM(+15.99)AVAVN(+.98)GER.V	Y	23.37	2169.03	0.8	724.017	3	94.49	587	1	1994	2013	M(+15.99), N(+.98)	20	1.6	67.93	2	5	5	312287	von Willebrand factor partial [Struthio camelus australis]
Blank_post EBC LOT 1866	5	5	gi|697484581	K.IDINGN(+.98)IQILLQEK.Y	Y	33.9	1610.89	1.5	806.452	2	67.64	408	1	148	161	N(+.98)	14	0.3	67.93	2	5	5	314014	PREDICTED: von Willebrand factor [Struthio camelus australis]
Blank_post EBC LOT 1866	5	5	gi|697484581	K.RLDIAFIFE(+57.02).G	Y	30.07	1179.63	1	590.822	2	72.79	427	1	1498	1506	E(+57.02)	9	8.7	67.93	2	5	5	314014	PREDICTED: von Willebrand factor [Struthio camelus australis]
Blank_post EBC LOT 1866	5	5	gi|697484581	K.N(+.98)GFSVYLGEYFN(+.98)LHF.S	Y	24.93	1807.81	4.6	904.916	2	79.7	495	1	90	104	N(+.98), N(+.98)	15	2.3	67.93	2	5	5	314014	PREDICTED: von Willebrand factor [Struthio camelus australis]
Blank_post EBC LOT 1866	5	5	gi|697484581	K.RLDIAFIFEG.S	Y	24.01	1179.63	1.9	590.823	2	72.32	425	1	1498	1507		10	8.3	67.93	2	5	5	314014	PREDICTED: von Willebrand factor [Struthio camelus australis]
Blank_post EBC LOT 1866	5	5	gi|697484581	K.HHGVSVQLFSDM(+15.99)AVAVN(+.98)GER.V	Y	23.37	2169.03	0.8	724.017	3	94.49	587	1	2008	2027	M(+15.99), N(+.98)	20	1.6	67.93	2	5	5	314014	PREDICTED: von Willebrand factor [Struthio camelus australis]
Blank_post EBC LOT 1866	6	6	gi|697479256	K.AGFAGDDAPR.A	Y	34.88	975.441	4.6	488.73	2	31.53	95	1	19	28		10	-5.7	65.81	14	4	4	40987	PREDICTED: actin cytoplasmic 2-like [Struthio camelus australis]
Blank_post EBC LOT 1866	6	6	gi|697479256	K.DSYVGDEAQSKR.G	Y	32.11	1353.62	-0.3	677.815	2	26.49	59	1	51	62		12	-19.7	65.81	14	4	4	40987	PREDICTED: actin cytoplasmic 2-like [Struthio camelus australis]
Blank_post EBC LOT 1866	6	6	gi|697479256	R.VAPEEHPVLLTEAPLNPK.A	Y	26.34	1953.06	1.4	652.027	3	49.31	247	1	96	113		18	-4.8	65.81	14	4	4	40987	PREDICTED: actin cytoplasmic 2-like [Struthio camelus australis]
Blank_post EBC LOT 1866	6	6	gi|697479256	K.EITALAP(+15.99)STMK.I	Y	24.38	1176.61	0.3	589.31	2	38.52	143	1	310	320	P(+15.99)	11	2.6	65.81	14	4	4	40987	PREDICTED: actin cytoplasmic 2-like [Struthio camelus australis]
Blank_post EBC LOT 1866	6	10	gi|697505172	K.AGFAGDDAPR.A	Y	34.88	975.441	4.6	488.73	2	31.53	95	1	20	29		10	-5.7	65.81	14	4	4	41836	PREDICTED: actin cytoplasmic type 5 [Struthio camelus australis]
Blank_post EBC LOT 1866	6	10	gi|697505172	K.DSYVGDEAQSKR.G	Y	32.11	1353.62	-0.3	677.815	2	26.49	59	1	52	63		12	-19.7	65.81	14	4	4	41836	PREDICTED: actin cytoplasmic type 5 [Struthio camelus australis]
Blank_post EBC LOT 1866	6	10	gi|697505172	R.VAPEEHPVLLTEAPLNPK.A	Y	26.34	1953.06	1.4	652.027	3	49.31	247	1	97	114		18	-4.8	65.81	14	4	4	41836	PREDICTED: actin cytoplasmic type 5 [Struthio camelus australis]
Blank_post EBC LOT 1866	6	10	gi|697505172	K.EITALAP(+15.99)STMK.I	Y	24.38	1176.61	0.3	589.31	2	38.52	143	1	317	327	P(+15.99)	11	2.6	65.81	14	4	4	41836	PREDICTED: actin cytoplasmic type 5 [Struthio camelus australis]
Blank_post EBC LOT 1866	6	11	gi|678218290	K.AGFAGDDAPR.A	Y	34.88	975.441	4.6	488.73	2	31.53	95	1	20	29		10	-5.7	65.81	14	4	4	41836	Actin cytoplasmic type 5 [Struthio camelus australis]
Blank_post EBC LOT 1866	6	11	gi|678218290	K.DSYVGDEAQSKR.G	Y	32.11	1353.62	-0.3	677.815	2	26.49	59	1	52	63		12	-19.7	65.81	14	4	4	41836	Actin cytoplasmic type 5 [Struthio camelus australis]
Blank_post EBC LOT 1866	6	11	gi|678218290	R.VAPEEHPVLLTEAPLNPK.A	Y	26.34	1953.06	1.4	652.027	3	49.31	247	1	97	114		18	-4.8	65.81	14	4	4	41836	Actin cytoplasmic type 5 [Struthio camelus australis]
Blank_post EBC LOT 1866	6	11	gi|678218290	K.EITALAP(+15.99)STMK.I	Y	24.38	1176.61	0.3	589.31	2	38.52	143	1	317	327	P(+15.99)	11	2.6	65.81	14	4	4	41836	Actin cytoplasmic type 5 [Struthio camelus australis]
Blank_post EBC LOT 1866	6	8	gi|697438274	K.AGFAGDDAPR.A	Y	34.88	975.441	4.6	488.73	2	31.53	95	1	19	28		10	-5.7	65.81	14	4	4	41737	PREDICTED: actin cytoplasmic 1 [Struthio camelus australis]
Blank_post EBC LOT 1866	6	8	gi|697438274	K.DSYVGDEAQSKR.G	Y	32.11	1353.62	-0.3	677.815	2	26.49	59	1	51	62		12	-19.7	65.81	14	4	4	41737	PREDICTED: actin cytoplasmic 1 [Struthio camelus australis]
Blank_post EBC LOT 1866	6	8	gi|697438274	R.VAPEEHPVLLTEAPLNPK.A	Y	26.34	1953.06	1.4	652.027	3	49.31	247	1	96	113		18	-4.8	65.81	14	4	4	41737	PREDICTED: actin cytoplasmic 1 [Struthio camelus australis]
Blank_post EBC LOT 1866	6	8	gi|697438274	K.EITALAP(+15.99)STMK.I	Y	24.38	1176.61	0.3	589.31	2	38.52	143	1	316	326	P(+15.99)	11	2.6	65.81	14	4	4	41737	PREDICTED: actin cytoplasmic 1 [Struthio camelus australis]
Blank_post EBC LOT 1866	6	9	gi|661912886	K.AGFAGDDAPR.A	Y	34.88	975.441	4.6	488.73	2	31.53	95	1	19	28		10	-5.7	65.81	14	4	4	41725	beta-actin [Struthio camelus]
Blank_post EBC LOT 1866	6	9	gi|661912886	K.DSYVGDEAQSKR.G	Y	32.11	1353.62	-0.3	677.815	2	26.49	59	1	51	62		12	-19.7	65.81	14	4	4	41725	beta-actin [Struthio camelus]
Blank_post EBC LOT 1866	6	9	gi|661912886	R.VAPEEHPVLLTEAPLNPK.A	Y	26.34	1953.06	1.4	652.027	3	49.31	247	1	96	113		18	-4.8	65.81	14	4	4	41725	beta-actin [Struthio camelus]
Blank_post EBC LOT 1866	6	9	gi|661912886	K.EITALAP(+15.99)STMK.I	Y	24.38	1176.61	0.3	589.31	2	38.52	143	1	316	326	P(+15.99)	11	2.6	65.81	14	4	4	41725	beta-actin [Struthio camelus]
Blank_post EBC LOT 1866	6	7	gi|678208200	K.AGFAGDDAPR.A	Y	34.88	975.441	4.6	488.73	2	31.53	95	1	18	27		10	-5.7	65.81	14	4	4	41606	Actin cytoplasmic 1 partial [Struthio camelus australis]
Blank_post EBC LOT 1866	6	7	gi|678208200	K.DSYVGDEAQSKR.G	Y	32.11	1353.62	-0.3	677.815	2	26.49	59	1	50	61		12	-19.7	65.81	14	4	4	41606	Actin cytoplasmic 1 partial [Struthio camelus australis]
Blank_post EBC LOT 1866	6	7	gi|678208200	R.VAPEEHPVLLTEAPLNPK.A	Y	26.34	1953.06	1.4	652.027	3	49.31	247	1	95	112		18	-4.8	65.81	14	4	4	41606	Actin cytoplasmic 1 partial [Struthio camelus australis]
Blank_post EBC LOT 1866	6	7	gi|678208200	K.EITALAP(+15.99)STMK.I	Y	24.38	1176.61	0.3	589.31	2	38.52	143	1	315	325	P(+15.99)	11	2.6	65.81	14	4	4	41606	Actin cytoplasmic 1 partial [Struthio camelus australis]
Blank_post EBC LOT 1866	7	36	gi|697501075	R.LATTGELYLAWK.D	Y	51.54	1364.73	0.8	683.375	2	58.95	349	2	276	287		12	3.6	51.54	1	1	1	223665	PREDICTED: aggrecan core protein [Struthio camelus australis]
Blank_post EBC LOT 1866	7	36	gi|697501075	R.LATTGELYLAW(+15.99)K.D	Y	46.8	1380.73	0.6	691.372	2	55.87	304	2	276	287	W(+15.99)	12	3.6	51.54	1	1	1	223665	PREDICTED: aggrecan core protein [Struthio camelus australis]
Blank_post EBC LOT 1866	7	35	gi|678217626	R.LATTGELYLAWK.D	Y	51.54	1364.73	0.8	683.375	2	58.95	349	2	276	287		12	3.6	51.54	1	1	1	223645	Aggrecan core protein [Struthio camelus australis]
Blank_post EBC LOT 1866	7	35	gi|678217626	R.LATTGELYLAW(+15.99)K.D	Y	46.8	1380.73	0.6	691.372	2	55.87	304	2	276	287	W(+15.99)	12	3.6	51.54	1	1	1	223645	Aggrecan core protein [Struthio camelus australis]
Blank_post EBC LOT 1866	11	34	gi|697430934	S.E(-18.01)IINILVDVTITAN(+.98)IK.C	Y	51.01	1751.01	0.2	876.511	2	79.97	520	1	118	133	E(-18.01), N(+.98)	16	17.2	51.01	3	1	1	48346	PREDICTED: BPI fold-containing family B member 4-like [Struthio camelus australis]
Blank_post EBC LOT 1866	9	22	gi|678206393	K.ESTLHLVLR.L	Y	40.31	1066.61	0.8	534.314	2	44.11	200	1	64	72		9	2.9	51	26	2	2	11198	Ubiquitin-60S ribosomal protein L40 partial [Struthio camelus australis]
Blank_post EBC LOT 1866	9	22	gi|678206393	K.TITLEVEPSDTIENVK.A	Y	21.37	1786.92	0.5	894.468	2	55.32	297	1	12	27		16	-4.7	51	26	2	2	11198	Ubiquitin-60S ribosomal protein L40 partial [Struthio camelus australis]
Blank_post EBC LOT 1866	9	23	sp|RS27A_HUMAN|	K.ESTLHLVLR.L	Y	40.31	1066.61	0.8	534.314	2	44.11	200	1	64	72		9	2.9	51	16	2	2	17965	sp|RS27A_HUMAN|
Blank_post EBC LOT 1866	9	23	sp|RS27A_HUMAN|	K.TITLEVEPSDTIENVK.A	Y	21.37	1786.92	0.5	894.468	2	55.32	297	1	12	27		16	-4.7	51	16	2	2	17965	sp|RS27A_HUMAN|
Blank_post EBC LOT 1866	9	24	gi|697433299	K.ESTLHLVLR.L	Y	40.31	1066.61	0.8	534.314	2	44.11	200	1	64	72		9	2.9	51	14	2	2	19390	PREDICTED: ubiquitin-60S ribosomal protein L40 [Struthio camelus australis]
Blank_post EBC LOT 1866	9	24	gi|697433299	K.TITLEVEPSDTIENVK.A	Y	21.37	1786.92	0.5	894.468	2	55.32	297	1	12	27		16	-4.7	51	14	2	2	19390	PREDICTED: ubiquitin-60S ribosomal protein L40 [Struthio camelus australis]
Blank_post EBC LOT 1866	9	25	gi|678209833	K.ESTLHLVLR.L	Y	40.31	1066.61	0.8	534.314	2	44.11	200	1	140	148		9	2.9	51	9	2	2	32586	Polyubiquitin partial [Struthio camelus australis]
Blank_post EBC LOT 1866	9	25	gi|678209833	K.TITLEVEPSDTIENVK.A	Y	21.37	1786.92	0.5	894.468	2	55.32	297	1	12	27		16	-4.7	51	9	2	2	32586	Polyubiquitin partial [Struthio camelus australis]
Blank_post EBC LOT 1866	9	26	gi|678213223	K.ESTLHLVLR.L	Y	40.31	1066.61	0.8	534.314	2	44.11	200	1	64	72		9	2.9	51	9	2	2	32644	Polyubiquitin partial [Struthio camelus australis]
Blank_post EBC LOT 1866	9	26	gi|678213223	K.TITLEVEPSDTIENVK.A	Y	21.37	1786.92	0.5	894.468	2	55.32	297	1	12	27		16	-4.7	51	9	2	2	32644	Polyubiquitin partial [Struthio camelus australis]
Blank_post EBC LOT 1866	9	27	gi|697477409	K.ESTLHLVLR.L	Y	40.31	1066.61	0.8	534.314	2	44.11	200	1	64	72		9	2.9	51	8	2	2	34308	PREDICTED: polyubiquitin-B [Struthio camelus australis]
Blank_post EBC LOT 1866	9	27	gi|697477409	K.TITLEVEPSDTIENVK.A	Y	21.37	1786.92	0.5	894.468	2	55.32	297	1	12	27		16	-4.7	51	8	2	2	34308	PREDICTED: polyubiquitin-B [Struthio camelus australis]
Blank_post EBC LOT 1866	9	28	gi|697444235	K.ESTLHLVLR.L	Y	40.31	1066.61	0.8	534.314	2	44.11	200	1	140	148		9	2.9	51	8	2	2	34261	PREDICTED: polyubiquitin-C [Struthio camelus australis]
Blank_post EBC LOT 1866	9	28	gi|697444235	K.TITLEVEPSDTIENVK.A	Y	21.37	1786.92	0.5	894.468	2	55.32	297	1	12	27		16	-4.7	51	8	2	2	34261	PREDICTED: polyubiquitin-C [Struthio camelus australis]
Blank_post EBC LOT 1866	8	21	sp|GFP_AEQVI|	K.NGIKVNFK.I	Y	32.13	918.529	0.2	460.272	2	33.62	101	1	159	166		8	-3.7	46.67	9	2	2	26886	sp|GFP_AEQVI|
Blank_post EBC LOT 1866	8	21	sp|GFP_AEQVI|	R.TIFFKDDGNYKTR.A	Y	29.07	1603.8	0.9	535.607	3	38.77	144	1	97	109		13	-15.8	46.67	9	2	2	26886	sp|GFP_AEQVI|
Blank_post EBC_LOT 1819	1	1	gi|46396750	K.HYSALDDDDYPK.G	Y	52.82	1437.6	0.2	719.81	2	37.86	106	5	88	99		12	-20.5	162.43	55	23	23	15353	RecName: Full=Struthiocalcin-1; Short=SCA-1
Blank_post EBC_LOT 1819	1	1	gi|46396750	R.AGAHLASIHTSEEHR.A	Y	46.31	1614.79	-0.2	404.704	4	27.99	59	4	36	50		15	-10.1	162.43	55	23	23	15353	RecName: Full=Struthiocalcin-1; Short=SCA-1
Blank_post EBC_LOT 1819	1	1	gi|46396750	H.GEEEEDVWIGLFR.W	Y	46.26	1577.74	1.4	789.876	2	71.18	235	3	62	74		13	-8.4	162.43	55	23	23	15353	RecName: Full=Struthiocalcin-1; Short=SCA-1
Blank_post EBC_LOT 1819	1	1	gi|46396750	H.GEEEEDVWIGLFRWN(+.98).S	Y	45.37	1878.84	4.8	940.433	2	79.42	245	1	62	76	N(+.98)	15	-12.8	162.43	55	23	23	15353	RecName: Full=Struthiocalcin-1; Short=SCA-1
Blank_post EBC_LOT 1819	1	1	gi|46396750	G.E(-18.01)EEEDVWIGLFR.W	Y	41.35	1502.7	-1.8	752.358	2	79.66	256	1	63	74	E(-18.01)	12	-8	162.43	55	23	23	15353	RecName: Full=Struthiocalcin-1; Short=SCA-1
Blank_post EBC_LOT 1819	1	1	gi|46396750	H.GEEEEDVWIGLFRW.N	Y	40.51	1763.82	4.6	882.919	2	79.43	246	1	62	75		14	-9.3	162.43	55	23	23	15353	RecName: Full=Struthiocalcin-1; Short=SCA-1
Blank_post EBC_LOT 1819	1	1	gi|46396750	G.N(+57.02)C(+57.02)YGYFR.Y	Y	39.09	1035.42	0.7	518.719	2	40.9	117	1	13	19	N(+57.02), C(+57.02)	7	-5.7	162.43	55	23	23	15353	RecName: Full=Struthiocalcin-1; Short=SCA-1
Blank_post EBC_LOT 1819	1	1	gi|46396750	R.AGAHLASIH.T	Y	38.5	875.461	0.3	438.738	2	28.56	62	3	36	44		9	6.1	162.43	55	23	23	15353	RecName: Full=Struthiocalcin-1; Short=SCA-1
Blank_post EBC_LOT 1819	1	1	gi|46396750	R.YELPWKR.A	Y	38.44	990.529	0.8	496.272	2	44.16	127	5	20	26		7	-11.9	162.43	55	23	23	15353	RecName: Full=Struthiocalcin-1; Short=SCA-1
Blank_post EBC_LOT 1819	1	1	gi|46396750	Y.SALDDDDYPK.G	Y	37.69	1137.48	0.7	569.749	2	37.72	104	1	90	99		10	-16	162.43	55	23	23	15353	RecName: Full=Struthiocalcin-1; Short=SCA-1
Blank_post EBC_LOT 1819	1	1	gi|46396750	G.EEEEDVWIGLFR.W	Y	36.95	1520.71	1.1	761.365	2	71.54	236	1	63	74		12	-8	162.43	55	23	23	15353	RecName: Full=Struthiocalcin-1; Short=SCA-1
Blank_post EBC_LOT 1819	1	1	gi|46396750	R.AGAHLASIHT.S	Y	35.3	976.509	0.3	489.262	2	31.8	77	2	36	45		10	5.4	162.43	55	23	23	15353	RecName: Full=Struthiocalcin-1; Short=SCA-1
Blank_post EBC_LOT 1819	1	1	gi|46396750	E.DVWIGLFR.W	Y	34.4	1004.54	1.1	503.28	2	75.04	240	8	67	74		8	6	162.43	55	23	23	15353	RecName: Full=Struthiocalcin-1; Short=SCA-1
Blank_post EBC_LOT 1819	1	1	gi|46396750	R.AGAHLASIH(+57.02).T	Y	33.67	932.483	2.9	467.25	2	29.34	70	1	36	44	H(+57.02)	9	6.1	162.43	55	23	23	15353	RecName: Full=Struthiocalcin-1; Short=SCA-1
Blank_post EBC_LOT 1819	1	1	gi|46396750	S.ALDDDDYPK.G	Y	32.83	1050.45	-0.3	526.232	2	35.65	91	2	91	99		9	-15.2	162.43	55	23	23	15353	RecName: Full=Struthiocalcin-1; Short=SCA-1
Blank_post EBC_LOT 1819	1	1	gi|46396750	G.EEEEDVWIGLFRWN(+.98).S	Y	31.6	1821.82	4.3	911.922	2	79.48	247	1	63	76	N(+.98)	14	-12.4	162.43	55	23	23	15353	RecName: Full=Struthiocalcin-1; Short=SCA-1
Blank_post EBC_LOT 1819	1	1	gi|46396750	R.YELPWK.R	Y	30.41	834.428	0.3	418.221	2	49.79	155	10	20	25		6	-7.4	162.43	55	23	23	15353	RecName: Full=Struthiocalcin-1; Short=SCA-1
Blank_post EBC_LOT 1819	1	1	gi|46396750	A.LDDDDYPK.G	Y	25.71	979.413	0.3	490.714	2	33.43	82	1	92	99		8	-17	162.43	55	23	23	15353	RecName: Full=Struthiocalcin-1; Short=SCA-1
Blank_post EBC_LOT 1819	1	1	gi|46396750	E.DVW(+31.99)IGLFR.W	Y	25.46	1036.53	1.3	519.275	2	70.02	231	1	67	74	W(+31.99)	8	6	162.43	55	23	23	15353	RecName: Full=Struthiocalcin-1; Short=SCA-1
Blank_post EBC_LOT 1819	1	1	gi|46396750	E.DVW(+3.99)IGLFR.W	Y	25.27	1008.54	1.4	505.278	2	71.09	234	1	67	74	W(+3.99)	8	6	162.43	55	23	23	15353	RecName: Full=Struthiocalcin-1; Short=SCA-1
Blank_post EBC_LOT 1819	1	1	gi|46396750	G.YFRYELPWK(+71.04)R.A	Y	23.84	1527.8	0.5	510.274	3	50.6	160	1	17	26	K(+71.04)	10	-14.9	162.43	55	23	23	15353	RecName: Full=Struthiocalcin-1; Short=SCA-1
Blank_post EBC_LOT 1819	1	1	gi|46396750	S.ALDDDDYPKG.K	Y	23.82	1107.47	0.6	554.744	2	35.88	93	1	91	100		10	-15.6	162.43	55	23	23	15353	RecName: Full=Struthiocalcin-1; Short=SCA-1
Blank_post EBC_LOT 1819	1	1	gi|46396750	K.FISQ(+.98)YH.H	Y	23.82	794.36	0.2	398.187	2	37.34	102	2	55	60	Q(+.98)	6	-1.5	162.43	55	23	23	15353	RecName: Full=Struthiocalcin-1; Short=SCA-1
Blank_post EBC_LOT 1819	1	1	gi|46396750	K.FISQ(+.98)YHHGEEEEDVWIGLFR.W	Y	22.78	2491.14	2.1	623.795	4	63.23	228	1	55	74	Q(+.98)	20	-13.1	162.43	55	23	23	15353	RecName: Full=Struthiocalcin-1; Short=SCA-1
Blank_post EBC_LOT 1819	1	1	gi|46396750	R.GN(+.98)C(+57.02)YGYFR.Y	Y	22.74	1036.41	0.6	519.211	2	45.25	135	2	12	19	N(+.98), C(+57.02)	8	-6.1	162.43	55	23	23	15353	RecName: Full=Struthiocalcin-1; Short=SCA-1
Blank_post EBC_LOT 1819	1	1	gi|46396750	G.YFRYELPWKRA.E	Y	22.61	1527.8	1.3	510.274	3	94.56	329	5	17	27		11	-13.1	162.43	55	23	23	15353	RecName: Full=Struthiocalcin-1; Short=SCA-1
Blank_post EBC_LOT 1819	1	1	gi|46396750	K.GW(+3.99)LDFR.G	Y	21.72	796.387	0.7	399.201	2	53.39	174	1	6	11	W(+3.99)	6	-2.7	162.43	55	23	23	15353	RecName: Full=Struthiocalcin-1; Short=SCA-1
Blank_post EBC_LOT 1819	1	1	gi|46396750	K.FISQYHHGEEEEDVWIGLFR.W	Y	21.72	2490.16	1.5	623.548	4	62.31	225	2	55	74		20	-13.1	162.43	55	23	23	15353	RecName: Full=Struthiocalcin-1; Short=SCA-1
Blank_post EBC_LOT 1819	2	2	gi|46396751	S.E(-18.01)EEAGEEVWIGLHR.P	Y	47.53	1634.77	1	818.393	2	59.52	199	1	69	82	E(-18.01)	14	-12.6	125.87	23	12	12	16601	RecName: Full=Struthiocalcin-2; Short=SCA-2
Blank_post EBC_LOT 1819	2	2	gi|46396751	E.E(-18.01)EAGEEVWIGLHR.P	Y	41.67	1505.73	0.6	753.871	2	58.49	193	1	70	82	E(-18.01)	13	-9.1	125.87	23	12	12	16601	RecName: Full=Struthiocalcin-2; Short=SCA-2
Blank_post EBC_LOT 1819	2	2	gi|46396751	G.E(-18.01)EVWIGLHRPL.G	Y	38.47	1329.72	0.8	665.867	2	61.85	221	3	74	84	E(-18.01)	11	-1.3	125.87	23	12	12	16601	RecName: Full=Struthiocalcin-2; Short=SCA-2
Blank_post EBC_LOT 1819	2	2	gi|46396751	G.E(+57.02)EVWIGLHR.P	Y	38.23	1194.61	0.2	598.315	2	46.76	140	1	74	82	E(+57.02)	9	-3.5	125.87	23	12	12	16601	RecName: Full=Struthiocalcin-2; Short=SCA-2
Blank_post EBC_LOT 1819	2	2	gi|46396751	G.E(-18.01)EVWIGLHRPLG.R	Y	36.65	1386.74	0.8	694.378	2	61.2	214	3	74	85	E(-18.01)	12	-1.7	125.87	23	12	12	16601	RecName: Full=Struthiocalcin-2; Short=SCA-2
Blank_post EBC_LOT 1819	2	2	gi|46396751	E.E(-18.01)EAGEEVWIGLHRPLG.R	Y	35.57	1772.88	1.6	887.451	2	63.2	227	1	70	85	E(-18.01)	16	-7.3	125.87	23	12	12	16601	RecName: Full=Struthiocalcin-2; Short=SCA-2
Blank_post EBC_LOT 1819	2	2	gi|46396751	G.E(+57.02)EVWIGLHRPLG.R	Y	35.56	1461.77	0.3	731.894	2	52.87	173	1	74	85	E(+57.02)	12	-1.7	125.87	23	12	12	16601	RecName: Full=Struthiocalcin-2; Short=SCA-2
Blank_post EBC_LOT 1819	2	2	gi|46396751	G.E(-18.01)EVWIGLHR.P	Y	35.04	1119.58	1.1	560.799	2	57.17	189	3	74	82	E(-18.01)	9	-3.5	125.87	23	12	12	16601	RecName: Full=Struthiocalcin-2; Short=SCA-2
Blank_post EBC_LOT 1819	2	2	gi|46396751	G.W(+57.02)IPFDGR.C	Y	34.11	946.466	1.4	474.241	2	58.98	196	1	10	16	W(+57.02)	7	-3.6	125.87	23	12	12	16601	RecName: Full=Struthiocalcin-2; Short=SCA-2
Blank_post EBC_LOT 1819	2	2	gi|46396751	E.E(-18.01)VWIGLHRPL.G	Y	28.09	1200.68	1.1	601.346	2	61.81	220	2	75	84	E(-18.01)	10	2.2	125.87	23	12	12	16601	RecName: Full=Struthiocalcin-2; Short=SCA-2
Blank_post EBC_LOT 1819	2	2	gi|46396751	E.E(-18.01)VWIGLHR.P	Y	26.47	990.54	0.7	496.278	2	56.33	183	3	75	82	E(-18.01)	8	-8.88178e-16	125.87	23	12	12	16601	RecName: Full=Struthiocalcin-2; Short=SCA-2
Blank_post EBC_LOT 1819	2	2	gi|46396751	G.E(-18.01)EVWIGLHRPLGR.R	Y	23.89	1542.84	0.8	515.288	3	54.5	177	3	74	86	E(-18.01)	13	-6.2	125.87	23	12	12	16601	RecName: Full=Struthiocalcin-2; Short=SCA-2
Blank_post EBC_LOT 1819	2	2	gi|46396751	E.E(-18.01)EAGEEVWIGLHRPLGR.R	Y	23.32	1928.99	1.8	644.004	3	57.05	188	1	70	86	E(-18.01)	17	-11.8	125.87	23	12	12	16601	RecName: Full=Struthiocalcin-2; Short=SCA-2
Blank_post EBC_LOT 1819	2	2	gi|46396751	K.LDYGSWYR.D	Y	23.01	1058.48	0.1	530.248	2	51.08	164	1	97	104		8	-8.9	125.87	23	12	12	16601	RecName: Full=Struthiocalcin-2; Short=SCA-2
Blank_post EBC_LOT 1819	3	9	sp|ALBU_HUMAN|	K.KVPQVSTPTLVEVSR.N	Y	41.05	1638.93	0.7	547.318	3	46.09	137	2	438	452		15	-1	76.97	6	3	3	69367	sp|ALBU_HUMAN|
Blank_post EBC_LOT 1819	3	9	sp|ALBU_HUMAN|	L.GEYK(+42.01)FQNALLVR.Y	Y	33.6	1478.79	0.6	740.402	2	59.52	200	1	423	434	K(+42.01)	12	-4.2	76.97	6	3	3	69367	sp|ALBU_HUMAN|
Blank_post EBC_LOT 1819	3	9	sp|ALBU_HUMAN|	K.LVNE(+14.02)VTEFAK.T	Y	33.15	1162.62	0.5	582.319	2	52.54	171	1	66	75	E(+14.02)	10	1.7	76.97	6	3	3	69367	sp|ALBU_HUMAN|
Blank_post EBC_LOT 1819	4	3	gi|697479256	K.AGFAGDDAPR.A	Y	34.17	975.441	0.5	488.728	2	32.21	80	1	19	28		10	-5.7	68.5	13	4	4	40987	PREDICTED: actin cytoplasmic 2-like [Struthio camelus australis]
Blank_post EBC_LOT 1819	4	3	gi|697479256	G.Y(+57.02)SFTTTAER.E	Y	29.92	1131.52	0.3	566.767	2	39.37	111	1	198	206	Y(+57.02)	9	-7.6	68.5	13	4	4	40987	PREDICTED: actin cytoplasmic 2-like [Struthio camelus australis]
Blank_post EBC_LOT 1819	4	3	gi|697479256	K.EITALAP(+15.99)STMK.I	Y	27.05	1176.61	1.1	589.311	2	39.25	110	1	310	320	P(+15.99)	11	2.6	68.5	13	4	4	40987	PREDICTED: actin cytoplasmic 2-like [Struthio camelus australis]
Blank_post EBC_LOT 1819	4	3	gi|697479256	R.VAPEEHPVLLTEAPLNPK.A	Y	26.09	1953.06	0.4	652.027	3	49.93	156	1	96	113		18	-4.8	68.5	13	4	4	40987	PREDICTED: actin cytoplasmic 2-like [Struthio camelus australis]
Blank_post EBC_LOT 1819	4	7	gi|697505172	K.AGFAGDDAPR.A	Y	34.17	975.441	0.5	488.728	2	32.21	80	1	20	29		10	-5.7	68.5	13	4	4	41836	PREDICTED: actin cytoplasmic type 5 [Struthio camelus australis]
Blank_post EBC_LOT 1819	4	7	gi|697505172	G.Y(+57.02)SFTTTAER.E	Y	29.92	1131.52	0.3	566.767	2	39.37	111	1	199	207	Y(+57.02)	9	-7.6	68.5	13	4	4	41836	PREDICTED: actin cytoplasmic type 5 [Struthio camelus australis]
Blank_post EBC_LOT 1819	4	7	gi|697505172	K.EITALAP(+15.99)STMK.I	Y	27.05	1176.61	1.1	589.311	2	39.25	110	1	317	327	P(+15.99)	11	2.6	68.5	13	4	4	41836	PREDICTED: actin cytoplasmic type 5 [Struthio camelus australis]
Blank_post EBC_LOT 1819	4	7	gi|697505172	R.VAPEEHPVLLTEAPLNPK.A	Y	26.09	1953.06	0.4	652.027	3	49.93	156	1	97	114		18	-4.8	68.5	13	4	4	41836	PREDICTED: actin cytoplasmic type 5 [Struthio camelus australis]
Blank_post EBC_LOT 1819	4	8	gi|678218290	K.AGFAGDDAPR.A	Y	34.17	975.441	0.5	488.728	2	32.21	80	1	20	29		10	-5.7	68.5	13	4	4	41836	Actin cytoplasmic type 5 [Struthio camelus australis]
Blank_post EBC_LOT 1819	4	8	gi|678218290	G.Y(+57.02)SFTTTAER.E	Y	29.92	1131.52	0.3	566.767	2	39.37	111	1	199	207	Y(+57.02)	9	-7.6	68.5	13	4	4	41836	Actin cytoplasmic type 5 [Struthio camelus australis]
Blank_post EBC_LOT 1819	4	8	gi|678218290	K.EITALAP(+15.99)STMK.I	Y	27.05	1176.61	1.1	589.311	2	39.25	110	1	317	327	P(+15.99)	11	2.6	68.5	13	4	4	41836	Actin cytoplasmic type 5 [Struthio camelus australis]
Blank_post EBC_LOT 1819	4	8	gi|678218290	R.VAPEEHPVLLTEAPLNPK.A	Y	26.09	1953.06	0.4	652.027	3	49.93	156	1	97	114		18	-4.8	68.5	13	4	4	41836	Actin cytoplasmic type 5 [Struthio camelus australis]
Blank_post EBC_LOT 1819	4	5	gi|697438274	K.AGFAGDDAPR.A	Y	34.17	975.441	0.5	488.728	2	32.21	80	1	19	28		10	-5.7	68.5	13	4	4	41737	PREDICTED: actin cytoplasmic 1 [Struthio camelus australis]
Blank_post EBC_LOT 1819	4	5	gi|697438274	G.Y(+57.02)SFTTTAER.E	Y	29.92	1131.52	0.3	566.767	2	39.37	111	1	198	206	Y(+57.02)	9	-7.6	68.5	13	4	4	41737	PREDICTED: actin cytoplasmic 1 [Struthio camelus australis]
Blank_post EBC_LOT 1819	4	5	gi|697438274	K.EITALAP(+15.99)STMK.I	Y	27.05	1176.61	1.1	589.311	2	39.25	110	1	316	326	P(+15.99)	11	2.6	68.5	13	4	4	41737	PREDICTED: actin cytoplasmic 1 [Struthio camelus australis]
Blank_post EBC_LOT 1819	4	5	gi|697438274	R.VAPEEHPVLLTEAPLNPK.A	Y	26.09	1953.06	0.4	652.027	3	49.93	156	1	96	113		18	-4.8	68.5	13	4	4	41737	PREDICTED: actin cytoplasmic 1 [Struthio camelus australis]
Blank_post EBC_LOT 1819	4	6	gi|661912886	K.AGFAGDDAPR.A	Y	34.17	975.441	0.5	488.728	2	32.21	80	1	19	28		10	-5.7	68.5	13	4	4	41725	beta-actin [Struthio camelus]
Blank_post EBC_LOT 1819	4	6	gi|661912886	G.Y(+57.02)SFTTTAER.E	Y	29.92	1131.52	0.3	566.767	2	39.37	111	1	198	206	Y(+57.02)	9	-7.6	68.5	13	4	4	41725	beta-actin [Struthio camelus]
Blank_post EBC_LOT 1819	4	6	gi|661912886	K.EITALAP(+15.99)STMK.I	Y	27.05	1176.61	1.1	589.311	2	39.25	110	1	316	326	P(+15.99)	11	2.6	68.5	13	4	4	41725	beta-actin [Struthio camelus]
Blank_post EBC_LOT 1819	4	6	gi|661912886	R.VAPEEHPVLLTEAPLNPK.A	Y	26.09	1953.06	0.4	652.027	3	49.93	156	1	96	113		18	-4.8	68.5	13	4	4	41725	beta-actin [Struthio camelus]
Blank_post EBC_LOT 1819	4	4	gi|678208200	K.AGFAGDDAPR.A	Y	34.17	975.441	0.5	488.728	2	32.21	80	1	18	27		10	-5.7	68.5	13	4	4	41606	Actin cytoplasmic 1 partial [Struthio camelus australis]
Blank_post EBC_LOT 1819	4	4	gi|678208200	G.Y(+57.02)SFTTTAER.E	Y	29.92	1131.52	0.3	566.767	2	39.37	111	1	197	205	Y(+57.02)	9	-7.6	68.5	13	4	4	41606	Actin cytoplasmic 1 partial [Struthio camelus australis]
Blank_post EBC_LOT 1819	4	4	gi|678208200	K.EITALAP(+15.99)STMK.I	Y	27.05	1176.61	1.1	589.311	2	39.25	110	1	315	325	P(+15.99)	11	2.6	68.5	13	4	4	41606	Actin cytoplasmic 1 partial [Struthio camelus australis]
Blank_post EBC_LOT 1819	4	4	gi|678208200	R.VAPEEHPVLLTEAPLNPK.A	Y	26.09	1953.06	0.4	652.027	3	49.93	156	1	95	112		18	-4.8	68.5	13	4	4	41606	Actin cytoplasmic 1 partial [Struthio camelus australis]
Blank_post EBC_LOT 1819	5	18	gi|678217626	R.LATTGELYLAWK.D	Y	40.41	1364.73	1	683.375	2	59.39	197	2	276	287		12	3.6	61.43	1	2	2	223645	Aggrecan core protein [Struthio camelus australis]
Blank_post EBC_LOT 1819	5	18	gi|678217626	G.V(+57.02)VFHYR.A	Y	31.49	876.461	0.9	439.238	2	36.01	94	1	149	154	V(+57.02)	6	2.2	61.43	1	2	2	223645	Aggrecan core protein [Struthio camelus australis]
Blank_post EBC_LOT 1819	5	19	gi|697501075	R.LATTGELYLAWK.D	Y	40.41	1364.73	1	683.375	2	59.39	197	2	276	287		12	3.6	61.43	1	2	2	223665	PREDICTED: aggrecan core protein [Struthio camelus australis]
Blank_post EBC_LOT 1819	5	19	gi|697501075	G.V(+57.02)VFHYR.A	Y	31.49	876.461	0.9	439.238	2	36.01	94	1	149	154	V(+57.02)	6	2.2	61.43	1	2	2	223665	PREDICTED: aggrecan core protein [Struthio camelus australis]
Blank_post EBC_LOT 1819	7	20	gi|678205751	K.SLLGFLDIAVEVN(+.98)ITSR.V	Y	37.71	1847	-1.7	924.508	2	79.66	257	1	127	143	N(+.98)	17	15.7	46.13	4	1	1	50248	BPI fold-containing family B member 4 partial [Struthio camelus australis]
Blank_post EBC_LOT 1819	7	21	gi|697430975	K.SLLGFLDIAVEVN(+.98)ITSR.V	Y	37.71	1847	-1.7	924.508	2	79.66	257	1	150	166	N(+.98)	17	15.7	46.13	3	1	1	57416	PREDICTED: BPI fold-containing family B member 4-like [Struthio camelus australis]
Blank_post EBC_LOT 1819	6	10	sp|TRYP_PIG|	K.LSSPATLNSR.V	Y	24.13	1044.56	0.3	523.286	2	34.33	86	1	98	107		10	-3.3	41.16	13	2	2	24409	sp|TRYP_PIG|
Blank_post EBC_LOT 1819	6	10	sp|TRYP_PIG|	R.LGEHNIDVLEGNEQFINAAK.I	Y	23.68	2210.1	0.8	737.707	3	54.91	178	1	58	77		20	-8.7	41.16	13	2	2	24409	sp|TRYP_PIG|
Blank_post EBC_LOT 1823	1	1	gi|46396750	K.HYSALDDDDYPK.G	Y	55.93	1437.6	0.2	719.81	2	37.48	111	3	88	99		12	-20.5	176.7	83	31	31	15353	RecName: Full=Struthiocalcin-1; Short=SCA-1
Blank_post EBC_LOT 1823	1	1	gi|46396750	Y.SALDDDDYPK.G	Y	48.56	1137.48	0.4	569.749	2	37.53	112	1	90	99		10	-16	176.7	83	31	31	15353	RecName: Full=Struthiocalcin-1; Short=SCA-1
Blank_post EBC_LOT 1823	1	1	gi|46396750	R.AGAHLASIHTSEEHR.A	Y	47.87	1614.79	0.1	539.269	3	27.74	65	5	36	50		15	-10.1	176.7	83	31	31	15353	RecName: Full=Struthiocalcin-1; Short=SCA-1
Blank_post EBC_LOT 1823	1	1	gi|46396750	H.GEEEEDVWIGLFR.W	Y	45.61	1577.74	1.1	789.876	2	70.82	256	2	62	74		13	-8.4	176.7	83	31	31	15353	RecName: Full=Struthiocalcin-1; Short=SCA-1
Blank_post EBC_LOT 1823	1	1	gi|46396750	G.E(-18.01)EEEDVWIGLFR.W	Y	43.8	1502.7	3.9	752.362	2	79.63	281	1	63	74	E(-18.01)	12	-8	176.7	83	31	31	15353	RecName: Full=Struthiocalcin-1; Short=SCA-1
Blank_post EBC_LOT 1823	1	1	gi|46396750	H.GEEEEDVWIGLFRW.N	Y	43.04	1763.82	4	882.918	2	79.42	270	1	62	75		14	-9.3	176.7	83	31	31	15353	RecName: Full=Struthiocalcin-1; Short=SCA-1
Blank_post EBC_LOT 1823	1	1	gi|46396750	G.EEEEDVWIGLFR.W	Y	39.06	1520.71	1.3	761.366	2	71.47	260	1	63	74		12	-8	176.7	83	31	31	15353	RecName: Full=Struthiocalcin-1; Short=SCA-1
Blank_post EBC_LOT 1823	1	1	gi|46396750	K.FISQ(+.98)YHHGEEEEDVWIGLFR.W	Y	38.13	2491.14	2.3	623.795	4	62.93	248	2	55	74	Q(+.98)	20	-13.1	176.7	83	31	31	15353	RecName: Full=Struthiocalcin-1; Short=SCA-1
Blank_post EBC_LOT 1823	1	1	gi|46396750	G.YFRYELPWKRA.E	Y	37.97	1527.8	1.6	510.274	3	94.52	343	20	17	27		11	-13.1	176.7	83	31	31	15353	RecName: Full=Struthiocalcin-1; Short=SCA-1
Blank_post EBC_LOT 1823	1	1	gi|46396750	G.N(+57.02)C(+57.02)YGYFR.Y	Y	37.26	1035.42	0.6	518.719	2	40.54	132	4	13	19	N(+57.02), C(+57.02)	7	-5.7	176.7	83	31	31	15353	RecName: Full=Struthiocalcin-1; Short=SCA-1
Blank_post EBC_LOT 1823	1	1	gi|46396750	R.YELPWK.R	Y	36.14	834.428	0.2	418.221	2	51.66	201	8	20	25		6	-7.4	176.7	83	31	31	15353	RecName: Full=Struthiocalcin-1; Short=SCA-1
Blank_post EBC_LOT 1823	1	1	gi|46396750	E.DVWIGLFR.W	Y	35.31	1004.54	0.9	503.28	2	75.77	263	4	67	74		8	6	176.7	83	31	31	15353	RecName: Full=Struthiocalcin-1; Short=SCA-1
Blank_post EBC_LOT 1823	1	1	gi|46396750	L.DFRGN(+.98)C(+57.02)YGYFRYELPWKRA.E	Y	34.18	2498.16	1.7	625.548	4	57.47	222	2	9	27	N(+.98), C(+57.02)	19	-21.4	176.7	83	31	31	15353	RecName: Full=Struthiocalcin-1; Short=SCA-1
Blank_post EBC_LOT 1823	1	1	gi|46396750	R.YELPWKR.A	Y	34.06	990.529	0	496.272	2	43.67	150	5	20	26		7	-11.9	176.7	83	31	31	15353	RecName: Full=Struthiocalcin-1; Short=SCA-1
Blank_post EBC_LOT 1823	1	1	gi|46396750	H.GEEEEDVWIGLFRWN(+.98).S	Y	34.01	1878.84	4.6	940.433	2	79.41	269	1	62	76	N(+.98)	15	-12.8	176.7	83	31	31	15353	RecName: Full=Struthiocalcin-1; Short=SCA-1
Blank_post EBC_LOT 1823	1	1	gi|46396750	R.GN(+.98)C(+57.02)YGYFR.Y	Y	33.7	1036.41	-0.1	519.211	2	43.73	153	8	12	19	N(+.98), C(+57.02)	8	-6.1	176.7	83	31	31	15353	RecName: Full=Struthiocalcin-1; Short=SCA-1
Blank_post EBC_LOT 1823	1	1	gi|46396750	G.Y(+57.02)FRYELPWKRA.E	Y	32.95	1584.82	2.6	529.282	3	94.55	346	1	17	27	Y(+57.02)	11	-13.1	176.7	83	31	31	15353	RecName: Full=Struthiocalcin-1; Short=SCA-1
Blank_post EBC_LOT 1823	1	1	gi|46396750	K.HC(+57.02)AVLDESSGFLSWDN(+.98)DSC(+57.02)GER.N	Y	31.19	2541.02	0.3	848.013	3	58.73	231	1	102	123	C(+57.02), N(+.98), C(+57.02)	22	-12.2	176.7	83	31	31	15353	RecName: Full=Struthiocalcin-1; Short=SCA-1
Blank_post EBC_LOT 1823	1	1	gi|46396750	A.SIHTSEEHRAI.A	Y	31.19	1278.63	-0.1	427.218	3	26.07	49	3	42	52		11	-9.4	176.7	83	31	31	15353	RecName: Full=Struthiocalcin-1; Short=SCA-1
Blank_post EBC_LOT 1823	1	1	gi|46396750	R.GNC(+57.02)YGYFR.Y	Y	30.78	1035.42	2.1	518.72	2	89.91	332	1	12	19	C(+57.02)	8	-6.1	176.7	83	31	31	15353	RecName: Full=Struthiocalcin-1; Short=SCA-1
Blank_post EBC_LOT 1823	1	1	gi|46396750	A.LDDDDYPK.G	Y	29.9	979.413	0.2	490.714	2	33.13	90	1	92	99		8	-17	176.7	83	31	31	15353	RecName: Full=Struthiocalcin-1; Short=SCA-1
Blank_post EBC_LOT 1823	1	1	gi|46396750	K.HC(+57.02)AVLDESSGFLSWDNDSC(+57.02)GER.N	Y	29.45	2540.03	0.9	847.686	3	57.8	223	1	102	123	C(+57.02), C(+57.02)	22	-12.2	176.7	83	31	31	15353	RecName: Full=Struthiocalcin-1; Short=SCA-1
Blank_post EBC_LOT 1823	1	1	gi|46396750	A.EAWC(+57.02)RSI.R	Y	29.12	920.417	-0.2	461.216	2	41.03	136	3	28	34	C(+57.02)	7	-0.9	176.7	83	31	31	15353	RecName: Full=Struthiocalcin-1; Short=SCA-1
Blank_post EBC_LOT 1823	1	1	gi|46396750	R.AGAHLASIH.T	Y	28.78	875.461	0.1	438.738	2	28.38	70	2	36	44		9	6.1	176.7	83	31	31	15353	RecName: Full=Struthiocalcin-1; Short=SCA-1
Blank_post EBC_LOT 1823	1	1	gi|46396750	S.ALDDDDYPK.G	Y	28.37	1050.45	-0.1	526.232	2	35.43	96	1	91	99		9	-15.2	176.7	83	31	31	15353	RecName: Full=Struthiocalcin-1; Short=SCA-1
Blank_post EBC_LOT 1823	1	1	gi|46396750	A.SIHTP(sub S)EEH.R	Y	27.05	948.43	0.6	475.223	2	24.76	40	1	42	49	P(sub S)	8	-12	176.7	83	31	31	15353	RecName: Full=Struthiocalcin-1; Short=SCA-1
Blank_post EBC_LOT 1823	1	1	gi|46396750	K.FISQYHHGEEEEDVWIGLFR.W	Y	26.37	2490.16	-0.1	623.547	4	62	244	2	55	74		20	-13.1	176.7	83	31	31	15353	RecName: Full=Struthiocalcin-1; Short=SCA-1
Blank_post EBC_LOT 1823	1	1	gi|46396750	R.AGAHLASIHT.S	Y	25.95	976.509	0.2	489.262	2	31.38	82	1	36	45		10	5.4	176.7	83	31	31	15353	RecName: Full=Struthiocalcin-1; Short=SCA-1
Blank_post EBC_LOT 1823	1	1	gi|46396750	E.DVWIGLFRWN(+.98).S	Y	24.31	1305.65	3.3	653.835	2	79.58	278	1	67	76	N(+.98)	10	1.6	176.7	83	31	31	15353	RecName: Full=Struthiocalcin-1; Short=SCA-1
Blank_post EBC_LOT 1823	1	1	gi|46396750	R.YELPW(+3.99)K.R	Y	24.27	838.423	1.3	420.219	2	49.74	189	1	20	25	W(+3.99)	6	-7.4	176.7	83	31	31	15353	RecName: Full=Struthiocalcin-1; Short=SCA-1
Blank_post EBC_LOT 1823	1	1	gi|46396750	G.ERN(-17.03)AFIC(+57.02)K.C	Y	23.97	1019.49	0.5	510.75	2	37.58	114	1	122	129	N(-17.03), C(+57.02)	8	-3.8	176.7	83	31	31	15353	RecName: Full=Struthiocalcin-1; Short=SCA-1
Blank_post EBC_LOT 1823	1	1	gi|46396750	A.KFISQ(+.98)YH.H	Y	23.36	922.455	-0.2	462.235	2	31.92	85	1	54	60	Q(+.98)	7	-5.4	176.7	83	31	31	15353	RecName: Full=Struthiocalcin-1; Short=SCA-1
Blank_post EBC_LOT 1823	1	1	gi|46396750	L.DFRGNC(+57.02)YGYFRYELPWKRA.E	Y	23.06	2497.17	4.8	625.304	4	94.6	348	1	9	27	C(+57.02)	19	-21.4	176.7	83	31	31	15353	RecName: Full=Struthiocalcin-1; Short=SCA-1
Blank_post EBC_LOT 1823	1	1	gi|46396750	G.YFRYELPWK(+71.04)R.A	Y	20.65	1527.8	0.7	510.274	3	53.69	211	1	17	26	K(+71.04)	10	-14.9	176.7	83	31	31	15353	RecName: Full=Struthiocalcin-1; Short=SCA-1
Blank_post EBC_LOT 1823	1	1	gi|46396750	R.AEAWC(+57.02)R.S	Y	20.34	791.338	0.1	396.676	2	30.17	81	1	27	32	C(+57.02)	6	-2.8	176.7	83	31	31	15353	RecName: Full=Struthiocalcin-1; Short=SCA-1
Blank_post EBC_LOT 1823	1	1	gi|46396750	K.FISQ(+.98)YHHG.E	Y	19.92	988.44	0.2	495.228	2	29.07	75	1	55	62	Q(+.98)	8	-5.1	176.7	83	31	31	15353	RecName: Full=Struthiocalcin-1; Short=SCA-1
Blank_post EBC_LOT 1823	1	1	gi|46396750	E.DVWIGLFRW(+15.99).N	Y	19.72	1206.62	3.1	604.318	2	79.61	280	1	67	75	W(+15.99)	9	5.1	176.7	83	31	31	15353	RecName: Full=Struthiocalcin-1; Short=SCA-1
Blank_post EBC_LOT 1823	1	1	gi|46396750	R.YELPW(+15.99)KR.A	Y	19.27	1006.52	0.5	504.269	2	39.84	126	3	20	26	W(+15.99)	7	-11.9	176.7	83	31	31	15353	RecName: Full=Struthiocalcin-1; Short=SCA-1
Blank_post EBC_LOT 1823	1	1	gi|46396750	K.GW(+15.99)LDFR.G	Y	19	808.387	0.6	405.201	2	51.46	200	2	6	11	W(+15.99)	6	-2.7	176.7	83	31	31	15353	RecName: Full=Struthiocalcin-1; Short=SCA-1
Blank_post EBC_LOT 1823	1	1	gi|46396750	E.DVW(+15.99)IGLFR.W	Y	18.51	1020.54	1.5	511.278	2	71.17	257	1	67	74	W(+15.99)	8	6	176.7	83	31	31	15353	RecName: Full=Struthiocalcin-1; Short=SCA-1
Blank_post EBC_LOT 1823	2	2	gi|46396751	R.AC(+57.02)VALEDTTDFATWDVELC(+57.02)SDR.K	Y	52.84	2573.11	2.7	1287.56	2	69.86	253	5	112	133	C(+57.02), C(+57.02)	22	-0.1	125.22	61	15	15	16601	RecName: Full=Struthiocalcin-2; Short=SCA-2
Blank_post EBC_LOT 1823	2	2	gi|46396751	S.DRKPFIC(+57.02)EYR.T	Y	38.12	1382.68	0.1	461.899	3	37.58	113	4	132	141	C(+57.02)	10	-13	125.22	61	15	15	16601	RecName: Full=Struthiocalcin-2; Short=SCA-2
Blank_post EBC_LOT 1823	2	2	gi|46396751	G.W(+57.02)IPFDGR.C	Y	34.27	946.466	1.3	474.241	2	58.81	232	1	10	16	W(+57.02)	7	-3.6	125.22	61	15	15	16601	RecName: Full=Struthiocalcin-2; Short=SCA-2
Blank_post EBC_LOT 1823	2	2	gi|46396751	R.KPFIC(+57.02)EYR.T	Y	33.91	1111.55	0.3	556.782	2	37.89	116	4	134	141	C(+57.02)	8	-5	125.22	61	15	15	16601	RecName: Full=Struthiocalcin-2; Short=SCA-2
Blank_post EBC_LOT 1823	2	2	gi|46396751	R.RAC(+57.02)VALEDTTDFATW.D	Y	31.02	1754.79	1.7	878.405	2	61.58	241	2	111	125	C(+57.02)	15	0.7	125.22	61	15	15	16601	RecName: Full=Struthiocalcin-2; Short=SCA-2
Blank_post EBC_LOT 1823	2	2	gi|46396751	E.E(-18.01)EAGEEVWIGLHRPLGR.R	Y	30.29	1928.99	1.3	644.003	3	56.81	220	1	70	86	E(-18.01)	17	-11.8	125.22	61	15	15	16601	RecName: Full=Struthiocalcin-2; Short=SCA-2
Blank_post EBC_LOT 1823	2	2	gi|46396751	R.C(+57.02)YGFFPQELSWR.R	Y	29.84	1588.71	1.4	795.365	2	65.93	249	1	17	28	C(+57.02)	12	-4.6	125.22	61	15	15	16601	RecName: Full=Struthiocalcin-2; Short=SCA-2
Blank_post EBC_LOT 1823	2	2	gi|46396751	R.AEGFC(+57.02)QR.L	Y	27.4	866.37	-0.2	434.192	2	26.82	53	1	30	36	C(+57.02)	7	-4.8	125.22	61	15	15	16601	RecName: Full=Struthiocalcin-2; Short=SCA-2
Blank_post EBC_LOT 1823	2	2	gi|46396751	R.C(+57.02)YGFFPQ(+.98)ELSWR.R	Y	26.51	1589.7	1.4	795.857	2	67.28	251	1	17	28	C(+57.02), Q(+.98)	12	-4.6	125.22	61	15	15	16601	RecName: Full=Struthiocalcin-2; Short=SCA-2
Blank_post EBC_LOT 1823	2	2	gi|46396751	A.EGFC(+57.02)QRL.G	Y	24.98	908.417	-0.1	455.216	2	39.69	125	1	31	37	C(+57.02)	7	-2.8	125.22	61	15	15	16601	RecName: Full=Struthiocalcin-2; Short=SCA-2
Blank_post EBC_LOT 1823	2	2	gi|46396751	S.E(-18.01)EEAGEEVWIGLHRPLGR.R	Y	23.3	2058.03	0.6	687.017	3	57.97	225	1	69	86	E(-18.01)	18	-15.3	125.22	61	15	15	16601	RecName: Full=Struthiocalcin-2; Short=SCA-2
Blank_post EBC_LOT 1823	2	2	gi|46396751	E.E(-18.01)VWIGLHR.P	Y	22.88	990.54	0.5	496.277	2	56.28	218	1	75	82	E(-18.01)	8	-8.88178e-16	125.22	61	15	15	16601	RecName: Full=Struthiocalcin-2; Short=SCA-2
Blank_post EBC_LOT 1823	2	2	gi|46396751	A.EGFC(+57.02)Q(+.98)RLG.A	Y	21.95	966.423	0.9	484.219	2	40.61	133	1	31	38	C(+57.02), Q(+.98)	8	-3.2	125.22	61	15	15	16601	RecName: Full=Struthiocalcin-2; Short=SCA-2
Blank_post EBC_LOT 1823	2	2	gi|46396751	K.LDYGSWYR.D	Y	20.94	1058.48	-0.6	530.248	2	50.97	197	1	97	104		8	-8.9	125.22	61	15	15	16601	RecName: Full=Struthiocalcin-2; Short=SCA-2
Blank_post EBC_LOT 1823	2	2	gi|46396751	R.RAEGFC(+57.02)Q(+.98)R.L	Y	20.44	1023.46	0	512.735	2	25	41	1	29	36	C(+57.02), Q(+.98)	8	-9.3	125.22	61	15	15	16601	RecName: Full=Struthiocalcin-2; Short=SCA-2
Blank_post EBC_LOT 1823	2	2	gi|46396751	G.WIPFDGRC(+57.02)YG.F	Y	18.84	1269.56	1	635.788	2	58.5	228	1	10	19	C(+57.02)	10	-2.8	125.22	61	15	15	16601	RecName: Full=Struthiocalcin-2; Short=SCA-2
Blank_post EBC_LOT 1823	3	10	sp|ALBU_HUMAN|	K.KVPQVSTPTLVEVSR.N	Y	33.99	1638.93	0.6	547.318	3	45.75	167	1	438	452		15	-1	69.59	8	5	5	69367	sp|ALBU_HUMAN|
Blank_post EBC_LOT 1823	3	10	sp|ALBU_HUMAN|	K.LVNE(+14.02)VTEFAK.T	Y	31.89	1162.62	0.7	582.319	2	52.41	205	1	66	75	E(+14.02)	10	1.7	69.59	8	5	5	69367	sp|ALBU_HUMAN|
Blank_post EBC_LOT 1823	3	10	sp|ALBU_HUMAN|	L.GEYK(+42.01)FQNALLVR.Y	Y	31.39	1478.79	1.1	740.402	2	59.36	235	1	423	434	K(+42.01)	12	-4.2	69.59	8	5	5	69367	sp|ALBU_HUMAN|
Blank_post EBC_LOT 1823	3	10	sp|ALBU_HUMAN|	K.YLYEIAR.R	Y	20.58	926.486	0.3	464.25	2	44.85	162	1	162	168		7	-0.5	69.59	8	5	5	69367	sp|ALBU_HUMAN|
Blank_post EBC_LOT 1823	3	10	sp|ALBU_HUMAN|	K.LVTDLTK.V	Y	20.2	788.464	0	395.24	2	36.98	106	1	258	264		7	3	69.59	8	5	5	69367	sp|ALBU_HUMAN|
Blank_post EBC_LOT 1823	4	4	gi|697479256	R.VAPEEHPVLLTEAPLNPK.A	Y	32.01	1953.06	0.5	652.027	3	49.76	190	1	96	113		18	-4.8	67.19	16	5	5	40987	PREDICTED: actin cytoplasmic 2-like [Struthio camelus australis]
Blank_post EBC_LOT 1823	4	4	gi|697479256	G.Y(+57.02)SFTTTAER.E	Y	30.65	1131.52	0.7	566.768	2	39.13	123	1	198	206	Y(+57.02)	9	-7.6	67.19	16	5	5	40987	PREDICTED: actin cytoplasmic 2-like [Struthio camelus australis]
Blank_post EBC_LOT 1823	4	4	gi|697479256	K.DSYVGDEAQSKR.G	Y	22.99	1353.62	0.2	677.815	2	27.05	57	1	51	62		12	-19.7	67.19	16	5	5	40987	PREDICTED: actin cytoplasmic 2-like [Struthio camelus australis]
Blank_post EBC_LOT 1823	4	4	gi|697479256	K.EITALAP(+15.99)STMK.I	Y	22.92	1176.61	0.4	589.311	2	39.01	121	1	310	320	P(+15.99)	11	2.6	67.19	16	5	5	40987	PREDICTED: actin cytoplasmic 2-like [Struthio camelus australis]
Blank_post EBC_LOT 1823	4	4	gi|697479256	K.AGFAGDDAPR.A	Y	19.07	975.441	0.2	488.728	2	31.94	87	1	19	28		10	-5.7	67.19	16	5	5	40987	PREDICTED: actin cytoplasmic 2-like [Struthio camelus australis]
Blank_post EBC_LOT 1823	4	5	gi|678208200	R.VAPEEHPVLLTEAPLNPK.A	Y	32.01	1953.06	0.5	652.027	3	49.76	190	1	95	112		18	-4.8	67.19	16	5	5	41606	Actin cytoplasmic 1 partial [Struthio camelus australis]
Blank_post EBC_LOT 1823	4	5	gi|678208200	G.Y(+57.02)SFTTTAER.E	Y	30.65	1131.52	0.7	566.768	2	39.13	123	1	197	205	Y(+57.02)	9	-7.6	67.19	16	5	5	41606	Actin cytoplasmic 1 partial [Struthio camelus australis]
Blank_post EBC_LOT 1823	4	5	gi|678208200	K.DSYVGDEAQSKR.G	Y	22.99	1353.62	0.2	677.815	2	27.05	57	1	50	61		12	-19.7	67.19	16	5	5	41606	Actin cytoplasmic 1 partial [Struthio camelus australis]
Blank_post EBC_LOT 1823	4	5	gi|678208200	K.EITALAP(+15.99)STMK.I	Y	22.92	1176.61	0.4	589.311	2	39.01	121	1	315	325	P(+15.99)	11	2.6	67.19	16	5	5	41606	Actin cytoplasmic 1 partial [Struthio camelus australis]
Blank_post EBC_LOT 1823	4	5	gi|678208200	K.AGFAGDDAPR.A	Y	19.07	975.441	0.2	488.728	2	31.94	87	1	18	27		10	-5.7	67.19	16	5	5	41606	Actin cytoplasmic 1 partial [Struthio camelus australis]
Blank_post EBC_LOT 1823	4	8	gi|697505172	R.VAPEEHPVLLTEAPLNPK.A	Y	32.01	1953.06	0.5	652.027	3	49.76	190	1	97	114		18	-4.8	67.19	16	5	5	41836	PREDICTED: actin cytoplasmic type 5 [Struthio camelus australis]
Blank_post EBC_LOT 1823	4	8	gi|697505172	G.Y(+57.02)SFTTTAER.E	Y	30.65	1131.52	0.7	566.768	2	39.13	123	1	199	207	Y(+57.02)	9	-7.6	67.19	16	5	5	41836	PREDICTED: actin cytoplasmic type 5 [Struthio camelus australis]
Blank_post EBC_LOT 1823	4	8	gi|697505172	K.DSYVGDEAQSKR.G	Y	22.99	1353.62	0.2	677.815	2	27.05	57	1	52	63		12	-19.7	67.19	16	5	5	41836	PREDICTED: actin cytoplasmic type 5 [Struthio camelus australis]
Blank_post EBC_LOT 1823	4	8	gi|697505172	K.EITALAP(+15.99)STMK.I	Y	22.92	1176.61	0.4	589.311	2	39.01	121	1	317	327	P(+15.99)	11	2.6	67.19	16	5	5	41836	PREDICTED: actin cytoplasmic type 5 [Struthio camelus australis]
Blank_post EBC_LOT 1823	4	8	gi|697505172	K.AGFAGDDAPR.A	Y	19.07	975.441	0.2	488.728	2	31.94	87	1	20	29		10	-5.7	67.19	16	5	5	41836	PREDICTED: actin cytoplasmic type 5 [Struthio camelus australis]
Blank_post EBC_LOT 1823	4	9	gi|678218290	R.VAPEEHPVLLTEAPLNPK.A	Y	32.01	1953.06	0.5	652.027	3	49.76	190	1	97	114		18	-4.8	67.19	16	5	5	41836	Actin cytoplasmic type 5 [Struthio camelus australis]
Blank_post EBC_LOT 1823	4	9	gi|678218290	G.Y(+57.02)SFTTTAER.E	Y	30.65	1131.52	0.7	566.768	2	39.13	123	1	199	207	Y(+57.02)	9	-7.6	67.19	16	5	5	41836	Actin cytoplasmic type 5 [Struthio camelus australis]
Blank_post EBC_LOT 1823	4	9	gi|678218290	K.DSYVGDEAQSKR.G	Y	22.99	1353.62	0.2	677.815	2	27.05	57	1	52	63		12	-19.7	67.19	16	5	5	41836	Actin cytoplasmic type 5 [Struthio camelus australis]
Blank_post EBC_LOT 1823	4	9	gi|678218290	K.EITALAP(+15.99)STMK.I	Y	22.92	1176.61	0.4	589.311	2	39.01	121	1	317	327	P(+15.99)	11	2.6	67.19	16	5	5	41836	Actin cytoplasmic type 5 [Struthio camelus australis]
Blank_post EBC_LOT 1823	4	9	gi|678218290	K.AGFAGDDAPR.A	Y	19.07	975.441	0.2	488.728	2	31.94	87	1	20	29		10	-5.7	67.19	16	5	5	41836	Actin cytoplasmic type 5 [Struthio camelus australis]
Blank_post EBC_LOT 1823	4	6	gi|697438274	R.VAPEEHPVLLTEAPLNPK.A	Y	32.01	1953.06	0.5	652.027	3	49.76	190	1	96	113		18	-4.8	67.19	16	5	5	41737	PREDICTED: actin cytoplasmic 1 [Struthio camelus australis]
Blank_post EBC_LOT 1823	4	6	gi|697438274	G.Y(+57.02)SFTTTAER.E	Y	30.65	1131.52	0.7	566.768	2	39.13	123	1	198	206	Y(+57.02)	9	-7.6	67.19	16	5	5	41737	PREDICTED: actin cytoplasmic 1 [Struthio camelus australis]
Blank_post EBC_LOT 1823	4	6	gi|697438274	K.DSYVGDEAQSKR.G	Y	22.99	1353.62	0.2	677.815	2	27.05	57	1	51	62		12	-19.7	67.19	16	5	5	41737	PREDICTED: actin cytoplasmic 1 [Struthio camelus australis]
Blank_post EBC_LOT 1823	4	6	gi|697438274	K.EITALAP(+15.99)STMK.I	Y	22.92	1176.61	0.4	589.311	2	39.01	121	1	316	326	P(+15.99)	11	2.6	67.19	16	5	5	41737	PREDICTED: actin cytoplasmic 1 [Struthio camelus australis]
Blank_post EBC_LOT 1823	4	6	gi|697438274	K.AGFAGDDAPR.A	Y	19.07	975.441	0.2	488.728	2	31.94	87	1	19	28		10	-5.7	67.19	16	5	5	41737	PREDICTED: actin cytoplasmic 1 [Struthio camelus australis]
Blank_post EBC_LOT 1823	4	7	gi|661912886	R.VAPEEHPVLLTEAPLNPK.A	Y	32.01	1953.06	0.5	652.027	3	49.76	190	1	96	113		18	-4.8	67.19	16	5	5	41725	beta-actin [Struthio camelus]
Blank_post EBC_LOT 1823	4	7	gi|661912886	G.Y(+57.02)SFTTTAER.E	Y	30.65	1131.52	0.7	566.768	2	39.13	123	1	198	206	Y(+57.02)	9	-7.6	67.19	16	5	5	41725	beta-actin [Struthio camelus]
Blank_post EBC_LOT 1823	4	7	gi|661912886	K.DSYVGDEAQSKR.G	Y	22.99	1353.62	0.2	677.815	2	27.05	57	1	51	62		12	-19.7	67.19	16	5	5	41725	beta-actin [Struthio camelus]
Blank_post EBC_LOT 1823	4	7	gi|661912886	K.EITALAP(+15.99)STMK.I	Y	22.92	1176.61	0.4	589.311	2	39.01	121	1	316	326	P(+15.99)	11	2.6	67.19	16	5	5	41725	beta-actin [Struthio camelus]
Blank_post EBC_LOT 1823	4	7	gi|661912886	K.AGFAGDDAPR.A	Y	19.07	975.441	0.2	488.728	2	31.94	87	1	19	28		10	-5.7	67.19	16	5	5	41725	beta-actin [Struthio camelus]
Blank_post EBC_LOT 1823	9	26	gi|678205748	S.E(-18.01)IIN(+.98)ILVDVTITAN(+.98)IK.C	Y	47.33	1751.99	4.1	877.007	2	80.12	311	1	118	133	E(-18.01), N(+.98), N(+.98)	16	17.2	47.33	4	1	1	47453	BPI fold-containing family B member 4 partial [Struthio camelus australis]
Blank_post EBC_LOT 1823	6	16	gi|678206393	K.ESTLHLVLR.L	Y	36.47	1066.61	0.7	534.314	2	44.5	158	1	64	72		9	2.9	46.53	26	2	2	11198	Ubiquitin-60S ribosomal protein L40 partial [Struthio camelus australis]
Blank_post EBC_LOT 1823	6	16	gi|678206393	K.TITLEVEPSDTIENVK.A	Y	20.11	1786.92	0.7	894.468	2	55.69	215	1	12	27		16	-4.7	46.53	26	2	2	11198	Ubiquitin-60S ribosomal protein L40 partial [Struthio camelus australis]
Blank_post EBC_LOT 1823	6	17	sp|RS27A_HUMAN|	K.ESTLHLVLR.L	Y	36.47	1066.61	0.7	534.314	2	44.5	158	1	64	72		9	2.9	46.53	16	2	2	17965	sp|RS27A_HUMAN|
Blank_post EBC_LOT 1823	6	17	sp|RS27A_HUMAN|	K.TITLEVEPSDTIENVK.A	Y	20.11	1786.92	0.7	894.468	2	55.69	215	1	12	27		16	-4.7	46.53	16	2	2	17965	sp|RS27A_HUMAN|
Blank_post EBC_LOT 1823	6	18	gi|697433299	K.ESTLHLVLR.L	Y	36.47	1066.61	0.7	534.314	2	44.5	158	1	64	72		9	2.9	46.53	14	2	2	19390	PREDICTED: ubiquitin-60S ribosomal protein L40 [Struthio camelus australis]
Blank_post EBC_LOT 1823	6	18	gi|697433299	K.TITLEVEPSDTIENVK.A	Y	20.11	1786.92	0.7	894.468	2	55.69	215	1	12	27		16	-4.7	46.53	14	2	2	19390	PREDICTED: ubiquitin-60S ribosomal protein L40 [Struthio camelus australis]
Blank_post EBC_LOT 1823	6	19	gi|678209833	K.ESTLHLVLR.L	Y	36.47	1066.61	0.7	534.314	2	44.5	158	1	140	148		9	2.9	46.53	9	2	2	32586	Polyubiquitin partial [Struthio camelus australis]
Blank_post EBC_LOT 1823	6	19	gi|678209833	K.TITLEVEPSDTIENVK.A	Y	20.11	1786.92	0.7	894.468	2	55.69	215	1	12	27		16	-4.7	46.53	9	2	2	32586	Polyubiquitin partial [Struthio camelus australis]
Blank_post EBC_LOT 1823	6	20	gi|678213223	K.ESTLHLVLR.L	Y	36.47	1066.61	0.7	534.314	2	44.5	158	1	64	72		9	2.9	46.53	9	2	2	32644	Polyubiquitin partial [Struthio camelus australis]
Blank_post EBC_LOT 1823	6	20	gi|678213223	K.TITLEVEPSDTIENVK.A	Y	20.11	1786.92	0.7	894.468	2	55.69	215	1	12	27		16	-4.7	46.53	9	2	2	32644	Polyubiquitin partial [Struthio camelus australis]
Blank_post EBC_LOT 1823	6	21	gi|697477409	K.ESTLHLVLR.L	Y	36.47	1066.61	0.7	534.314	2	44.5	158	1	64	72		9	2.9	46.53	8	2	2	34308	PREDICTED: polyubiquitin-B [Struthio camelus australis]
Blank_post EBC_LOT 1823	6	21	gi|697477409	K.TITLEVEPSDTIENVK.A	Y	20.11	1786.92	0.7	894.468	2	55.69	215	1	12	27		16	-4.7	46.53	8	2	2	34308	PREDICTED: polyubiquitin-B [Struthio camelus australis]
Blank_post EBC_LOT 1823	6	22	gi|697444235	K.ESTLHLVLR.L	Y	36.47	1066.61	0.7	534.314	2	44.5	158	1	140	148		9	2.9	46.53	8	2	2	34261	PREDICTED: polyubiquitin-C [Struthio camelus australis]
Blank_post EBC_LOT 1823	6	22	gi|697444235	K.TITLEVEPSDTIENVK.A	Y	20.11	1786.92	0.7	894.468	2	55.69	215	1	12	27		16	-4.7	46.53	8	2	2	34261	PREDICTED: polyubiquitin-C [Struthio camelus australis]
Blank_post EBC_LOT 1823	7	28	gi|697501075	R.LATTGELYLAWK.D	Y	46.35	1364.73	1	683.375	2	59.77	238	2	276	287		12	3.6	46.35	1	1	1	223665	PREDICTED: aggrecan core protein [Struthio camelus australis]
Blank_post EBC_LOT 1823	7	27	gi|678217626	R.LATTGELYLAWK.D	Y	46.35	1364.73	1	683.375	2	59.77	238	2	276	287		12	3.6	46.35	1	1	1	223645	Aggrecan core protein [Struthio camelus australis]
Blank_post EBC_LOT 1840	1	1	gi|46396750	K.HYSALDDDDYPK.G	Y	54.73	1437.6	0	719.81	2	37.7	94	2	88	99		12	-20.5	156.23	73	22	22	15353	RecName: Full=Struthiocalcin-1; Short=SCA-1
Blank_post EBC_LOT 1840	1	1	gi|46396750	R.AGAHLASIHTSEEHR.A	Y	44.88	1614.79	-1.5	404.703	4	27.97	59	5	36	50		15	-10.1	156.23	73	22	22	15353	RecName: Full=Struthiocalcin-1; Short=SCA-1
Blank_post EBC_LOT 1840	1	1	gi|46396750	H.GEEEEDVWIGLFR.W	Y	44.23	1577.74	1.4	789.876	2	71.03	195	2	62	74		13	-8.4	156.23	73	22	22	15353	RecName: Full=Struthiocalcin-1; Short=SCA-1
Blank_post EBC_LOT 1840	1	1	gi|46396750	R.YELPWKR.A	Y	43.4	990.529	1.3	496.272	2	89.94	253	5	20	26		7	-11.9	156.23	73	22	22	15353	RecName: Full=Struthiocalcin-1; Short=SCA-1
Blank_post EBC_LOT 1840	1	1	gi|46396750	S.ALDDDDYPK.G	Y	42.78	1050.45	-0.4	526.232	2	35.84	84	1	91	99		9	-15.2	156.23	73	22	22	15353	RecName: Full=Struthiocalcin-1; Short=SCA-1
Blank_post EBC_LOT 1840	1	1	gi|46396750	R.AGAHLASIH.T	Y	38.84	875.461	0.2	438.738	2	28.29	61	2	36	44		9	6.1	156.23	73	22	22	15353	RecName: Full=Struthiocalcin-1; Short=SCA-1
Blank_post EBC_LOT 1840	1	1	gi|46396750	K.FISQ(+.98)YHHGEEEEDVWIGLFR.W	Y	38.56	2491.14	1.4	623.794	4	63.26	182	2	55	74	Q(+.98)	20	-13.1	156.23	73	22	22	15353	RecName: Full=Struthiocalcin-1; Short=SCA-1
Blank_post EBC_LOT 1840	1	1	gi|46396750	R.YELPWK.R	Y	38.38	834.428	0.1	418.221	2	51.92	157	6	20	25		6	-7.4	156.23	73	22	22	15353	RecName: Full=Struthiocalcin-1; Short=SCA-1
Blank_post EBC_LOT 1840	1	1	gi|46396750	E.DVWIGLFR.W	Y	36.85	1004.54	1.6	503.28	2	75.07	201	2	67	74		8	6	156.23	73	22	22	15353	RecName: Full=Struthiocalcin-1; Short=SCA-1
Blank_post EBC_LOT 1840	1	1	gi|46396750	R.GNC(+57.02)YGYFR.Y	Y	36.71	1035.42	0.7	518.719	2	40.96	108	2	12	19	C(+57.02)	8	-6.1	156.23	73	22	22	15353	RecName: Full=Struthiocalcin-1; Short=SCA-1
Blank_post EBC_LOT 1840	1	1	gi|46396750	G.E(-18.01)EEEDVWIGLFR.W	Y	35.64	1502.7	4.1	752.362	2	79.67	208	1	63	74	E(-18.01)	12	-8	156.23	73	22	22	15353	RecName: Full=Struthiocalcin-1; Short=SCA-1
Blank_post EBC_LOT 1840	1	1	gi|46396750	G.EEEEDVWIGLFR.W	Y	33.15	1520.71	1.2	761.365	2	71.65	199	1	63	74		12	-8	156.23	73	22	22	15353	RecName: Full=Struthiocalcin-1; Short=SCA-1
Blank_post EBC_LOT 1840	1	1	gi|46396750	Y.SALDDDDYPK.G	Y	32.16	1137.48	0.3	569.749	2	37.84	95	1	90	99		10	-16	156.23	73	22	22	15353	RecName: Full=Struthiocalcin-1; Short=SCA-1
Blank_post EBC_LOT 1840	1	1	gi|46396750	R.GN(+.98)C(+57.02)YGYFR.Y	Y	31.75	1036.41	-0.3	519.211	2	42.59	114	7	12	19	N(+.98), C(+57.02)	8	-6.1	156.23	73	22	22	15353	RecName: Full=Struthiocalcin-1; Short=SCA-1
Blank_post EBC_LOT 1840	1	1	gi|46396750	E.DVWIGLFRWN(+.98).S	Y	31.28	1305.65	4.7	653.836	2	79.78	211	1	67	76	N(+.98)	10	1.6	156.23	73	22	22	15353	RecName: Full=Struthiocalcin-1; Short=SCA-1
Blank_post EBC_LOT 1840	1	1	gi|46396750	E.DVW(+31.99)IGLFR.W	Y	29.58	1036.53	2.1	519.275	2	69.99	192	1	67	74	W(+31.99)	8	6	156.23	73	22	22	15353	RecName: Full=Struthiocalcin-1; Short=SCA-1
Blank_post EBC_LOT 1840	1	1	gi|46396750	K.HC(+57.02)AVLDESSGFLSWDNDSC(+57.02)GER.N	Y	29	2540.03	-0.2	847.685	3	58.11	165	1	102	123	C(+57.02), C(+57.02)	22	-12.2	156.23	73	22	22	15353	RecName: Full=Struthiocalcin-1; Short=SCA-1
Blank_post EBC_LOT 1840	1	1	gi|46396750	A.EAWC(+57.02)RSI.R	Y	28.7	920.417	-0.1	461.216	2	41.94	111	2	28	34	C(+57.02)	7	-0.9	156.23	73	22	22	15353	RecName: Full=Struthiocalcin-1; Short=SCA-1
Blank_post EBC_LOT 1840	1	1	gi|46396750	K.FISQYHHGEEEEDVWIGLFR.W	Y	28.67	2490.16	0.1	623.547	4	62.34	179	1	55	74		20	-13.1	156.23	73	22	22	15353	RecName: Full=Struthiocalcin-1; Short=SCA-1
Blank_post EBC_LOT 1840	1	1	gi|46396750	G.YFRYELPWKRA.E	Y	28.65	1527.8	1.7	510.274	3	94.54	255	10	17	27		11	-13.1	156.23	73	22	22	15353	RecName: Full=Struthiocalcin-1; Short=SCA-1
Blank_post EBC_LOT 1840	1	1	gi|46396750	K.HC(+57.02)AVLDESSGFLSWDN(+.98)DSC(+57.02)GER.N	Y	27.25	2541.02	1.7	848.014	3	59.03	169	1	102	123	C(+57.02), N(+.98), C(+57.02)	22	-12.2	156.23	73	22	22	15353	RecName: Full=Struthiocalcin-1; Short=SCA-1
Blank_post EBC_LOT 1840	1	1	gi|46396750	A.SIHTSEEHRAI.A	Y	24.77	1278.63	-0.1	427.218	3	26.7	50	2	42	52		11	-9.4	156.23	73	22	22	15353	RecName: Full=Struthiocalcin-1; Short=SCA-1
Blank_post EBC_LOT 1840	1	1	gi|46396750	G.YFRYELPWK(+71.04)R.A	Y	21.19	1527.8	0.4	510.274	3	46.13	130	1	17	26	K(+71.04)	10	-14.9	156.23	73	22	22	15353	RecName: Full=Struthiocalcin-1; Short=SCA-1
Blank_post EBC_LOT 1840	1	1	gi|46396750	K.FISQ(+.98)YHH.G	Y	19.41	931.419	0.2	466.717	2	30.33	73	3	55	61	Q(+.98)	7	-4.7	156.23	73	22	22	15353	RecName: Full=Struthiocalcin-1; Short=SCA-1
Blank_post EBC_LOT 1840	1	1	gi|46396750	R.AGAHLASIHT.S	Y	19.14	976.509	0.2	489.262	2	31.58	74	1	36	45		10	5.4	156.23	73	22	22	15353	RecName: Full=Struthiocalcin-1; Short=SCA-1
Blank_post EBC_LOT 1840	1	1	gi|46396750	K.FISQ(+.98)YH.H	Y	18.07	794.36	-0.2	398.187	2	35.87	85	1	55	60	Q(+.98)	6	-1.5	156.23	73	22	22	15353	RecName: Full=Struthiocalcin-1; Short=SCA-1
Blank_post EBC_LOT 1840	1	1	gi|46396750	S.ALDDDDYPKG.K	Y	17.03	1107.47	0.4	554.744	2	36.13	86	1	91	100		10	-15.6	156.23	73	22	22	15353	RecName: Full=Struthiocalcin-1; Short=SCA-1
Blank_post EBC_LOT 1840	1	1	gi|46396750	R.GN(+.98)CYGYFR.Y	Y	17.01	979.386	0.2	490.7	2	49.12	142	1	12	19	N(+.98)	8	-6.1	156.23	73	22	22	15353	RecName: Full=Struthiocalcin-1; Short=SCA-1
Blank_post EBC_LOT 1840	2	2	gi|46396751	R.AC(+57.02)VALEDTTDFATWDVELC(+57.02)SDR.K	Y	59.11	2573.11	2.5	1287.56	2	70.33	193	6	112	133	C(+57.02), C(+57.02)	22	-0.1	120.25	59	12	12	16601	RecName: Full=Struthiocalcin-2; Short=SCA-2
Blank_post EBC_LOT 1840	2	2	gi|46396751	R.RAC(+57.02)VALEDTTDFATW.D	Y	32.85	1754.79	-1.5	878.403	2	61.99	177	1	111	125	C(+57.02)	15	0.7	120.25	59	12	12	16601	RecName: Full=Struthiocalcin-2; Short=SCA-2
Blank_post EBC_LOT 1840	2	2	gi|46396751	S.DRKPFIC(+57.02)EYR.T	Y	31.99	1382.68	0	461.899	3	38.27	98	2	132	141	C(+57.02)	10	-13	120.25	59	12	12	16601	RecName: Full=Struthiocalcin-2; Short=SCA-2
Blank_post EBC_LOT 1840	2	2	gi|46396751	R.AEGFC(+57.02)QR.L	Y	31.01	866.37	-0.2	434.192	2	27.36	52	1	30	36	C(+57.02)	7	-4.8	120.25	59	12	12	16601	RecName: Full=Struthiocalcin-2; Short=SCA-2
Blank_post EBC_LOT 1840	2	2	gi|46396751	R.KPFIC(+57.02)EYR.T	Y	29.82	1111.55	0.4	556.782	2	37.95	97	3	134	141	C(+57.02)	8	-5	120.25	59	12	12	16601	RecName: Full=Struthiocalcin-2; Short=SCA-2
Blank_post EBC_LOT 1840	2	2	gi|46396751	R.AC(+57.02)VALEDTTDFATWDVELC(+57.02).S	Y	28.45	2214.94	4.6	1108.48	2	79.36	204	1	112	130	C(+57.02), C(+57.02)	19	8.7	120.25	59	12	12	16601	RecName: Full=Struthiocalcin-2; Short=SCA-2
Blank_post EBC_LOT 1840	2	2	gi|46396751	G.W(+57.02)IPFDGR.C	Y	27.82	946.466	0.9	474.241	2	59.18	170	1	10	16	W(+57.02)	7	-3.6	120.25	59	12	12	16601	RecName: Full=Struthiocalcin-2; Short=SCA-2
Blank_post EBC_LOT 1840	2	2	gi|46396751	G.E(-18.01)EVWIGLHR.P	Y	24.53	1119.58	0.7	560.799	2	56.93	162	1	74	82	E(-18.01)	9	-3.5	120.25	59	12	12	16601	RecName: Full=Struthiocalcin-2; Short=SCA-2
Blank_post EBC_LOT 1840	2	2	gi|46396751	K.LDYGSWYR.D	Y	24.01	1058.48	-0.8	530.248	2	51.19	154	1	97	104		8	-8.9	120.25	59	12	12	16601	RecName: Full=Struthiocalcin-2; Short=SCA-2
Blank_post EBC_LOT 1840	2	2	gi|46396751	R.C(+57.02)YGFFPQELSWR.R	Y	23.66	1588.71	1.1	795.365	2	66.19	186	1	17	28	C(+57.02)	12	-4.6	120.25	59	12	12	16601	RecName: Full=Struthiocalcin-2; Short=SCA-2
Blank_post EBC_LOT 1840	2	2	gi|46396751	A.EGFC(+57.02)Q(+.98)RL.G	Y	23.13	909.401	0.2	455.708	2	42.98	115	1	31	37	C(+57.02), Q(+.98)	7	-2.8	120.25	59	12	12	16601	RecName: Full=Struthiocalcin-2; Short=SCA-2
Blank_post EBC_LOT 1840	2	2	gi|46396751	R.C(+57.02)YGFFPQ(+.98)ELSWR.R	Y	20.96	1589.7	0.9	795.857	2	67.51	189	1	17	28	C(+57.02), Q(+.98)	12	-4.6	120.25	59	12	12	16601	RecName: Full=Struthiocalcin-2; Short=SCA-2
Blank_post EBC_LOT 1840	2	2	gi|46396751	S.E(-18.01)EEAGEEVWIGLHRPLGR.R	Y	16.89	2058.03	1.1	687.018	3	58.27	166	1	69	86	E(-18.01)	18	-15.3	120.25	59	12	12	16601	RecName: Full=Struthiocalcin-2; Short=SCA-2
Blank_post EBC_LOT 1840	3	7	sp|ALBU_HUMAN|	K.KVPQVSTPTLVEVSR.N	Y	38.71	1638.93	1.1	547.318	3	46.15	131	2	438	452		15	-1	71.52	9	5	5	69367	sp|ALBU_HUMAN|
Blank_post EBC_LOT 1840	3	7	sp|ALBU_HUMAN|	K.LVNE(+14.02)VTEFAK.T	Y	28.96	1162.62	0.2	582.319	2	52.66	158	1	66	75	E(+14.02)	10	1.7	71.52	9	5	5	69367	sp|ALBU_HUMAN|
Blank_post EBC_LOT 1840	3	7	sp|ALBU_HUMAN|	Q.LGEYG(sub K)FQNALLVR.Y	Y	28.33	1478.79	0.5	740.402	2	59.62	173	1	422	434	G(sub K)	13	3.1	71.52	9	5	5	69367	sp|ALBU_HUMAN|
Blank_post EBC_LOT 1840	3	7	sp|ALBU_HUMAN|	K.LVTDLTK.V	Y	20.03	788.464	0.1	395.24	2	37.34	91	1	258	264		7	3	71.52	9	5	5	69367	sp|ALBU_HUMAN|
Blank_post EBC_LOT 1840	3	7	sp|ALBU_HUMAN|	K.YLYEIAR.R	Y	19.35	926.486	0.5	464.251	2	45.33	127	1	162	168		7	-0.5	71.52	9	5	5	69367	sp|ALBU_HUMAN|
Blank_post EBC_LOT 1840	4	4	gi|697479256	K.DSYVGDEAQSKR.G	Y	31.07	1353.62	-0.1	677.815	2	27.49	53	1	51	62		12	-19.7	59.63	14	4	4	40987	PREDICTED: actin cytoplasmic 2-like [Struthio camelus australis]
Blank_post EBC_LOT 1840	4	4	gi|697479256	K.EITALAP(+15.99)STMK.I	Y	24.75	1176.61	0.5	589.311	2	39.3	101	1	310	320	P(+15.99)	11	2.6	59.63	14	4	4	40987	PREDICTED: actin cytoplasmic 2-like [Struthio camelus australis]
Blank_post EBC_LOT 1840	4	4	gi|697479256	R.VAPEEHPVLLTEAPLNPK.A	Y	23.18	1953.06	0.6	652.027	3	50.05	148	1	96	113		18	-4.8	59.63	14	4	4	40987	PREDICTED: actin cytoplasmic 2-like [Struthio camelus australis]
Blank_post EBC_LOT 1840	4	4	gi|697479256	G.Y(+57.02)SFTTTAER.E	Y	21.13	1131.52	0.4	566.767	2	39.42	102	1	198	206	Y(+57.02)	9	-7.6	59.63	14	4	4	40987	PREDICTED: actin cytoplasmic 2-like [Struthio camelus australis]
Blank_post EBC_LOT 1840	4	5	gi|697505172	K.DSYVGDEAQSKR.G	Y	31.07	1353.62	-0.1	677.815	2	27.49	53	1	52	63		12	-19.7	59.63	13	4	4	41836	PREDICTED: actin cytoplasmic type 5 [Struthio camelus australis]
Blank_post EBC_LOT 1840	4	5	gi|697505172	K.EITALAP(+15.99)STMK.I	Y	24.75	1176.61	0.5	589.311	2	39.3	101	1	317	327	P(+15.99)	11	2.6	59.63	13	4	4	41836	PREDICTED: actin cytoplasmic type 5 [Struthio camelus australis]
Blank_post EBC_LOT 1840	4	5	gi|697505172	R.VAPEEHPVLLTEAPLNPK.A	Y	23.18	1953.06	0.6	652.027	3	50.05	148	1	97	114		18	-4.8	59.63	13	4	4	41836	PREDICTED: actin cytoplasmic type 5 [Struthio camelus australis]
Blank_post EBC_LOT 1840	4	5	gi|697505172	G.Y(+57.02)SFTTTAER.E	Y	21.13	1131.52	0.4	566.767	2	39.42	102	1	199	207	Y(+57.02)	9	-7.6	59.63	13	4	4	41836	PREDICTED: actin cytoplasmic type 5 [Struthio camelus australis]
Blank_post EBC_LOT 1840	5	6	sp|TRYP_PIG|	K.LSSPATLNSR.V	Y	34.01	1044.56	0.2	523.286	2	34.47	82	1	98	107		10	-3.3	57.8	16	3	3	24409	sp|TRYP_PIG|
Blank_post EBC_LOT 1840	5	6	sp|TRYP_PIG|	R.VATVSLPR.S	Y	28.75	841.502	0.1	421.758	2	40.22	104	1	108	115		8	6.4	57.8	16	3	3	24409	sp|TRYP_PIG|
Blank_post EBC_LOT 1840	5	6	sp|TRYP_PIG|	R.LGEHNIDVLEGNEQFINAAK.I	Y	28.25	2210.1	0.3	737.706	3	55.25	160	1	58	77		20	-8.7	57.8	16	3	3	24409	sp|TRYP_PIG|
Blank_post EBC_LOT 1840	7	15	gi|697501075	R.LATTGELYLAWK.D	Y	50.4	1364.73	0.5	683.375	2	60.02	175	2	276	287		12	3.6	50.4	1	1	1	223665	PREDICTED: aggrecan core protein [Struthio camelus australis]
Blank_post EBC_LOT 1840	7	14	gi|678217626	R.LATTGELYLAWK.D	Y	50.4	1364.73	0.5	683.375	2	60.02	175	2	276	287		12	3.6	50.4	1	1	1	223645	Aggrecan core protein [Struthio camelus australis]
Blank_post EBC_LOT 1840	6	12	sp|GFP_AEQVI|	K.NGIKVNFK.I	Y	35.86	918.529	0.2	460.272	2	34.36	81	1	159	166		8	-3.7	49.54	9	2	2	26886	sp|GFP_AEQVI|
Blank_post EBC_LOT 1840	6	12	sp|GFP_AEQVI|	R.TIFFKDDGNYKTR.A	Y	27.34	1603.8	0.2	535.607	3	39.71	103	1	97	109		13	-15.8	49.54	9	2	2	26886	sp|GFP_AEQVI|
Blank_post EBC_LOT 1850	1	1	gi|46396750	K.HC(+57.02)AVLDESSGFLSWDNDSC(+57.02)GER.N	Y	43.61	2540.03	0.4	847.685	3	57.34	172	1	102	123	C(+57.02), C(+57.02)	22	-12.2	136.7	76	22	22	15353	RecName: Full=Struthiocalcin-1; Short=SCA-1
Blank_post EBC_LOT 1850	1	1	gi|46396750	G.N(+57.02)C(+57.02)YGYFR.Y	Y	40.21	1035.42	0.6	518.719	2	40.13	116	1	13	19	N(+57.02), C(+57.02)	7	-5.7	136.7	76	22	22	15353	RecName: Full=Struthiocalcin-1; Short=SCA-1
Blank_post EBC_LOT 1850	1	1	gi|46396750	R.AGAHLASIH.T	Y	39.05	875.461	0.2	438.738	2	27.48	66	2	36	44		9	6.1	136.7	76	22	22	15353	RecName: Full=Struthiocalcin-1; Short=SCA-1
Blank_post EBC_LOT 1850	1	1	gi|46396750	R.AGAHLASIHTSEEHR.A	Y	37.75	1614.79	-0.3	404.704	4	26.86	61	3	36	50		15	-10.1	136.7	76	22	22	15353	RecName: Full=Struthiocalcin-1; Short=SCA-1
Blank_post EBC_LOT 1850	1	1	gi|46396750	R.YELPWKR.A	Y	37.65	990.529	0.8	496.272	2	42.78	125	4	20	26		7	-11.9	136.7	76	22	22	15353	RecName: Full=Struthiocalcin-1; Short=SCA-1
Blank_post EBC_LOT 1850	1	1	gi|46396750	H.GEEEEDVWIGLFR.W	Y	34.81	1577.74	0.8	789.876	2	70.57	193	1	62	74		13	-8.4	136.7	76	22	22	15353	RecName: Full=Struthiocalcin-1; Short=SCA-1
Blank_post EBC_LOT 1850	1	1	gi|46396750	R.GNC(+57.02)YGYFR.Y	Y	33.23	1035.42	0.6	518.719	2	39.68	113	1	12	19	C(+57.02)	8	-6.1	136.7	76	22	22	15353	RecName: Full=Struthiocalcin-1; Short=SCA-1
Blank_post EBC_LOT 1850	1	1	gi|46396750	K.HYSALDDDDYPK.G	Y	31.92	1437.6	0.1	719.81	2	37.1	106	4	88	99		12	-20.5	136.7	76	22	22	15353	RecName: Full=Struthiocalcin-1; Short=SCA-1
Blank_post EBC_LOT 1850	1	1	gi|46396750	R.YELPWK.R	Y	30.76	834.428	0.2	418.221	2	50.43	160	8	20	25		6	-7.4	136.7	76	22	22	15353	RecName: Full=Struthiocalcin-1; Short=SCA-1
Blank_post EBC_LOT 1850	1	1	gi|46396750	R.AGAHLASIHT.S	Y	29.31	976.509	0	489.262	2	30.6	76	1	36	45		10	5.4	136.7	76	22	22	15353	RecName: Full=Struthiocalcin-1; Short=SCA-1
Blank_post EBC_LOT 1850	1	1	gi|46396750	H.GEEEEDVWIGLFRW.N	Y	28.97	1763.82	4.1	882.919	2	79.34	204	1	62	75		14	-9.3	136.7	76	22	22	15353	RecName: Full=Struthiocalcin-1; Short=SCA-1
Blank_post EBC_LOT 1850	1	1	gi|46396750	R.GN(+.98)C(+57.02)YGYFR.Y	Y	28.92	1036.41	-0.5	519.211	2	42.15	123	4	12	19	N(+.98), C(+57.02)	8	-6.1	136.7	76	22	22	15353	RecName: Full=Struthiocalcin-1; Short=SCA-1
Blank_post EBC_LOT 1850	1	1	gi|46396750	G.EEEEDVWIGLFRWN(+.98).S	Y	28.21	1821.82	4.1	911.921	2	79.38	209	1	63	76	N(+.98)	14	-12.4	136.7	76	22	22	15353	RecName: Full=Struthiocalcin-1; Short=SCA-1
Blank_post EBC_LOT 1850	1	1	gi|46396750	S.ALDDDDYPK.G	Y	27.93	1050.45	0	526.232	2	34.91	91	1	91	99		9	-15.2	136.7	76	22	22	15353	RecName: Full=Struthiocalcin-1; Short=SCA-1
Blank_post EBC_LOT 1850	1	1	gi|46396750	Y.SALDDDDYPK.G	Y	26.89	1137.48	0.3	569.749	2	36.95	103	1	90	99		10	-16	136.7	76	22	22	15353	RecName: Full=Struthiocalcin-1; Short=SCA-1
Blank_post EBC_LOT 1850	1	1	gi|46396750	E.DVWIGLFR.W	Y	26.66	1004.54	1.4	503.28	2	74.49	194	2	67	74		8	6	136.7	76	22	22	15353	RecName: Full=Struthiocalcin-1; Short=SCA-1
Blank_post EBC_LOT 1850	1	1	gi|46396750	K.FISQ(+.98)YH.H	Y	26.41	794.36	-0.3	398.187	2	35.02	92	1	55	60	Q(+.98)	6	-1.5	136.7	76	22	22	15353	RecName: Full=Struthiocalcin-1; Short=SCA-1
Blank_post EBC_LOT 1850	1	1	gi|46396750	G.YFRYELPWKRA.E	Y	25.58	1527.8	0.5	510.274	3	49.63	156	10	17	27		11	-13.1	136.7	76	22	22	15353	RecName: Full=Struthiocalcin-1; Short=SCA-1
Blank_post EBC_LOT 1850	1	1	gi|46396750	A.SIHTSEEHRAI.A	Y	23.55	1278.63	-0.1	427.218	3	25.6	52	1	42	52		11	-9.4	136.7	76	22	22	15353	RecName: Full=Struthiocalcin-1; Short=SCA-1
Blank_post EBC_LOT 1850	1	1	gi|46396750	S.ALDDDDYPK(+57.02).G	Y	22.79	1107.47	-0.1	554.743	2	35.19	94	1	91	99	K(+57.02)	9	-15.2	136.7	76	22	22	15353	RecName: Full=Struthiocalcin-1; Short=SCA-1
Blank_post EBC_LOT 1850	1	1	gi|46396750	K.GW(+3.99)LDFR.G	Y	21.5	796.387	0.3	399.201	2	52.84	166	1	6	11	W(+3.99)	6	-2.7	136.7	76	22	22	15353	RecName: Full=Struthiocalcin-1; Short=SCA-1
Blank_post EBC_LOT 1850	1	1	gi|46396750	K.FISQYHHGEEEEDVWIGLFR.W	Y	21	2490.16	0.7	623.548	4	61.85	185	1	55	74		20	-13.1	136.7	76	22	22	15353	RecName: Full=Struthiocalcin-1; Short=SCA-1
Blank_post EBC_LOT 1850	1	1	gi|46396750	A.SIHP(sub T)SEEH.R	Y	20.23	934.414	0.1	468.214	2	22.9	38	1	42	49	P(sub T)	8	-12.1	136.7	76	22	22	15353	RecName: Full=Struthiocalcin-1; Short=SCA-1
Blank_post EBC_LOT 1850	1	1	gi|46396750	R.AEAWC(+57.02)R.S	Y	20.23	791.338	0.1	396.676	2	29.75	75	1	27	32	C(+57.02)	6	-2.8	136.7	76	22	22	15353	RecName: Full=Struthiocalcin-1; Short=SCA-1
Blank_post EBC_LOT 1850	2	2	gi|46396751	R.AC(+57.02)VALEDTTDFATWDVELC(+57.02)SDR.K	Y	48.47	2573.11	2.3	1287.56	2	69.93	191	4	112	133	C(+57.02), C(+57.02)	22	-0.1	104.11	37	6	6	16601	RecName: Full=Struthiocalcin-2; Short=SCA-2
Blank_post EBC_LOT 1850	2	2	gi|46396751	S.E(-18.01)EEAGEEVWIGLHR.P	Y	48.01	1634.77	1.3	818.393	2	58.91	179	1	69	82	E(-18.01)	14	-12.6	104.11	37	6	6	16601	RecName: Full=Struthiocalcin-2; Short=SCA-2
Blank_post EBC_LOT 1850	2	2	gi|46396751	R.AEGFC(+57.02)QR.L	Y	27.48	866.37	-0.5	434.192	2	26.3	55	1	30	36	C(+57.02)	7	-4.8	104.11	37	6	6	16601	RecName: Full=Struthiocalcin-2; Short=SCA-2
Blank_post EBC_LOT 1850	2	2	gi|46396751	R.RAEGFC(+57.02)Q(+.98)R.L	Y	27.45	1023.46	-0.5	512.735	2	24.54	46	1	29	36	C(+57.02), Q(+.98)	8	-9.3	104.11	37	6	6	16601	RecName: Full=Struthiocalcin-2; Short=SCA-2
Blank_post EBC_LOT 1850	2	2	gi|46396751	R.RAC(+57.02)VALEDTTDFATW.D	Y	27.19	1754.79	-0.4	878.404	2	61.28	183	2	111	125	C(+57.02)	15	0.7	104.11	37	6	6	16601	RecName: Full=Struthiocalcin-2; Short=SCA-2
Blank_post EBC_LOT 1850	2	2	gi|46396751	R.KPFIC(+57.02)EYR.T	Y	21.83	1111.55	0.1	556.782	2	37.52	107	3	134	141	C(+57.02)	8	-5	104.11	37	6	6	16601	RecName: Full=Struthiocalcin-2; Short=SCA-2
Blank_post EBC_LOT 1850	3	4	sp|ALBU_HUMAN|	K.KVPQVSTPTLVEVSR.N	Y	50.96	1638.93	0.4	547.318	3	45.4	136	2	438	452		15	-1	83.97	6	3	3	69367	sp|ALBU_HUMAN|
Blank_post EBC_LOT 1850	3	4	sp|ALBU_HUMAN|	L.GEYK(+42.01)FQNALLVR.Y	Y	34.06	1478.79	1.2	740.402	2	58.87	178	1	423	434	K(+42.01)	12	-4.2	83.97	6	3	3	69367	sp|ALBU_HUMAN|
Blank_post EBC_LOT 1850	3	4	sp|ALBU_HUMAN|	K.LVNEVTE(+14.02)FAK.T	Y	23.15	1162.62	0.1	582.319	2	52.06	165	1	66	75	E(+14.02)	10	1.7	83.97	6	3	3	69367	sp|ALBU_HUMAN|
Blank_post EBC_LOT 1850	6	11	gi|697501075	R.LATTGELYLAWK.D	Y	46.84	1364.73	0.6	683.375	2	59.28	181	2	276	287		12	3.6	46.84	1	1	1	223665	PREDICTED: aggrecan core protein [Struthio camelus australis]
Blank_post EBC_LOT 1850	6	10	gi|678217626	R.LATTGELYLAWK.D	Y	46.84	1364.73	0.6	683.375	2	59.28	181	2	276	287		12	3.6	46.84	1	1	1	223645	Aggrecan core protein [Struthio camelus australis]
Blank_post EBC_LOT 1850	5	6	sp|GFP_AEQVI|	K.NGIKVNFK.I	Y	29.84	918.529	0.1	460.272	2	33.45	83	1	159	166		8	-3.7	43.25	9	2	2	26886	sp|GFP_AEQVI|
Blank_post EBC_LOT 1850	5	6	sp|GFP_AEQVI|	R.TIFFKDDGNYKTR.A	Y	26.83	1603.8	1.1	535.608	3	38.66	110	1	97	109		13	-15.8	43.25	9	2	2	26886	sp|GFP_AEQVI|
Blank_post EBC_LOT 1868	2	2	gi|46396751	R.AC(+57.02)VALEDTTDFATWDVELC(+57.02)SDR.K	Y	86.41	2573.11	2.6	1287.56	2	69.72	486	23	112	133	C(+57.02), C(+57.02)	22	-0.1	226.88	80	32	32	16601	RecName: Full=Struthiocalcin-2; Short=SCA-2
Blank_post EBC_LOT 1868	2	2	gi|46396751	R.RAC(+57.02)VALEDTTDFATWDVELC(+57.02)SDR.K	Y	64.68	2729.21	1.3	910.744	3	65.54	452	13	111	133	C(+57.02), C(+57.02)	23	-4.6	226.88	80	32	32	16601	RecName: Full=Struthiocalcin-2; Short=SCA-2
Blank_post EBC_LOT 1868	2	2	gi|46396751	R.RAC(+57.02)VALEDTTDFATW.D	Y	55.37	1754.79	0.5	878.404	2	61.76	409	2	111	125	C(+57.02)	15	0.7	226.88	80	32	32	16601	RecName: Full=Struthiocalcin-2; Short=SCA-2
Blank_post EBC_LOT 1868	2	2	gi|46396751	E.E(-18.01)EAGEEVWIGLHRPL.G	Y	52.35	1715.86	0.8	858.939	2	63.46	428	1	70	84	E(-18.01)	15	-6.9	226.88	80	32	32	16601	RecName: Full=Struthiocalcin-2; Short=SCA-2
Blank_post EBC_LOT 1868	2	2	gi|46396751	R.AC(+57.02)VALEDTTDFATWDVELC(+57.02).S	Y	52.01	2214.94	3.9	1108.48	2	79.45	547	2	112	130	C(+57.02), C(+57.02)	19	8.7	226.88	80	32	32	16601	RecName: Full=Struthiocalcin-2; Short=SCA-2
Blank_post EBC_LOT 1868	2	2	gi|46396751	S.E(-18.01)EEAGEEVWIGLHRPLG.R	Y	51.95	1901.93	1.8	951.973	2	63.92	433	1	69	85	E(-18.01)	17	-10.8	226.88	80	32	32	16601	RecName: Full=Struthiocalcin-2; Short=SCA-2
Blank_post EBC_LOT 1868	2	2	gi|46396751	R.C(+57.02)YGFFPQELSWR.R	Y	48.9	1588.71	0.4	795.364	2	65.87	455	2	17	28	C(+57.02)	12	-4.6	226.88	80	32	32	16601	RecName: Full=Struthiocalcin-2; Short=SCA-2
Blank_post EBC_LOT 1868	2	2	gi|46396751	R.C(+57.02)YGFFPQ(+.98)ELSWR.R	Y	48.4	1589.7	0.9	795.857	2	67.25	471	5	17	28	C(+57.02), Q(+.98)	12	-4.6	226.88	80	32	32	16601	RecName: Full=Struthiocalcin-2; Short=SCA-2
Blank_post EBC_LOT 1868	2	2	gi|46396751	E.E(-18.01)EAGEEVWIGLHR.P	Y	45.68	1505.73	0.4	753.871	2	57.99	365	1	70	82	E(-18.01)	13	-9.1	226.88	80	32	32	16601	RecName: Full=Struthiocalcin-2; Short=SCA-2
Blank_post EBC_LOT 1868	2	2	gi|46396751	S.E(-18.01)EEAGEEVWIGLHRPLGR.R	Y	43.6	2058.03	0.5	687.017	3	58.09	367	2	69	86	E(-18.01)	18	-15.3	226.88	80	32	32	16601	RecName: Full=Struthiocalcin-2; Short=SCA-2
Blank_post EBC_LOT 1868	2	2	gi|46396751	R.RAC(+57.02)VALEDTTDFATWDVELC(+57.02).S	Y	43.2	2371.05	1.7	1186.53	2	71.25	495	5	111	130	C(+57.02), C(+57.02)	20	4.2	226.88	80	32	32	16601	RecName: Full=Struthiocalcin-2; Short=SCA-2
Blank_post EBC_LOT 1868	2	2	gi|46396751	S.E(-18.01)EEAGEEVWIGLHR.P	Y	43.1	1634.77	-0.2	818.391	2	59.02	388	1	69	82	E(-18.01)	14	-12.6	226.88	80	32	32	16601	RecName: Full=Struthiocalcin-2; Short=SCA-2
Blank_post EBC_LOT 1868	2	2	gi|46396751	E.E(-18.01)EAGEEVWIGLHRPLGR.R	Y	42.56	1928.99	0.7	644.003	3	56.93	352	2	70	86	E(-18.01)	17	-11.8	226.88	80	32	32	16601	RecName: Full=Struthiocalcin-2; Short=SCA-2
Blank_post EBC_LOT 1868	2	2	gi|46396751	S.DRKPFIC(+57.02)EYR.T	Y	38.46	1382.68	-0.1	461.899	3	37.86	164	7	132	141	C(+57.02)	10	-13	226.88	80	32	32	16601	RecName: Full=Struthiocalcin-2; Short=SCA-2
Blank_post EBC_LOT 1868	2	2	gi|46396751	T.TDFATWDVELC(+57.02)SDR.K	Y	37.83	1713.73	0.1	857.873	2	60.99	404	1	120	133	C(+57.02)	14	-6.5	226.88	80	32	32	16601	RecName: Full=Struthiocalcin-2; Short=SCA-2
Blank_post EBC_LOT 1868	2	2	gi|46396751	G.W(+57.02)IPFDGR.C	Y	35.47	946.466	0.7	474.241	2	57.92	364	3	10	16	W(+57.02)	7	-3.6	226.88	80	32	32	16601	RecName: Full=Struthiocalcin-2; Short=SCA-2
Blank_post EBC_LOT 1868	2	2	gi|46396751	R.AC(+57.02)VALEDTTDFATWDVELC(+57.02)SDRKPFIC(+57.02)EYR.T	Y	33.66	3666.64	0.7	917.669	4	65.24	449	8	112	141	C(+57.02), C(+57.02), C(+57.02)	30	-5.1	226.88	80	32	32	16601	RecName: Full=Struthiocalcin-2; Short=SCA-2
Blank_post EBC_LOT 1868	2	2	gi|46396751	R.KPFIC(+57.02)EYR.T	Y	33.58	1111.55	0.2	556.782	2	37.84	163	8	134	141	C(+57.02)	8	-5	226.88	80	32	32	16601	RecName: Full=Struthiocalcin-2; Short=SCA-2
Blank_post EBC_LOT 1868	2	2	gi|46396751	K.GWIPFDGR.C	Y	32.11	946.466	0.5	474.24	2	58.84	383	3	9	16		8	-4	226.88	80	32	32	16601	RecName: Full=Struthiocalcin-2; Short=SCA-2
Blank_post EBC_LOT 1868	2	2	gi|46396751	R.AC(+57.02)VALEDTTDFATW(+15.99)DVELC(+57.02)SDR.K	Y	30.74	2589.1	2.8	1295.56	2	66.8	467	1	112	133	C(+57.02), W(+15.99), C(+57.02)	22	-0.1	226.88	80	32	32	16601	RecName: Full=Struthiocalcin-2; Short=SCA-2
Blank_post EBC_LOT 1868	2	2	gi|46396751	R.C(+57.02)YGFFPQ(+.98)ELSW(+15.99)R.R	Y	30.56	1605.69	1.3	803.854	2	64.6	440	1	17	28	C(+57.02), Q(+.98), W(+15.99)	12	-4.6	226.88	80	32	32	16601	RecName: Full=Struthiocalcin-2; Short=SCA-2
Blank_post EBC_LOT 1868	2	2	gi|46396751	E.E(-18.01)EAGEEVWIGLHRPLG.R	Y	29.91	1772.88	0.5	887.45	2	62.88	421	1	70	85	E(-18.01)	16	-7.3	226.88	80	32	32	16601	RecName: Full=Struthiocalcin-2; Short=SCA-2
Blank_post EBC_LOT 1868	2	2	gi|46396751	A.EGFC(+57.02)QRL.G	Y	28.15	908.417	-0.1	455.216	2	39.19	172	2	31	37	C(+57.02)	7	-2.8	226.88	80	32	32	16601	RecName: Full=Struthiocalcin-2; Short=SCA-2
Blank_post EBC_LOT 1868	2	2	gi|46396751	T.DFATWDVELC(+57.02)SDR.K	Y	28.15	1612.68	0.9	807.349	2	67.94	476	1	121	133	C(+57.02)	13	-5.8	226.88	80	32	32	16601	RecName: Full=Struthiocalcin-2; Short=SCA-2
Blank_post EBC_LOT 1868	2	2	gi|46396751	G.WIPFDGRC(+57.02)YGFFPQ(+.98)EL.S	Y	27.84	2031.92	2.7	1016.97	2	79.26	529	1	10	25	C(+57.02), Q(+.98)	16	-2	226.88	80	32	32	16601	RecName: Full=Struthiocalcin-2; Short=SCA-2
Blank_post EBC_LOT 1868	2	2	gi|46396751	G.E(+57.02)EVWIGLHRPLGR.R	Y	26.68	1617.87	0.7	540.299	3	48.37	268	1	74	86	E(+57.02)	13	-6.2	226.88	80	32	32	16601	RecName: Full=Struthiocalcin-2; Short=SCA-2
Blank_post EBC_LOT 1868	2	2	gi|46396751	G.SWYRDVFL.R	Y	26.17	1084.53	1.2	543.275	2	62.74	419	1	101	108		8	-0.2	226.88	80	32	32	16601	RecName: Full=Struthiocalcin-2; Short=SCA-2
Blank_post EBC_LOT 1868	2	2	gi|46396751	R.THLASIHSEEEHQ(+.98)AIVSM(+15.99)LA.S	Y	25.34	2219.05	0.5	740.692	3	48.28	267	3	41	60	Q(+.98), M(+15.99)	20	1.4	226.88	80	32	32	16601	RecName: Full=Struthiocalcin-2; Short=SCA-2
Blank_post EBC_LOT 1868	2	2	gi|46396751	R.RAEGFC(+57.02)QR.L	Y	24.9	1022.47	0.2	512.243	2	23.81	55	1	29	36	C(+57.02)	8	-9.3	226.88	80	32	32	16601	RecName: Full=Struthiocalcin-2; Short=SCA-2
Blank_post EBC_LOT 1868	2	2	gi|46396751	G.WIPFDGRC(+57.02)YG.F	Y	24.7	1269.56	0.2	635.787	2	54.1	318	14	10	19	C(+57.02)	10	-2.8	226.88	80	32	32	16601	RecName: Full=Struthiocalcin-2; Short=SCA-2
Blank_post EBC_LOT 1868	2	2	gi|46396751	K.LDYGSWYR.D	Y	23.58	1058.48	0.8	530.249	2	49.11	274	6	97	104		8	-8.9	226.88	80	32	32	16601	RecName: Full=Struthiocalcin-2; Short=SCA-2
Blank_post EBC_LOT 1868	2	2	gi|46396751	A.EGFC(+57.02)Q(+.98)RL.G	Y	20.89	909.401	0	455.708	2	42.33	209	2	31	37	C(+57.02), Q(+.98)	7	-2.8	226.88	80	32	32	16601	RecName: Full=Struthiocalcin-2; Short=SCA-2
Blank_post EBC_LOT 1868	2	2	gi|46396751	G.E(-18.01)EVWIGLHRPLGR.R	Y	19.56	1542.84	0.6	515.288	3	53.85	314	3	74	86	E(-18.01)	13	-6.2	226.88	80	32	32	16601	RecName: Full=Struthiocalcin-2; Short=SCA-2
Blank_post EBC_LOT 1868	2	2	gi|46396751	K.PFIC(+57.02)EYR.T	Y	18.62	983.453	0.1	492.734	2	42.03	206	1	135	141	C(+57.02)	7	-1.1	226.88	80	32	32	16601	RecName: Full=Struthiocalcin-2; Short=SCA-2
Blank_post EBC_LOT 1868	2	2	gi|46396751	R.DVFLRR.R	Y	17.82	804.461	0.1	403.238	2	34.04	133	1	105	110		6	-1.7	226.88	80	32	32	16601	RecName: Full=Struthiocalcin-2; Short=SCA-2
Blank_post EBC_LOT 1868	2	2	gi|46396751	R.RAEGFC(+57.02)Q(+.98)R.L	Y	16.86	1023.46	-1.6	512.734	2	24.8	59	2	29	36	C(+57.02), Q(+.98)	8	-9.3	226.88	80	32	32	16601	RecName: Full=Struthiocalcin-2; Short=SCA-2
Blank_post EBC_LOT 1868	2	2	gi|46396751	A.KGWIPFD(+57.02)GRC(+57.02)Y.G	Y	16.86	1454.68	-0.1	728.346	2	89.94	636	1	8	18	D(+57.02), C(+57.02)	11	-6.7	226.88	80	32	32	16601	RecName: Full=Struthiocalcin-2; Short=SCA-2
Blank_post EBC_LOT 1868	2	2	gi|46396751	R.RRAC(+57.02)VALEDTTDFATW.D	Y	15.76	1910.89	0.6	637.972	3	56.73	350	1	110	125	C(+57.02)	16	-3.8	226.88	80	32	32	16601	RecName: Full=Struthiocalcin-2; Short=SCA-2
Blank_post EBC_LOT 1868	1	1	gi|46396750	K.HC(+57.02)AVLDESSGFLSWDN(+.98)DSC(+57.02)GER.N	Y	71.49	2541.02	1	848.014	3	58.65	379	3	102	123	C(+57.02), N(+.98), C(+57.02)	22	-12.2	206.29	92	45	45	15353	RecName: Full=Struthiocalcin-1; Short=SCA-1
Blank_post EBC_LOT 1868	1	1	gi|46396750	K.HC(+57.02)AVLDESSGFLSWDNDSC(+57.02)GER.N	Y	59.97	2540.03	-0.1	847.685	3	57.74	361	2	102	123	C(+57.02), C(+57.02)	22	-12.2	206.29	92	45	45	15353	RecName: Full=Struthiocalcin-1; Short=SCA-1
Blank_post EBC_LOT 1868	1	1	gi|46396750	K.HYSALDDDDYPK.G	Y	54.62	1437.6	-0.3	719.809	2	37.21	156	6	88	99		12	-20.5	206.29	92	45	45	15353	RecName: Full=Struthiocalcin-1; Short=SCA-1
Blank_post EBC_LOT 1868	1	1	gi|46396750	R.AGAHLASIHTSEEHR.A	Y	51.35	1614.79	-0.6	404.704	4	28.32	98	5	36	50		15	-10.1	206.29	92	45	45	15353	RecName: Full=Struthiocalcin-1; Short=SCA-1
Blank_post EBC_LOT 1868	1	1	gi|46396750	H.GEEEEDVWIGLFR.W	Y	49.86	1577.74	1.7	789.877	2	70.85	493	3	62	74		13	-8.4	206.29	92	45	45	15353	RecName: Full=Struthiocalcin-1; Short=SCA-1
Blank_post EBC_LOT 1868	1	1	gi|46396750	R.YELPWKR.A	Y	47.42	990.529	1.5	496.272	2	94.41	648	6	20	26		7	-11.9	206.29	92	45	45	15353	RecName: Full=Struthiocalcin-1; Short=SCA-1
Blank_post EBC_LOT 1868	1	1	gi|46396750	G.E(-18.01)EEEDVWIGLFR.W	Y	44.13	1502.7	0.9	752.36	2	79.6	558	1	63	74	E(-18.01)	12	-8	206.29	92	45	45	15353	RecName: Full=Struthiocalcin-1; Short=SCA-1
Blank_post EBC_LOT 1868	1	1	gi|46396750	Y.SALDDDDYPK.G	Y	42.19	1137.48	0.3	569.749	2	37.39	159	2	90	99		10	-16	206.29	92	45	45	15353	RecName: Full=Struthiocalcin-1; Short=SCA-1
Blank_post EBC_LOT 1868	1	1	gi|46396750	G.EEEEDVWIGLFR.W	Y	39.96	1520.71	0.6	761.365	2	71.29	496	1	63	74		12	-8	206.29	92	45	45	15353	RecName: Full=Struthiocalcin-1; Short=SCA-1
Blank_post EBC_LOT 1868	1	1	gi|46396750	A.SIHTSEEHRAI.A	Y	39.46	1278.63	-0.3	427.218	3	26.39	74	5	42	52		11	-9.4	206.29	92	45	45	15353	RecName: Full=Struthiocalcin-1; Short=SCA-1
Blank_post EBC_LOT 1868	1	1	gi|46396750	R.GNC(+57.02)YGYFR.Y	Y	38.59	1035.42	0.4	518.719	2	40.41	187	3	12	19	C(+57.02)	8	-6.1	206.29	92	45	45	15353	RecName: Full=Struthiocalcin-1; Short=SCA-1
Blank_post EBC_LOT 1868	1	1	gi|46396750	R.AGAHLASIH.T	Y	38.34	875.461	0	438.738	2	27.9	91	2	36	44		9	6.1	206.29	92	45	45	15353	RecName: Full=Struthiocalcin-1; Short=SCA-1
Blank_post EBC_LOT 1868	1	1	gi|46396750	E.DVWIGLFR.W	Y	37.54	1004.54	0.4	503.28	2	75.36	511	1	67	74		8	6	206.29	92	45	45	15353	RecName: Full=Struthiocalcin-1; Short=SCA-1
Blank_post EBC_LOT 1868	1	1	gi|46396750	R.YELPWK.R	Y	36.81	834.428	0.1	418.221	2	51.27	293	18	20	25		6	-7.4	206.29	92	45	45	15353	RecName: Full=Struthiocalcin-1; Short=SCA-1
Blank_post EBC_LOT 1868	1	1	gi|46396750	G.N(+57.02)C(+57.02)YGYFR.Y	Y	36.56	1035.42	0.9	518.719	2	94.35	647	1	13	19	N(+57.02), C(+57.02)	7	-5.7	206.29	92	45	45	15353	RecName: Full=Struthiocalcin-1; Short=SCA-1
Blank_post EBC_LOT 1868	1	1	gi|46396750	G.YFRYELPWKRA.E	Y	35.39	1527.8	0.8	510.274	3	50.26	282	40	17	27		11	-13.1	206.29	92	45	45	15353	RecName: Full=Struthiocalcin-1; Short=SCA-1
Blank_post EBC_LOT 1868	1	1	gi|46396750	R.GN(+.98)C(+57.02)YGYFR.Y	Y	33.7	1036.41	-0.5	519.211	2	45.39	238	10	12	19	N(+.98), C(+57.02)	8	-6.1	206.29	92	45	45	15353	RecName: Full=Struthiocalcin-1; Short=SCA-1
Blank_post EBC_LOT 1868	1	1	gi|46396750	H.GEEEEDVWIGLFRW.N	Y	33.16	1763.82	1.9	882.917	2	79.38	537	1	62	75		14	-9.3	206.29	92	45	45	15353	RecName: Full=Struthiocalcin-1; Short=SCA-1
Blank_post EBC_LOT 1868	1	1	gi|46396750	K.RAEAWC(+57.02)R.S	Y	33	947.44	-0.2	474.727	2	26.52	76	2	26	32	C(+57.02)	7	-7.3	206.29	92	45	45	15353	RecName: Full=Struthiocalcin-1; Short=SCA-1
Blank_post EBC_LOT 1868	1	1	gi|46396750	S.ALDDDDYPKG.K	Y	31.28	1107.47	0.3	554.743	2	35.14	139	1	91	100		10	-15.6	206.29	92	45	45	15353	RecName: Full=Struthiocalcin-1; Short=SCA-1
Blank_post EBC_LOT 1868	1	1	gi|46396750	S.ALDDDDYPK.G	Y	31.19	1050.45	0.6	526.233	2	34.9	137	2	91	99		9	-15.2	206.29	92	45	45	15353	RecName: Full=Struthiocalcin-1; Short=SCA-1
Blank_post EBC_LOT 1868	1	1	gi|46396750	Y.GYFRYELPWKRA.E	Y	30.45	1584.82	3.4	529.282	3	94.53	658	2	16	27		12	-13.5	206.29	92	45	45	15353	RecName: Full=Struthiocalcin-1; Short=SCA-1
Blank_post EBC_LOT 1868	1	1	gi|46396750	G.EEEEDVWIGLFRWN(+.98).S	Y	29.55	1821.82	1.7	911.919	2	79.42	543	1	63	76	N(+.98)	14	-12.4	206.29	92	45	45	15353	RecName: Full=Struthiocalcin-1; Short=SCA-1
Blank_post EBC_LOT 1868	1	1	gi|46396750	K.FISQYHHGEEEEDVWIGLFR.W	Y	29.41	2490.16	0.2	623.548	4	62.54	415	3	55	74		20	-13.1	206.29	92	45	45	15353	RecName: Full=Struthiocalcin-1; Short=SCA-1
Blank_post EBC_LOT 1868	1	1	gi|46396750	A.EAWC(+57.02)RSI.R	Y	29.12	920.417	0.1	461.216	2	41.34	193	7	28	34	C(+57.02)	7	-0.9	206.29	92	45	45	15353	RecName: Full=Struthiocalcin-1; Short=SCA-1
Blank_post EBC_LOT 1868	1	1	gi|46396750	A.KFISQ(+.98)YH.H	Y	28.39	922.455	0	462.235	2	31.65	120	1	54	60	Q(+.98)	7	-5.4	206.29	92	45	45	15353	RecName: Full=Struthiocalcin-1; Short=SCA-1
Blank_post EBC_LOT 1868	1	1	gi|46396750	R.AGAHLASIHT.S	Y	27.92	976.509	0.2	489.262	2	31.08	118	1	36	45		10	5.4	206.29	92	45	45	15353	RecName: Full=Struthiocalcin-1; Short=SCA-1
Blank_post EBC_LOT 1868	1	1	gi|46396750	A.SIHTSEEH.R	Y	27.77	938.409	-0.1	470.212	2	20.43	44	1	42	49		8	-11.2	206.29	92	45	45	15353	RecName: Full=Struthiocalcin-1; Short=SCA-1
Blank_post EBC_LOT 1868	1	1	gi|46396750	G.LFRWN(+.98)SV.W	Y	26.68	921.471	0.1	461.743	2	54.18	319	4	72	78	N(+.98)	7	1.1	206.29	92	45	45	15353	RecName: Full=Struthiocalcin-1; Short=SCA-1
Blank_post EBC_LOT 1868	1	1	gi|46396750	K.FISQ(+.98)YHHG.E	Y	26.29	988.44	-0.3	495.227	2	28.22	95	4	55	62	Q(+.98)	8	-5.1	206.29	92	45	45	15353	RecName: Full=Struthiocalcin-1; Short=SCA-1
Blank_post EBC_LOT 1868	1	1	gi|46396750	A.LDDDDYPK.G	Y	24.75	979.413	-0.2	490.714	2	33.01	125	1	92	99		8	-17	206.29	92	45	45	15353	RecName: Full=Struthiocalcin-1; Short=SCA-1
Blank_post EBC_LOT 1868	1	1	gi|46396750	L.DFRGN(+.98)C(+57.02)YGYFRYELPWKRA.E	Y	24.23	2498.16	1.1	625.548	4	58.57	377	2	9	27	N(+.98), C(+57.02)	19	-21.4	206.29	92	45	45	15353	RecName: Full=Struthiocalcin-1; Short=SCA-1
Blank_post EBC_LOT 1868	1	1	gi|46396750	A.FIC(+57.02)KC(+57.02)TA	Y	24.15	898.404	0.1	450.209	2	28.99	109	5	126	132	C(+57.02), C(+57.02)	7	9.5	206.29	92	45	45	15353	RecName: Full=Struthiocalcin-1; Short=SCA-1
Blank_post EBC_LOT 1868	1	1	gi|46396750	R.AEAWC(+57.02)R.S	Y	23.64	791.338	0.1	396.676	2	29.79	115	1	27	32	C(+57.02)	6	-2.8	206.29	92	45	45	15353	RecName: Full=Struthiocalcin-1; Short=SCA-1
Blank_post EBC_LOT 1868	1	1	gi|46396750	G.YFRYELPWK(+71.04)R.A	Y	23.5	1527.8	0.1	510.274	3	90.95	643	2	17	26	K(+71.04)	10	-14.9	206.29	92	45	45	15353	RecName: Full=Struthiocalcin-1; Short=SCA-1
Blank_post EBC_LOT 1868	1	1	gi|46396750	E.DVWIGLFRW.N	Y	23.4	1190.62	3.1	596.321	2	79.68	564	1	67	75		9	5.1	206.29	92	45	45	15353	RecName: Full=Struthiocalcin-1; Short=SCA-1
Blank_post EBC_LOT 1868	1	1	gi|46396750	K.GWLDFR.G	Y	23.18	792.392	-0.3	397.203	2	58.77	381	4	6	11		6	-2.7	206.29	92	45	45	15353	RecName: Full=Struthiocalcin-1; Short=SCA-1
Blank_post EBC_LOT 1868	1	1	gi|46396750	K.GW(+3.99)LDFR.G	Y	21.79	796.387	0	399.201	2	52.96	305	1	6	11	W(+3.99)	6	-2.7	206.29	92	45	45	15353	RecName: Full=Struthiocalcin-1; Short=SCA-1
Blank_post EBC_LOT 1868	1	1	gi|46396750	T.SEEHRAI.A	Y	21.66	840.409	-0.7	421.212	2	22.76	49	1	46	52		7	-9.2	206.29	92	45	45	15353	RecName: Full=Struthiocalcin-1; Short=SCA-1
Blank_post EBC_LOT 1868	1	1	gi|46396750	DKC(+57.02)PKGWL.D	Y	21.31	1002.5	-0.2	502.255	2	40.13	183	4	1	8	C(+57.02)	8	-7.9	206.29	92	45	45	15353	RecName: Full=Struthiocalcin-1; Short=SCA-1
Blank_post EBC_LOT 1868	1	1	gi|46396750	R.AGAHLY(sub A)SV(sub I)HTSEEHR.A	Y	20.83	1692.8	1.6	424.207	4	28.26	97	1	36	50	Y(sub A), V(sub I)	15	-13.5	206.29	92	45	45	15353	RecName: Full=Struthiocalcin-1; Short=SCA-1
Blank_post EBC_LOT 1868	1	1	gi|46396750	G.Y(+57.02)FRYELPWKRA.E	Y	20.02	1584.82	1.1	529.281	3	52	297	1	17	27	Y(+57.02)	11	-13.1	206.29	92	45	45	15353	RecName: Full=Struthiocalcin-1; Short=SCA-1
Blank_post EBC_LOT 1868	1	1	gi|46396750	K.FISQ(+.98)YHH.G	Y	19.95	931.419	0	466.717	2	28.94	108	5	55	61	Q(+.98)	7	-4.7	206.29	92	45	45	15353	RecName: Full=Struthiocalcin-1; Short=SCA-1
Blank_post EBC_LOT 1868	1	1	gi|46396750	G.EEE(+57.02)EDVWIGLFRWN(+.98).S	Y	19.52	1878.84	3.2	940.432	2	79.41	540	1	63	76	E(+57.02), N(+.98)	14	-12.4	206.29	92	45	45	15353	RecName: Full=Struthiocalcin-1; Short=SCA-1
Blank_post EBC_LOT 1868	1	1	gi|46396750	S.ALDDDDYPKGKHC(+57.02)A.V	Y	19.16	1603.69	0.4	535.572	3	27.58	86	1	91	104	C(+57.02)	14	-18.4	206.29	92	45	45	15353	RecName: Full=Struthiocalcin-1; Short=SCA-1
Blank_post EBC_LOT 1868	1	1	gi|46396750	G.N(+.98)C(+57.02)YGYFR.Y	Y	19.08	979.386	0.4	490.7	2	47.86	264	2	13	19	N(+.98), C(+57.02)	7	-5.7	206.29	92	45	45	15353	RecName: Full=Struthiocalcin-1; Short=SCA-1
Blank_post EBC_LOT 1868	1	1	gi|46396750	R.YELPW(+15.99)KR.A	Y	18.73	1006.52	-0.3	504.269	2	38.17	165	4	20	26	W(+15.99)	7	-11.9	206.29	92	45	45	15353	RecName: Full=Struthiocalcin-1; Short=SCA-1
Blank_post EBC_LOT 1868	1	1	gi|46396750	K.FISQ(+.98)YH.H	Y	18.69	794.36	-0.2	398.187	2	35.38	142	4	55	60	Q(+.98)	6	-1.5	206.29	92	45	45	15353	RecName: Full=Struthiocalcin-1; Short=SCA-1
Blank_post EBC_LOT 1868	1	1	gi|46396750	K.GW(+15.99)LDFR.G	Y	18.26	808.387	0.3	405.201	2	51.2	292	2	6	11	W(+15.99)	6	-2.7	206.29	92	45	45	15353	RecName: Full=Struthiocalcin-1; Short=SCA-1
Blank_post EBC_LOT 1868	1	1	gi|46396750	K.KHYSALDDDDYPK.G	Y	18.08	1565.7	0.6	522.908	3	34.01	132	1	87	99		13	-24.4	206.29	92	45	45	15353	RecName: Full=Struthiocalcin-1; Short=SCA-1
Blank_post EBC_LOT 1868	1	1	gi|46396750	Y.E(-18.01)LPWKRA.E	Y	18.07	880.492	0.4	441.253	2	46.11	247	1	21	27	E(-18.01)	7	-8.8	206.29	92	45	45	15353	RecName: Full=Struthiocalcin-1; Short=SCA-1
Blank_post EBC_LOT 1868	1	1	gi|46396750	Y.ELPWKRA.E	Y	17.84	898.502	0	450.259	2	36.33	147	3	21	27		7	-8.8	206.29	92	45	45	15353	RecName: Full=Struthiocalcin-1; Short=SCA-1
Blank_post EBC_LOT 1868	1	1	gi|46396750	G.LFRWN(+.98)SVWA.W	Y	17.11	1178.59	0.2	590.301	2	66.92	469	10	72	80	N(+.98)	9	2	206.29	92	45	45	15353	RecName: Full=Struthiocalcin-1; Short=SCA-1
Blank_post EBC_LOT 1868	1	1	gi|46396750	K.GWLDFRGN(+.98)C(+57.02)YGYFR.Y	Y	16.74	1810.79	0.6	604.604	3	63.11	424	1	6	19	N(+.98), C(+57.02)	14	-8.8	206.29	92	45	45	15353	RecName: Full=Struthiocalcin-1; Short=SCA-1
Blank_post EBC_LOT 1868	1	1	gi|46396750	K.FISQYHHGEEEEDVW(+15.99)IGLFR.W	Y	15.63	2506.16	1	627.547	4	58.79	382	1	55	74	W(+15.99)	20	-13.1	206.29	92	45	45	15353	RecName: Full=Struthiocalcin-1; Short=SCA-1
Blank_post EBC_LOT 1868	1	1	gi|46396750	G.YFRYELPW(+15.99)KRA.E	Y	15.57	1543.79	0.2	515.605	3	94.31	646	7	17	27	W(+15.99)	11	-13.1	206.29	92	45	45	15353	RecName: Full=Struthiocalcin-1; Short=SCA-1
Blank_post EBC_LOT 1868	1	1	gi|46396750	DKC(+57.02)PKGWLDFRGN(+.98)C(+57.02)YGYFRY.E	Y	15.41	2602.15	2	651.547	4	59.52	397	1	1	20	C(+57.02), N(+.98), C(+57.02)	20	-20.5	206.29	92	45	45	15353	RecName: Full=Struthiocalcin-1; Short=SCA-1
Blank_post EBC_LOT 1868	3	6	sp|ALBU_HUMAN|	K.KVPQVSTPTLVEVSR.N	Y	48.37	1638.93	0.4	547.318	3	45.59	240	2	438	452		15	-1	83.1	8	5	5	69367	sp|ALBU_HUMAN|
Blank_post EBC_LOT 1868	3	6	sp|ALBU_HUMAN|	K.LVNEVTE(+14.02)FAK.T	Y	30.46	1162.62	0.3	582.319	2	52.1	299	1	66	75	E(+14.02)	10	1.7	83.1	8	5	5	69367	sp|ALBU_HUMAN|
Blank_post EBC_LOT 1868	3	6	sp|ALBU_HUMAN|	L.GEYK(+42.01)FQNALLVR.Y	Y	27.83	1478.79	-0.3	740.401	2	59.13	393	1	423	434	K(+42.01)	12	-4.2	83.1	8	5	5	69367	sp|ALBU_HUMAN|
Blank_post EBC_LOT 1868	3	6	sp|ALBU_HUMAN|	K.YLYEIAR.R	Y	22.82	926.486	0.2	464.25	2	44.65	234	1	162	168		7	-0.5	83.1	8	5	5	69367	sp|ALBU_HUMAN|
Blank_post EBC_LOT 1868	3	6	sp|ALBU_HUMAN|	K.LVTDLTK.V	Y	22.54	788.464	0.2	395.24	2	36.71	150	1	258	264		7	3	83.1	8	5	5	69367	sp|ALBU_HUMAN|
Blank_post EBC_LOT 1868	7	15	gi|697455783	R.GLEAGTEYTISLVAEK.G	Y	48.88	1679.86	0.3	840.938	2	58.97	387	1	1043	1058		16	1.2	73.83	2	3	3	231606	PREDICTED: tenascin isoform X3 [Struthio camelus australis]
Blank_post EBC_LOT 1868	7	15	gi|697455783	G.L(+57.02)EAGTEYTISLVAEK.G	Y	34.67	1679.86	0.5	840.938	2	58.51	376	1	1044	1058	L(+57.02)	15	1.6	73.83	2	3	3	231606	PREDICTED: tenascin isoform X3 [Struthio camelus australis]
Blank_post EBC_LOT 1868	7	15	gi|697455783	K.DVTDTTALITWSKPLAEIEGIELTYGPK.D	Y	22.84	3060.59	2	1021.21	3	79.33	532	1	814	841		28	-3.1	73.83	2	3	3	231606	PREDICTED: tenascin isoform X3 [Struthio camelus australis]
Blank_post EBC_LOT 1868	7	14	gi|697455750	R.GLEAGTEYTISLVAEK.G	Y	48.88	1679.86	0.3	840.938	2	58.97	387	1	1043	1058		16	1.2	73.83	2	3	3	201973	PREDICTED: tenascin isoform X1 [Struthio camelus australis]
Blank_post EBC_LOT 1868	7	14	gi|697455750	G.L(+57.02)EAGTEYTISLVAEK.G	Y	34.67	1679.86	0.5	840.938	2	58.51	376	1	1044	1058	L(+57.02)	15	1.6	73.83	2	3	3	201973	PREDICTED: tenascin isoform X1 [Struthio camelus australis]
Blank_post EBC_LOT 1868	7	14	gi|697455750	K.DVTDTTALITWSKPLAEIEGIELTYGPK.D	Y	22.84	3060.59	2	1021.21	3	79.33	532	1	814	841		28	-3.1	73.83	2	3	3	201973	PREDICTED: tenascin isoform X1 [Struthio camelus australis]
Blank_post EBC_LOT 1868	7	13	gi|697455757	R.GLEAGTEYTISLVAEK.G	Y	48.88	1679.86	0.3	840.938	2	58.97	387	1	1043	1058		16	1.2	73.83	3	3	3	182068	PREDICTED: tenascin isoform X2 [Struthio camelus australis]
Blank_post EBC_LOT 1868	7	13	gi|697455757	G.L(+57.02)EAGTEYTISLVAEK.G	Y	34.67	1679.86	0.5	840.938	2	58.51	376	1	1044	1058	L(+57.02)	15	1.6	73.83	3	3	3	182068	PREDICTED: tenascin isoform X2 [Struthio camelus australis]
Blank_post EBC_LOT 1868	7	13	gi|697455757	K.DVTDTTALITWSKPLAEIEGIELTYGPK.D	Y	22.84	3060.59	2	1021.21	3	79.33	532	1	814	841		28	-3.1	73.83	3	3	3	182068	PREDICTED: tenascin isoform X2 [Struthio camelus australis]
Blank_post EBC_LOT 1868	6	20	gi|678217626	R.LATTGELYLAWK.D	Y	60.55	1364.73	0.3	683.375	2	59.4	396	3	276	287		12	3.6	71.75	1	2	2	223645	Aggrecan core protein [Struthio camelus australis]
Blank_post EBC_LOT 1868	6	20	gi|678217626	S.Q(sub A)FN(sub T)IQTVTQTEVELPLPR.N	Y	22.4	2112.12	-1.9	1057.07	2	79.62	560	1	369	386	Q(sub A), N(sub T)	18	-7.5	71.75	1	2	2	223645	Aggrecan core protein [Struthio camelus australis]
Blank_post EBC_LOT 1868	6	21	gi|697501075	R.LATTGELYLAWK.D	Y	60.55	1364.73	0.3	683.375	2	59.4	396	3	276	287		12	3.6	71.75	1	2	2	223665	PREDICTED: aggrecan core protein [Struthio camelus australis]
Blank_post EBC_LOT 1868	6	21	gi|697501075	S.Q(sub A)FN(sub T)IQTVTQTEVELPLPR.N	Y	22.4	2112.12	-1.9	1057.07	2	79.62	560	1	369	386	Q(sub A), N(sub T)	18	-7.5	71.75	1	2	2	223665	PREDICTED: aggrecan core protein [Struthio camelus australis]
Blank_post EBC_LOT 1868	5	12	gi|697508924	G.FWIFGDDTALN(+.98)GIRLV.C	Y	42.08	1836.94	2.5	919.48	2	79.52	550	1	64	79	N(+.98)	16	10.8	68.44	14	3	3	20507	PREDICTED: vitelline membrane outer layer protein 1-like [Struthio camelus australis]
Blank_post EBC_LOT 1868	5	12	gi|697508924	G.F(+57.02)ELKVEPY.Q	Y	33.65	1080.55	0.4	541.282	2	55.07	329	2	54	61	F(+57.02)	8	-3	68.44	14	3	3	20507	PREDICTED: vitelline membrane outer layer protein 1-like [Struthio camelus australis]
Blank_post EBC_LOT 1868	5	12	gi|697508924	A.GFELKVEPYQ(+.98)GFWIFGDDT.A	Y	28.59	2248.04	4.9	1125.03	2	79.39	538	1	53	71	Q(+.98)	19	-6.2	68.44	14	3	3	20507	PREDICTED: vitelline membrane outer layer protein 1-like [Struthio camelus australis]
Blank_post EBC_LOT 1868	5	11	gi|678218938	G.FWIFGDDTALN(+.98)GIRLV.C	Y	42.08	1836.94	2.5	919.48	2	79.52	550	1	61	76	N(+.98)	16	10.8	68.44	15	3	3	20027	Vitelline membrane outer layer protein 1 partial [Struthio camelus australis]
Blank_post EBC_LOT 1868	5	11	gi|678218938	G.F(+57.02)ELKVEPY.Q	Y	33.65	1080.55	0.4	541.282	2	55.07	329	2	51	58	F(+57.02)	8	-3	68.44	15	3	3	20027	Vitelline membrane outer layer protein 1 partial [Struthio camelus australis]
Blank_post EBC_LOT 1868	5	11	gi|678218938	A.GFELKVEPYQ(+.98)GFWIFGDDT.A	Y	28.59	2248.04	4.9	1125.03	2	79.39	538	1	50	68	Q(+.98)	19	-6.2	68.44	15	3	3	20027	Vitelline membrane outer layer protein 1 partial [Struthio camelus australis]
Blank_post EBC_LOT 1868	4	4	gi|697479256	R.VAPEEHPVLLTEAPLNPK.A	Y	30.98	1953.06	0.1	652.026	3	49.65	278	1	96	113		18	-4.8	62.32	17	5	5	40987	PREDICTED: actin cytoplasmic 2-like [Struthio camelus australis]
Blank_post EBC_LOT 1868	4	4	gi|697479256	R.GYSFTTTAER.E	Y	28.52	1131.52	0.2	566.767	2	38.91	171	1	197	206		10	-8	62.32	17	5	5	40987	PREDICTED: actin cytoplasmic 2-like [Struthio camelus australis]
Blank_post EBC_LOT 1868	4	4	gi|697479256	K.AGFAGDDAPR.A	Y	23.47	975.441	1.5	488.728	2	31.69	121	1	19	28		10	-5.7	62.32	17	5	5	40987	PREDICTED: actin cytoplasmic 2-like [Struthio camelus australis]
Blank_post EBC_LOT 1868	4	4	gi|697479256	K.DSYVGDEAQSKR.G	Y	21.96	1353.62	0.1	677.815	2	26.78	78	1	51	62		12	-19.7	62.32	17	5	5	40987	PREDICTED: actin cytoplasmic 2-like [Struthio camelus australis]
Blank_post EBC_LOT 1868	4	4	gi|697479256	K.EITALAP(+15.99)STMK.I	Y	18.83	1176.61	0.3	589.31	2	38.82	169	1	310	320	P(+15.99)	11	2.6	62.32	17	5	5	40987	PREDICTED: actin cytoplasmic 2-like [Struthio camelus australis]
Blank_post EBC_LOT 1868	4	5	gi|697505172	R.VAPEEHPVLLTEAPLNPK.A	Y	30.98	1953.06	0.1	652.026	3	49.65	278	1	97	114		18	-4.8	62.32	16	5	5	41836	PREDICTED: actin cytoplasmic type 5 [Struthio camelus australis]
Blank_post EBC_LOT 1868	4	5	gi|697505172	R.GYSFTTTAER.E	Y	28.52	1131.52	0.2	566.767	2	38.91	171	1	198	207		10	-8	62.32	16	5	5	41836	PREDICTED: actin cytoplasmic type 5 [Struthio camelus australis]
Blank_post EBC_LOT 1868	4	5	gi|697505172	K.AGFAGDDAPR.A	Y	23.47	975.441	1.5	488.728	2	31.69	121	1	20	29		10	-5.7	62.32	16	5	5	41836	PREDICTED: actin cytoplasmic type 5 [Struthio camelus australis]
Blank_post EBC_LOT 1868	4	5	gi|697505172	K.DSYVGDEAQSKR.G	Y	21.96	1353.62	0.1	677.815	2	26.78	78	1	52	63		12	-19.7	62.32	16	5	5	41836	PREDICTED: actin cytoplasmic type 5 [Struthio camelus australis]
Blank_post EBC_LOT 1868	4	5	gi|697505172	K.EITALAP(+15.99)STMK.I	Y	18.83	1176.61	0.3	589.31	2	38.82	169	1	317	327	P(+15.99)	11	2.6	62.32	16	5	5	41836	PREDICTED: actin cytoplasmic type 5 [Struthio camelus australis]
Blank_post EBC_LOT 1868	11	22	gi|697430934	L.SEIIN(+.98)ILVDVTITAN(+.98)IK.C	Y	45.76	1857.03	4.7	929.529	2	79.57	556	1	117	133	N(+.98), N(+.98)	17	16.4	45.76	4	1	1	48346	PREDICTED: BPI fold-containing family B member 4-like [Struthio camelus australis]
Blank_post EBC_LOT 1868	10	18	sp|GFP_AEQVI|	K.NGIKVNFK.I	Y	33.26	918.529	0	460.272	2	33.85	129	1	159	166		8	-3.7	44.05	9	2	2	26886	sp|GFP_AEQVI|
Blank_post EBC_LOT 1868	10	18	sp|GFP_AEQVI|	R.TIFFKDDGNYKTR.A	Y	21.57	1603.8	-0.1	535.607	3	39.61	176	1	97	109		13	-15.8	44.05	9	2	2	26886	sp|GFP_AEQVI|
Blank_post EBC_LOT 1868	12	23	gi|678206393	K.ESTLHLVLR.L	Y	40.74	1066.61	0.4	534.314	2	44.44	229	1	64	72		9	2.9	40.74	9	1	1	11198	Ubiquitin-60S ribosomal protein L40 partial [Struthio camelus australis]
Blank_post EBC_LOT 1868	12	24	gi|678211343	K.ESTLHLVLR.L	Y	40.74	1066.61	0.4	534.314	2	44.44	229	1	48	56		9	2.9	40.74	6	1	1	16164	Ubiquitin-40S ribosomal protein S27a partial [Struthio camelus australis]
Blank_post EBC_LOT 1868	12	25	sp|RS27A_HUMAN|	K.ESTLHLVLR.L	Y	40.74	1066.61	0.4	534.314	2	44.44	229	1	64	72		9	2.9	40.74	6	1	1	17965	sp|RS27A_HUMAN|
Blank_post EBC_LOT 1868	12	26	gi|697433299	K.ESTLHLVLR.L	Y	40.74	1066.61	0.4	534.314	2	44.44	229	1	64	72		9	2.9	40.74	5	1	1	19390	PREDICTED: ubiquitin-60S ribosomal protein L40 [Struthio camelus australis]
Blank_post EBC_LOT 1868	12	27	gi|697463432	K.ESTLHLVLR.L	Y	40.74	1066.61	0.4	534.314	2	44.44	229	1	100	108		9	2.9	40.74	5	1	1	21613	PREDICTED: ubiquitin-40S ribosomal protein S27a [Struthio camelus australis]
Blank_post EBC_LOT 1868	12	28	gi|678209833	K.ESTLHLVLR.L	Y	40.74	1066.61	0.4	534.314	2	44.44	229	1	140	148		9	2.9	40.74	3	1	1	32586	Polyubiquitin partial [Struthio camelus australis]
Blank_post EBC_LOT 1868	12	29	gi|678213223	K.ESTLHLVLR.L	Y	40.74	1066.61	0.4	534.314	2	44.44	229	1	64	72		9	2.9	40.74	3	1	1	32644	Polyubiquitin partial [Struthio camelus australis]
Blank_post EBC_LOT 1868	12	30	gi|697477409	K.ESTLHLVLR.L	Y	40.74	1066.61	0.4	534.314	2	44.44	229	1	64	72		9	2.9	40.74	3	1	1	34308	PREDICTED: polyubiquitin-B [Struthio camelus australis]
Blank_post EBC_LOT 1868	12	31	gi|697444235	K.ESTLHLVLR.L	Y	40.74	1066.61	0.4	534.314	2	44.44	229	1	140	148		9	2.9	40.74	3	1	1	34261	PREDICTED: polyubiquitin-C [Struthio camelus australis]
Blank_post EBC_LOT 1872	2	1	gi|46396751	R.AC(+57.02)VALEDTTDFATWDVELC(+57.02)SDR.K	Y	60.13	2573.11	2.9	1287.56	2	69.77	536	14	112	133	C(+57.02), C(+57.02)	22	-0.1	167.17	80	31	31	16601	RecName: Full=Struthiocalcin-2; Short=SCA-2
Blank_post EBC_LOT 1872	2	1	gi|46396751	R.RAC(+57.02)VALEDTTDFATWDVELC(+57.02).S	Y	47.06	2371.05	2.2	1186.53	2	71.4	544	5	111	130	C(+57.02), C(+57.02)	20	4.2	167.17	80	31	31	16601	RecName: Full=Struthiocalcin-2; Short=SCA-2
Blank_post EBC_LOT 1872	2	1	gi|46396751	R.RAC(+57.02)VALEDTTDFATWDVELC(+57.02)SDR.K	Y	47.02	2729.21	0.9	910.743	3	64.26	494	9	111	133	C(+57.02), C(+57.02)	23	-4.6	167.17	80	31	31	16601	RecName: Full=Struthiocalcin-2; Short=SCA-2
Blank_post EBC_LOT 1872	2	1	gi|46396751	S.E(-18.01)EEAGEEVWIGLHR.P	Y	42.4	1634.77	0.7	818.392	2	59.31	441	1	69	82	E(-18.01)	14	-12.6	167.17	80	31	31	16601	RecName: Full=Struthiocalcin-2; Short=SCA-2
Blank_post EBC_LOT 1872	2	1	gi|46396751	R.C(+57.02)YGFFPQELSWR.R	Y	40.71	1588.71	0	795.364	2	65.82	512	1	17	28	C(+57.02)	12	-4.6	167.17	80	31	31	16601	RecName: Full=Struthiocalcin-2; Short=SCA-2
Blank_post EBC_LOT 1872	2	1	gi|46396751	S.E(-18.01)EEAGEEVWIGLHRPLGR.R	Y	37.56	2058.03	0.4	687.017	3	58.1	413	3	69	86	E(-18.01)	18	-15.3	167.17	80	31	31	16601	RecName: Full=Struthiocalcin-2; Short=SCA-2
Blank_post EBC_LOT 1872	2	1	gi|46396751	E.E(-18.01)EAGEEVWIGLHRPLGR.R	Y	36.28	1928.99	0.9	644.003	3	56.87	397	2	70	86	E(-18.01)	17	-11.8	167.17	80	31	31	16601	RecName: Full=Struthiocalcin-2; Short=SCA-2
Blank_post EBC_LOT 1872	2	1	gi|46396751	S.E(-18.01)EEAGEEVWIGLHRPLG.R	Y	35.99	1901.93	1.7	951.972	2	64.14	491	1	69	85	E(-18.01)	17	-10.8	167.17	80	31	31	16601	RecName: Full=Struthiocalcin-2; Short=SCA-2
Blank_post EBC_LOT 1872	2	1	gi|46396751	R.C(+57.02)YGFFPQ(+.98)ELSWR.R	Y	34.72	1589.7	1.4	795.857	2	67.66	526	4	17	28	C(+57.02), Q(+.98)	12	-4.6	167.17	80	31	31	16601	RecName: Full=Struthiocalcin-2; Short=SCA-2
Blank_post EBC_LOT 1872	2	1	gi|46396751	G.W(+57.02)IPFDGR.C	Y	33.3	946.466	0.6	474.241	2	59.02	433	4	10	16	W(+57.02)	7	-3.6	167.17	80	31	31	16601	RecName: Full=Struthiocalcin-2; Short=SCA-2
Blank_post EBC_LOT 1872	2	1	gi|46396751	E.E(-18.01)EAGEEVWIGLHR.P	Y	32.85	1505.73	0.5	753.871	2	58.27	416	1	70	82	E(-18.01)	13	-9.1	167.17	80	31	31	16601	RecName: Full=Struthiocalcin-2; Short=SCA-2
Blank_post EBC_LOT 1872	2	1	gi|46396751	R.RAC(+57.02)VALEDTTDFATW.D	Y	32.68	1754.79	0.3	878.404	2	62.03	463	2	111	125	C(+57.02)	15	0.7	167.17	80	31	31	16601	RecName: Full=Struthiocalcin-2; Short=SCA-2
Blank_post EBC_LOT 1872	2	1	gi|46396751	K.LDYGSWYR.D	Y	31.08	1058.48	4.4	530.251	2	94.57	754	9	97	104		8	-8.9	167.17	80	31	31	16601	RecName: Full=Struthiocalcin-2; Short=SCA-2
Blank_post EBC_LOT 1872	2	1	gi|46396751	E.E(-18.01)EAGEEVWIGLHRPLG.R	Y	30.85	1772.88	0.5	887.45	2	63.04	477	1	70	85	E(-18.01)	16	-7.3	167.17	80	31	31	16601	RecName: Full=Struthiocalcin-2; Short=SCA-2
Blank_post EBC_LOT 1872	2	1	gi|46396751	R.KPFIC(+57.02)EYR.T	Y	29.59	1111.55	0.3	556.782	2	37.37	159	6	134	141	C(+57.02)	8	-5	167.17	80	31	31	16601	RecName: Full=Struthiocalcin-2; Short=SCA-2
Blank_post EBC_LOT 1872	2	1	gi|46396751	S.DRKPFIC(+57.02)EYR.T	Y	28.65	1382.68	0	461.899	3	37.64	165	3	132	141	C(+57.02)	10	-13	167.17	80	31	31	16601	RecName: Full=Struthiocalcin-2; Short=SCA-2
Blank_post EBC_LOT 1872	2	1	gi|46396751	S.EEEAGEEVWIGLHRPLGR.R	Y	28.24	2076.04	0.2	693.02	3	51.97	337	5	69	86		18	-15.3	167.17	80	31	31	16601	RecName: Full=Struthiocalcin-2; Short=SCA-2
Blank_post EBC_LOT 1872	2	1	gi|46396751	R.AC(+57.02)VALEDTTDFATWDVELC(+57.02)SDRKPFIC(+57.02)EYR.T	Y	27.26	3666.64	0.9	917.669	4	66.23	517	5	112	141	C(+57.02), C(+57.02), C(+57.02)	30	-5.1	167.17	80	31	31	16601	RecName: Full=Struthiocalcin-2; Short=SCA-2
Blank_post EBC_LOT 1872	2	1	gi|46396751	R.T(+57.02)HLASIH.S	Y	27.07	834.435	-0.3	418.224	2	28.2	96	1	41	47	T(+57.02)	7	2.2	167.17	80	31	31	16601	RecName: Full=Struthiocalcin-2; Short=SCA-2
Blank_post EBC_LOT 1872	2	1	gi|46396751	K.GWIPFDGR.C	Y	26.35	946.466	0.6	474.241	2	58.12	414	3	9	16		8	-4	167.17	80	31	31	16601	RecName: Full=Struthiocalcin-2; Short=SCA-2
Blank_post EBC_LOT 1872	2	1	gi|46396751	R.RAEGFC(+57.02)QR.L	Y	25.81	1022.47	0.7	512.243	2	24.05	47	1	29	36	C(+57.02)	8	-9.3	167.17	80	31	31	16601	RecName: Full=Struthiocalcin-2; Short=SCA-2
Blank_post EBC_LOT 1872	2	1	gi|46396751	G.SWYRDVFL.R	Y	25.26	1084.53	1.4	543.275	2	62.83	474	2	101	108		8	-0.2	167.17	80	31	31	16601	RecName: Full=Struthiocalcin-2; Short=SCA-2
Blank_post EBC_LOT 1872	2	1	gi|46396751	C.SDRKPFIC(+57.02)EYR.T	Y	25.03	1469.71	0.3	490.91	3	37.42	160	2	131	141	C(+57.02)	11	-13.8	167.17	80	31	31	16601	RecName: Full=Struthiocalcin-2; Short=SCA-2
Blank_post EBC_LOT 1872	2	1	gi|46396751	S.EEEAGEEVWIGLH.R	Y	22.59	1496.68	0.3	749.347	2	58.92	430	1	69	81		13	-8.1	167.17	80	31	31	16601	RecName: Full=Struthiocalcin-2; Short=SCA-2
Blank_post EBC_LOT 1872	2	1	gi|46396751	G.WIPFDGRC(+57.02)YG.F	Y	21.49	1269.56	0.5	635.788	2	58.64	424	14	10	19	C(+57.02)	10	-2.8	167.17	80	31	31	16601	RecName: Full=Struthiocalcin-2; Short=SCA-2
Blank_post EBC_LOT 1872	2	1	gi|46396751	H.SEEEHQ(+.98)AIVSM(+15.99)LA.S	Y	21.47	1459.65	0	730.832	2	47.7	283	2	48	60	Q(+.98), M(+15.99)	13	-0.8	167.17	80	31	31	16601	RecName: Full=Struthiocalcin-2; Short=SCA-2
Blank_post EBC_LOT 1872	2	1	gi|46396751	R.THLASIHSEEEHQ(+.98)AIVSM(+15.99)LA.S	Y	21.18	2219.05	0.3	740.692	3	47.78	285	3	41	60	Q(+.98), M(+15.99)	20	1.4	167.17	80	31	31	16601	RecName: Full=Struthiocalcin-2; Short=SCA-2
Blank_post EBC_LOT 1872	2	1	gi|46396751	A.KGWIPFDGRC(+57.02)YG.F	Y	18.17	1454.68	0.1	728.346	2	54.08	364	2	8	19	C(+57.02)	12	-7.1	167.17	80	31	31	16601	RecName: Full=Struthiocalcin-2; Short=SCA-2
Blank_post EBC_LOT 1872	2	1	gi|46396751	S.EEEAGEEVWIGLH(+57.02)RPL.G	Y	17.85	1919.94	0.2	640.987	3	56.54	393	1	69	84	H(+57.02)	16	-10.4	167.17	80	31	31	16601	RecName: Full=Struthiocalcin-2; Short=SCA-2
Blank_post EBC_LOT 1872	2	1	gi|46396751	G.E(-18.01)EVWIGLHRPLGR.R	Y	15.67	1542.84	1.2	515.288	3	53.78	358	2	74	86	E(-18.01)	13	-6.2	167.17	80	31	31	16601	RecName: Full=Struthiocalcin-2; Short=SCA-2
Blank_post EBC_LOT 1872	2	1	gi|46396751	A.EGFC(+57.02)Q(+.98)RL.G	Y	14.77	909.401	0.2	455.708	2	42.46	214	2	31	37	C(+57.02), Q(+.98)	7	-2.8	167.17	80	31	31	16601	RecName: Full=Struthiocalcin-2; Short=SCA-2
Blank_post EBC_LOT 1872	2	1	gi|46396751	E.E(-18.01)VWIGLHRPLGR.R	Y	14.21	1413.8	0.6	472.274	3	53.81	360	1	75	86	E(-18.01)	12	-2.7	167.17	80	31	31	16601	RecName: Full=Struthiocalcin-2; Short=SCA-2
Blank_post EBC_LOT 1872	2	1	gi|46396751	R.DVFLRR.R	Y	14.2	804.461	0.1	403.238	2	34.05	126	2	105	110		6	-1.7	167.17	80	31	31	16601	RecName: Full=Struthiocalcin-2; Short=SCA-2
Blank_post EBC_LOT 1872	1	2	gi|46396750	K.HC(+57.02)AVLDESSGFLSWDNDSC(+57.02)GER.N	Y	48.35	2540.03	0.1	847.685	3	57.88	409	2	102	123	C(+57.02), C(+57.02)	22	-12.2	160.46	93	42	42	15353	RecName: Full=Struthiocalcin-1; Short=SCA-1
Blank_post EBC_LOT 1872	1	2	gi|46396750	K.HYSALDDDDYPK.G	Y	43.11	1437.6	0	719.81	2	37.22	157	6	88	99		12	-20.5	160.46	93	42	42	15353	RecName: Full=Struthiocalcin-1; Short=SCA-1
Blank_post EBC_LOT 1872	1	2	gi|46396750	R.AGAHLASIHTSEEHR.A	Y	41.99	1614.79	0.1	539.269	3	27.64	86	5	36	50		15	-10.1	160.46	93	42	42	15353	RecName: Full=Struthiocalcin-1; Short=SCA-1
Blank_post EBC_LOT 1872	1	2	gi|46396750	H.GEEEEDVWIGLFR.W	Y	38.73	1577.74	1.1	789.876	2	71.06	542	2	62	74		13	-8.4	160.46	93	42	42	15353	RecName: Full=Struthiocalcin-1; Short=SCA-1
Blank_post EBC_LOT 1872	1	2	gi|46396750	L.DFRGN(+.98)C(+57.02)YGYFRYELPWKRA.E	Y	38.42	2498.16	0.9	625.548	4	58.09	412	5	9	27	N(+.98), C(+57.02)	19	-21.4	160.46	93	42	42	15353	RecName: Full=Struthiocalcin-1; Short=SCA-1
Blank_post EBC_LOT 1872	1	2	gi|46396750	Y.SALDDDDYPK.G	Y	38.19	1137.48	0	569.749	2	37.29	158	3	90	99		10	-16	160.46	93	42	42	15353	RecName: Full=Struthiocalcin-1; Short=SCA-1
Blank_post EBC_LOT 1872	1	2	gi|46396750	R.AGAHLASIH.T	Y	36.93	875.461	0.2	438.738	2	28.23	98	2	36	44		9	6.1	160.46	93	42	42	15353	RecName: Full=Struthiocalcin-1; Short=SCA-1
Blank_post EBC_LOT 1872	1	2	gi|46396750	K.HC(+57.02)AVLDESSGFLSWDN(+.98)DSC(+57.02)GER.N	Y	35.71	2541.02	0.9	848.014	3	59.26	439	1	102	123	C(+57.02), N(+.98), C(+57.02)	22	-12.2	160.46	93	42	42	15353	RecName: Full=Struthiocalcin-1; Short=SCA-1
Blank_post EBC_LOT 1872	1	2	gi|46396750	G.N(+57.02)C(+57.02)YGYFR.Y	Y	34.9	1035.42	0.2	518.719	2	40.02	182	2	13	19	N(+57.02), C(+57.02)	7	-5.7	160.46	93	42	42	15353	RecName: Full=Struthiocalcin-1; Short=SCA-1
Blank_post EBC_LOT 1872	1	2	gi|46396750	R.YELPWK.R	Y	34.61	834.428	0.1	418.221	2	49.73	311	20	20	25		6	-7.4	160.46	93	42	42	15353	RecName: Full=Struthiocalcin-1; Short=SCA-1
Blank_post EBC_LOT 1872	1	2	gi|46396750	R.YELPWKR.A	Y	34.21	990.529	0.5	496.272	2	43.67	228	10	20	26		7	-11.9	160.46	93	42	42	15353	RecName: Full=Struthiocalcin-1; Short=SCA-1
Blank_post EBC_LOT 1872	1	2	gi|46396750	G.YFRYELPWKRA.E	Y	32.64	1527.8	1	510.274	3	49.77	312	61	17	27		11	-13.1	160.46	93	42	42	15353	RecName: Full=Struthiocalcin-1; Short=SCA-1
Blank_post EBC_LOT 1872	1	2	gi|46396750	G.ERN(-17.03)AFIC(+57.02)K.C	Y	32.13	1019.49	0.5	510.75	2	37.45	161	1	122	129	N(-17.03), C(+57.02)	8	-3.8	160.46	93	42	42	15353	RecName: Full=Struthiocalcin-1; Short=SCA-1
Blank_post EBC_LOT 1872	1	2	gi|46396750	G.EEEEDVWIGLFR.W	Y	30.83	1520.71	2.2	761.366	2	71.41	545	1	63	74		12	-8	160.46	93	42	42	15353	RecName: Full=Struthiocalcin-1; Short=SCA-1
Blank_post EBC_LOT 1872	1	2	gi|46396750	S.ALDDDDYPK.G	Y	30.55	1050.45	0.1	526.233	2	35.05	133	2	91	99		9	-15.2	160.46	93	42	42	15353	RecName: Full=Struthiocalcin-1; Short=SCA-1
Blank_post EBC_LOT 1872	1	2	gi|46396750	R.GNC(+57.02)YGYFR.Y	Y	30.47	1035.42	0.4	518.719	2	40.48	187	1	12	19	C(+57.02)	8	-6.1	160.46	93	42	42	15353	RecName: Full=Struthiocalcin-1; Short=SCA-1
Blank_post EBC_LOT 1872	1	2	gi|46396750	A.LDDDDYPK.G	Y	29.3	979.413	0.2	490.714	2	33.15	120	1	92	99		8	-17	160.46	93	42	42	15353	RecName: Full=Struthiocalcin-1; Short=SCA-1
Blank_post EBC_LOT 1872	1	2	gi|46396750	L.DFRGNC(+57.02)YGYFRYELPWKRA.E	Y	29.28	2497.17	3.8	625.303	4	94.57	756	2	9	27	C(+57.02)	19	-21.4	160.46	93	42	42	15353	RecName: Full=Struthiocalcin-1; Short=SCA-1
Blank_post EBC_LOT 1872	1	2	gi|46396750	R.AGAHLASIHT.S	Y	28.12	976.509	0.3	489.262	2	31.02	115	1	36	45		10	5.4	160.46	93	42	42	15353	RecName: Full=Struthiocalcin-1; Short=SCA-1
Blank_post EBC_LOT 1872	1	2	gi|46396750	A.SIHTSEEHRAI.A	Y	28.12	1278.63	0.1	427.218	3	26.11	66	4	42	52		11	-9.4	160.46	93	42	42	15353	RecName: Full=Struthiocalcin-1; Short=SCA-1
Blank_post EBC_LOT 1872	1	2	gi|46396750	K.KHYSALDDDDYPK.G	Y	28.01	1565.7	0.2	522.907	3	34.16	129	2	87	99		13	-24.4	160.46	93	42	42	15353	RecName: Full=Struthiocalcin-1; Short=SCA-1
Blank_post EBC_LOT 1872	1	2	gi|46396750	S.ALDDDDYPK(+57.02).G	Y	27.68	1107.47	0.2	554.743	2	35.77	141	2	91	99	K(+57.02)	9	-15.2	160.46	93	42	42	15353	RecName: Full=Struthiocalcin-1; Short=SCA-1
Blank_post EBC_LOT 1872	1	2	gi|46396750	A.EAWC(+57.02)RSI.R	Y	27.61	920.417	-0.4	461.216	2	39.79	179	6	28	34	C(+57.02)	7	-0.9	160.46	93	42	42	15353	RecName: Full=Struthiocalcin-1; Short=SCA-1
Blank_post EBC_LOT 1872	1	2	gi|46396750	K.FISQYHHGEEEEDVWIGLFR.W	Y	27.25	2490.16	-0.1	623.547	4	62.28	466	3	55	74		20	-13.1	160.46	93	42	42	15353	RecName: Full=Struthiocalcin-1; Short=SCA-1
Blank_post EBC_LOT 1872	1	2	gi|46396750	DKC(+57.02)PKGWLDFRGN(+.98)C(+57.02)YGYFRY.E	Y	27.12	2602.15	1.3	651.546	4	59.05	434	2	1	20	C(+57.02), N(+.98), C(+57.02)	20	-20.5	160.46	93	42	42	15353	RecName: Full=Struthiocalcin-1; Short=SCA-1
Blank_post EBC_LOT 1872	1	2	gi|46396750	K.FISQ(+.98)YHHGEEEEDVWIGLFR.W	Y	27.07	2491.14	1.8	623.794	4	63.2	479	2	55	74	Q(+.98)	20	-13.1	160.46	93	42	42	15353	RecName: Full=Struthiocalcin-1; Short=SCA-1
Blank_post EBC_LOT 1872	1	2	gi|46396750	DKC(+57.02)PKGWL.D	Y	26.98	1002.5	-0.1	502.255	2	41.87	203	5	1	8	C(+57.02)	8	-7.9	160.46	93	42	42	15353	RecName: Full=Struthiocalcin-1; Short=SCA-1
Blank_post EBC_LOT 1872	1	2	gi|46396750	R.GN(+.98)C(+57.02)YGYFR.Y	Y	26.36	1036.41	-0.1	519.211	2	43.15	221	12	12	19	N(+.98), C(+57.02)	8	-6.1	160.46	93	42	42	15353	RecName: Full=Struthiocalcin-1; Short=SCA-1
Blank_post EBC_LOT 1872	1	2	gi|46396750	G.Y(+57.02)FRYELPWKRA.E	Y	25.99	1584.82	1.6	529.282	3	94.53	751	4	17	27	Y(+57.02)	11	-13.1	160.46	93	42	42	15353	RecName: Full=Struthiocalcin-1; Short=SCA-1
Blank_post EBC_LOT 1872	1	2	gi|46396750	K.RAEAWC(+57.02)R.S	Y	24.38	947.44	-0.2	474.727	2	26.43	67	1	26	32	C(+57.02)	7	-7.3	160.46	93	42	42	15353	RecName: Full=Struthiocalcin-1; Short=SCA-1
Blank_post EBC_LOT 1872	1	2	gi|46396750	A.SIHTSEEHR.A	Y	24.21	1094.51	-0.1	548.263	2	20.46	37	1	42	50		9	-15.7	160.46	93	42	42	15353	RecName: Full=Struthiocalcin-1; Short=SCA-1
Blank_post EBC_LOT 1872	1	2	gi|46396750	K.GWLDFRGN(+.98)C(+57.02)YGYFR.Y	Y	23.92	1810.79	1.3	604.604	3	62.74	471	4	6	19	N(+.98), C(+57.02)	14	-8.8	160.46	93	42	42	15353	RecName: Full=Struthiocalcin-1; Short=SCA-1
Blank_post EBC_LOT 1872	1	2	gi|46396750	K.FISQ(+.98)YHH.G	Y	23.25	931.419	-1.4	466.716	2	28.42	100	6	55	61	Q(+.98)	7	-4.7	160.46	93	42	42	15353	RecName: Full=Struthiocalcin-1; Short=SCA-1
Blank_post EBC_LOT 1872	1	2	gi|46396750	G.YFRYELPWK.R	Y	22.75	1300.66	0	434.561	3	51.97	338	3	17	25		9	-10.4	160.46	93	42	42	15353	RecName: Full=Struthiocalcin-1; Short=SCA-1
Blank_post EBC_LOT 1872	1	2	gi|46396750	S.ALDDDDYPKGKH.C	Y	21.81	1372.63	-0.2	458.549	3	25.87	60	1	91	102		12	-22.7	160.46	93	42	42	15353	RecName: Full=Struthiocalcin-1; Short=SCA-1
Blank_post EBC_LOT 1872	1	2	gi|46396750	K.FISQ(+.98)YHHG.E	Y	20.15	988.44	-0.5	495.227	2	29.23	107	3	55	62	Q(+.98)	8	-5.1	160.46	93	42	42	15353	RecName: Full=Struthiocalcin-1; Short=SCA-1
Blank_post EBC_LOT 1872	1	2	gi|46396750	G.LFRWN(+.98)SV.W	Y	20.07	921.471	-0.8	461.742	2	55.68	380	1	72	78	N(+.98)	7	1.1	160.46	93	42	42	15353	RecName: Full=Struthiocalcin-1; Short=SCA-1
Blank_post EBC_LOT 1872	1	2	gi|46396750	R.AEAWC(+57.02)R.S	Y	20.06	791.338	0	396.676	2	29.89	112	1	27	32	C(+57.02)	6	-2.8	160.46	93	42	42	15353	RecName: Full=Struthiocalcin-1; Short=SCA-1
Blank_post EBC_LOT 1872	1	2	gi|46396750	A.FIC(+57.02)KC(+57.02)TA	Y	20.03	898.404	0	450.209	2	28.22	97	3	126	132	C(+57.02), C(+57.02)	7	9.5	160.46	93	42	42	15353	RecName: Full=Struthiocalcin-1; Short=SCA-1
Blank_post EBC_LOT 1872	1	2	gi|46396750	Y.SALDDDDYPK(+57.02).G	Y	19.95	1194.5	0.4	598.26	2	37.56	163	1	90	99	K(+57.02)	10	-16	160.46	93	42	42	15353	RecName: Full=Struthiocalcin-1; Short=SCA-1
Blank_post EBC_LOT 1872	1	2	gi|46396750	L.DFRGN(+.98)C(+57.02)YGYFRY.E	Y	18.99	1617.67	0.4	540.23	3	53.79	359	2	9	20	N(+.98), C(+57.02)	12	-12.6	160.46	93	42	42	15353	RecName: Full=Struthiocalcin-1; Short=SCA-1
Blank_post EBC_LOT 1872	1	2	gi|46396750	K.FISQ(+.98)YH.H	Y	18.94	794.36	-0.2	398.187	2	34.52	132	4	55	60	Q(+.98)	6	-1.5	160.46	93	42	42	15353	RecName: Full=Struthiocalcin-1; Short=SCA-1
Blank_post EBC_LOT 1872	1	2	gi|46396750	G.N(+.98)C(+57.02)YGYFR.Y	Y	18.85	979.386	0.2	490.7	2	48.06	289	2	13	19	N(+.98), C(+57.02)	7	-5.7	160.46	93	42	42	15353	RecName: Full=Struthiocalcin-1; Short=SCA-1
Blank_post EBC_LOT 1872	1	2	gi|46396750	Y.E(-18.01)LPWKRA.E	Y	18.2	880.492	0.2	441.253	2	46.21	264	1	21	27	E(-18.01)	7	-8.8	160.46	93	42	42	15353	RecName: Full=Struthiocalcin-1; Short=SCA-1
Blank_post EBC_LOT 1872	1	2	gi|46396750	A.SIHTSEEH.R	Y	18.2	938.409	0.2	470.212	2	20.69	38	1	42	49		8	-11.2	160.46	93	42	42	15353	RecName: Full=Struthiocalcin-1; Short=SCA-1
Blank_post EBC_LOT 1872	1	2	gi|46396750	R.YELPW(+3.99)K.R	Y	18	838.423	2	420.219	2	49.71	310	1	20	25	W(+3.99)	6	-7.4	160.46	93	42	42	15353	RecName: Full=Struthiocalcin-1; Short=SCA-1
Blank_post EBC_LOT 1872	1	2	gi|46396750	Y.ELPWKRA.E	Y	17.8	898.502	0	450.259	2	36.12	143	6	21	27		7	-8.8	160.46	93	42	42	15353	RecName: Full=Struthiocalcin-1; Short=SCA-1
Blank_post EBC_LOT 1872	1	2	gi|46396750	S.ALDDDDYPKGKHC(+57.02)A.V	Y	17.6	1603.69	0.2	535.572	3	27.31	79	1	91	104	C(+57.02)	14	-18.4	160.46	93	42	42	15353	RecName: Full=Struthiocalcin-1; Short=SCA-1
Blank_post EBC_LOT 1872	1	2	gi|46396750	K.GWLDFR.G	Y	17.6	792.392	-0.2	397.203	2	57.91	410	9	6	11		6	-2.7	160.46	93	42	42	15353	RecName: Full=Struthiocalcin-1; Short=SCA-1
Blank_post EBC_LOT 1872	1	2	gi|46396750	G.LFRWN(+.98)SVWA.W	Y	17.19	1178.59	1.1	590.302	2	66.13	516	5	72	80	N(+.98)	9	2	160.46	93	42	42	15353	RecName: Full=Struthiocalcin-1; Short=SCA-1
Blank_post EBC_LOT 1872	1	2	gi|46396750	L.DFRGN(+.98)C(+57.02)YG.Y	Y	15.88	988.371	0.2	495.193	2	36.7	148	2	9	16	N(+.98), C(+57.02)	8	-8.3	160.46	93	42	42	15353	RecName: Full=Struthiocalcin-1; Short=SCA-1
Blank_post EBC_LOT 1872	1	2	gi|46396750	K.GW(+3.99)LDFR.G	Y	15.23	796.387	-0.2	399.201	2	53.15	349	1	6	11	W(+3.99)	6	-2.7	160.46	93	42	42	15353	RecName: Full=Struthiocalcin-1; Short=SCA-1
Blank_post EBC_LOT 1872	1	2	gi|46396750	DKC(+57.02)PKGWLDFRGN(+.98)C(+57.02)YG.Y	Y	15.12	1972.86	-0.2	658.626	3	50.25	318	2	1	16	C(+57.02), N(+.98), C(+57.02)	16	-16.2	160.46	93	42	42	15353	RecName: Full=Struthiocalcin-1; Short=SCA-1
Blank_post EBC_LOT 1872	1	2	gi|46396750	R.YELPW(+15.99)KR.A	Y	15.06	1006.52	0.3	504.269	2	38.17	170	5	20	26	W(+15.99)	7	-11.9	160.46	93	42	42	15353	RecName: Full=Struthiocalcin-1; Short=SCA-1
Blank_post EBC_LOT 1872	1	2	gi|46396750	K.GW(+15.99)LDFR.G	Y	14.8	808.387	0.3	405.201	2	50.83	325	1	6	11	W(+15.99)	6	-2.7	160.46	93	42	42	15353	RecName: Full=Struthiocalcin-1; Short=SCA-1
Blank_post EBC_LOT 1872	3	4	sp|ALBU_HUMAN|	K.KVPQVSTPTLVEVSR.N	Y	32.4	1638.93	0.3	547.318	3	45.7	254	2	438	452		15	-1	71.74	8	6	6	69367	sp|ALBU_HUMAN|
Blank_post EBC_LOT 1872	3	4	sp|ALBU_HUMAN|	K.LVNEVTE(+14.02)FAK.T	Y	31.39	1162.62	0.4	582.319	2	52.31	342	1	66	75	E(+14.02)	10	1.7	71.74	8	6	6	69367	sp|ALBU_HUMAN|
Blank_post EBC_LOT 1872	3	4	sp|ALBU_HUMAN|	L.GEYK(+42.01)FQNALLVR.Y	Y	30.52	1478.79	0.6	740.402	2	59.37	442	1	423	434	K(+42.01)	12	-4.2	71.74	8	6	6	69367	sp|ALBU_HUMAN|
Blank_post EBC_LOT 1872	3	4	sp|ALBU_HUMAN|	K.YLYEIAR.R	Y	23.19	926.486	0.4	464.25	2	44.82	243	1	162	168		7	-0.5	71.74	8	6	6	69367	sp|ALBU_HUMAN|
Blank_post EBC_LOT 1872	3	4	sp|ALBU_HUMAN|	K.FQNALLVR.Y	Y	22.25	959.555	0.1	480.785	2	45.88	258	1	427	434		8	4.9	71.74	8	6	6	69367	sp|ALBU_HUMAN|
Blank_post EBC_LOT 1872	3	4	sp|ALBU_HUMAN|	K.LVTDLTK.V	Y	19.27	788.464	0	395.24	2	36.88	152	1	258	264		7	3	71.74	8	6	6	69367	sp|ALBU_HUMAN|
Blank_post EBC_LOT 1872	10	21	gi|697455912	R.TLVPSLEEEIDFLADVLAR.Q	Y	50.38	2129.13	0.7	1065.57	2	79.79	658	1	151	169		19	9.4	50.38	4	1	1	52421	PREDICTED: neural proliferation differentiation and control protein 1 [Struthio camelus australis]
Blank_post EBC_LOT 1872	10	20	gi|678210857	R.TLVPSLEEEIDFLADVLAR.Q	Y	50.38	2129.13	0.7	1065.57	2	79.79	658	1	51	69		19	9.4	50.38	8	1	1	27236	Neural proliferation differentiation and control protein 1 partial [Struthio camelus australis]
Blank_post EBC_LOT 1872	4	23	gi|697501075	R.LATTGELYLAWK.D	Y	44.9	1364.73	0.4	683.375	2	59.66	448	3	276	287		12	3.6	44.9	1	1	1	223665	PREDICTED: aggrecan core protein [Struthio camelus australis]
Blank_post EBC_LOT 1872	4	22	gi|678217626	R.LATTGELYLAWK.D	Y	44.9	1364.73	0.4	683.375	2	59.66	448	3	276	287		12	3.6	44.9	1	1	1	223645	Aggrecan core protein [Struthio camelus australis]
Blank_post kinetics SCA 2h 140C	1	2	gi|46396751	S.E(-18.01)EEAGEEVWIGLHRPLG.R	Y	38.3	1901.93	1.1	951.972	2	59.5	226	1	69	85	E(-18.01)	17	-10.8	85.03	12	4	4	16601	RecName: Full=Struthiocalcin-2; Short=SCA-2
Blank_post kinetics SCA 2h 140C	1	2	gi|46396751	S.E(-18.01)EEAGEEVWIGLHR.P	Y	34.73	1634.77	1.1	818.393	2	54.44	219	1	69	82	E(-18.01)	14	-12.6	85.03	12	4	4	16601	RecName: Full=Struthiocalcin-2; Short=SCA-2
Blank_post kinetics SCA 2h 140C	1	2	gi|46396751	E.E(-18.01)EAGEEVWIGLHR.P	Y	33.06	1505.73	0.6	753.871	2	53.35	213	1	70	82	E(-18.01)	13	-9.1	85.03	12	4	4	16601	RecName: Full=Struthiocalcin-2; Short=SCA-2
Blank_post kinetics SCA 2h 140C	1	2	gi|46396751	S.E(-18.01)EEAGEEVWIGLHRPL.G	Y	26.5	1844.91	-0.5	923.46	2	60.08	231	1	69	84	E(-18.01)	16	-10.4	85.03	12	4	4	16601	RecName: Full=Struthiocalcin-2; Short=SCA-2
Blank_post kinetics SCA 2h 140C	2	1	sp|TRY1_BOVIN|	K.SIVHPSYNSNTLNNDIMLIK.L	Y	29.34	2272.15	0.9	758.392	3	51.49	202	2	90	109		20	-3.4	43.03	13	2	2	25425	sp|TRY1_BOVIN|
Blank_post kinetics SCA 2h 140C	2	1	sp|TRY1_BOVIN|	K.SSGTSYPDVLK.C	Y	27.38	1152.57	0.5	577.291	2	37.05	156	1	146	156		11	-5.8	43.03	13	2	2	25425	sp|TRY1_BOVIN|
Blank_post kinetics SCA 8h 140C	1	1	gi|678215697	R.VGAGAPVYLAAVLEYLTAEILELAGNAAR.D	Y	66.35	2914.58	1.7	1458.3	2	78.87	3324	2	44	72		29	25.9	110.89	53	4	4	13970	Histone H2A type 2-C [Struthio camelus australis]
Blank_post kinetics SCA 8h 140C	1	1	gi|678215697	K.VTIAQGGVLPNIQAVLLPK.K	Y	50.23	1930.16	0.6	966.089	2	53.27	1922	1	101	119		19	17.5	110.89	53	4	4	13970	Histone H2A type 2-C [Struthio camelus australis]
Blank_post kinetics SCA 8h 140C	1	1	gi|678215697	R.V(+43.01)GAGAPVYLAAVLEYLTAEILELAGNAAR.D	Y	48.17	2957.59	0.3	1479.8	2	79.93	3420	1	44	72	V(+43.01)	29	25.9	110.89	53	4	4	13970	Histone H2A type 2-C [Struthio camelus australis]
Blank_post kinetics SCA 8h 140C	1	1	gi|678215697	R.AGLQFPVGR.V	Y	29.39	943.524	0.1	472.769	2	29.82	696	1	22	30		9	2.2	110.89	53	4	4	13970	Histone H2A type 2-C [Struthio camelus australis]
Blank_post kinetics SCA 8h 140C	1	1	gi|678215697	K.V(+43.01)TIAQGGVLPNIQAVLLPK.K	Y	26.39	1973.17	-1.1	987.59	2	66.84	2552	1	101	119	V(+43.01)	19	17.5	110.89	53	4	4	13970	Histone H2A type 2-C [Struthio camelus australis]
Blank_post kinetics SCA 8h 140C	1	1	gi|678215697	R.NDEELNKLLGR(sub K).V	Y	25.71	1299.68	-0.9	650.846	2	29.57	688	1	90	100	R(sub K)	11	-14.9	110.89	53	4	4	13970	Histone H2A type 2-C [Struthio camelus australis]
Blank_post kinetics SCA 8h 140C	1	2	gi|697490588	R.VGAGAPVYLAAVLEYLTAEILELAGNAAR.D	Y	66.35	2914.58	1.7	1458.3	2	78.87	3324	2	44	72		29	25.9	110.89	53	4	4	13970	PREDICTED: histone H2A type 2-C [Struthio camelus australis]
Blank_post kinetics SCA 8h 140C	1	2	gi|697490588	K.VTIAQGGVLPNIQAVLLPK.K	Y	50.23	1930.16	0.6	966.089	2	53.27	1922	1	101	119		19	17.5	110.89	53	4	4	13970	PREDICTED: histone H2A type 2-C [Struthio camelus australis]
Blank_post kinetics SCA 8h 140C	1	2	gi|697490588	R.V(+43.01)GAGAPVYLAAVLEYLTAEILELAGNAAR.D	Y	48.17	2957.59	0.3	1479.8	2	79.93	3420	1	44	72	V(+43.01)	29	25.9	110.89	53	4	4	13970	PREDICTED: histone H2A type 2-C [Struthio camelus australis]
Blank_post kinetics SCA 8h 140C	1	2	gi|697490588	R.AGLQFPVGR.V	Y	29.39	943.524	0.1	472.769	2	29.82	696	1	22	30		9	2.2	110.89	53	4	4	13970	PREDICTED: histone H2A type 2-C [Struthio camelus australis]
Blank_post kinetics SCA 8h 140C	1	2	gi|697490588	K.V(+43.01)TIAQGGVLPNIQAVLLPK.K	Y	26.39	1973.17	-1.1	987.59	2	66.84	2552	1	101	119	V(+43.01)	19	17.5	110.89	53	4	4	13970	PREDICTED: histone H2A type 2-C [Struthio camelus australis]
Blank_post kinetics SCA 8h 140C	1	2	gi|697490588	R.NDEELNKLLGR(sub K).V	Y	25.71	1299.68	-0.9	650.846	2	29.57	688	1	90	100	R(sub K)	11	-14.9	110.89	53	4	4	13970	PREDICTED: histone H2A type 2-C [Struthio camelus australis]
Blank_post kinetics SCA 8h 140C	3	3	sp|ALBU_HUMAN|	K.DVFLGM(+15.99)FLYEYAR.R	Y	41.67	1638.78	0.1	820.395	2	56.38	2076	2	348	360	M(+15.99)	13	6.6	82.06	8	4	4	69367	sp|ALBU_HUMAN|
Blank_post kinetics SCA 8h 140C	3	3	sp|ALBU_HUMAN|	R.RHPDYSVVLLLR.L	Y	37.86	1466.84	0.5	489.953	3	32.4	828	3	361	372		12	0.4	82.06	8	4	4	69367	sp|ALBU_HUMAN|
Blank_post kinetics SCA 8h 140C	3	3	sp|ALBU_HUMAN|	R.RHPYFYAPELLFFAK.R	Y	30.04	1897.99	0.4	633.67	3	44.64	1373	1	169	183		15	-1.3	82.06	8	4	4	69367	sp|ALBU_HUMAN|
Blank_post kinetics SCA 8h 140C	3	3	sp|ALBU_HUMAN|	K.YLYEIAR.R	Y	21.51	926.486	0.3	464.25	2	27.32	538	1	162	168		7	-0.5	82.06	8	4	4	69367	sp|ALBU_HUMAN|
Blank_post kinetics SCA 8h 140C	4	15	gi|697502546	C.NSFLHNKA.E	Y	38.53	929.472	0.4	465.743	2	20.5	230	1	274	281		8	-6.5	72.24	7	3	3	50743	PREDICTED: mitogen-activated protein kinase kinase kinase MLT isoform X2 [Struthio camelus australis]
Blank_post kinetics SCA 8h 140C	4	15	gi|697502546	T.REVPFKGLEGLQVA.W	Y	26.16	1541.86	0.6	514.96	3	33.41	879	1	202	215		14	-0.7	72.24	7	3	3	50743	PREDICTED: mitogen-activated protein kinase kinase kinase MLT isoform X2 [Struthio camelus australis]
Blank_post kinetics SCA 8h 140C	4	15	gi|697502546	L.SFKEQELK.E	Y	24.09	1007.53	0.1	504.772	2	20.49	227	1	302	309		8	-12.5	72.24	7	3	3	50743	PREDICTED: mitogen-activated protein kinase kinase kinase MLT isoform X2 [Struthio camelus australis]
Blank_post kinetics SCA 8h 140C	4	34	gi|678217878	C.NSFLHNKA.E	Y	38.53	929.472	0.4	465.743	2	20.5	230	1	274	281		8	-6.5	72.24	4	3	3	90030	Mitogen-activated protein kinase kinase kinase MLT [Struthio camelus australis]
Blank_post kinetics SCA 8h 140C	4	34	gi|678217878	T.REVPFKGLEGLQVA.W	Y	26.16	1541.86	0.6	514.96	3	33.41	879	1	202	215		14	-0.7	72.24	4	3	3	90030	Mitogen-activated protein kinase kinase kinase MLT [Struthio camelus australis]
Blank_post kinetics SCA 8h 140C	4	34	gi|678217878	L.SFKEQELK.E	Y	24.09	1007.53	0.1	504.772	2	20.49	227	1	302	309		8	-12.5	72.24	4	3	3	90030	Mitogen-activated protein kinase kinase kinase MLT [Struthio camelus australis]
Blank_post kinetics SCA 8h 140C	4	35	gi|697502542	C.NSFLHNKA.E	Y	38.53	929.472	0.4	465.743	2	20.5	230	1	274	281		8	-6.5	72.24	4	3	3	90133	PREDICTED: mitogen-activated protein kinase kinase kinase MLT isoform X1 [Struthio camelus australis]
Blank_post kinetics SCA 8h 140C	4	35	gi|697502542	T.REVPFKGLEGLQVA.W	Y	26.16	1541.86	0.6	514.96	3	33.41	879	1	202	215		14	-0.7	72.24	4	3	3	90133	PREDICTED: mitogen-activated protein kinase kinase kinase MLT isoform X1 [Struthio camelus australis]
Blank_post kinetics SCA 8h 140C	4	35	gi|697502542	L.SFKEQELK.E	Y	24.09	1007.53	0.1	504.772	2	20.49	227	1	302	309		8	-12.5	72.24	4	3	3	90133	PREDICTED: mitogen-activated protein kinase kinase kinase MLT isoform X1 [Struthio camelus australis]
Blank_post kinetics SCA 8h 140C	5	16	gi|678215695	K.AM(+15.99)GIM(+15.99)NSFVNDIFER.I	Y	47.05	1774.8	0.1	888.408	2	43.64	1322	1	28	42	M(+15.99), M(+15.99)	15	4.7	67.59	27	2	2	10590	Histone H2B 1/2/3/4/6 partial [Struthio camelus australis]
Blank_post kinetics SCA 8h 140C	5	16	gi|678215695	K.AMGIMNSFVNDIFER.I	Y	45.71	1742.81	-0.1	872.413	2	54.49	1986	2	28	42		15	4.7	67.59	27	2	2	10590	Histone H2B 1/2/3/4/6 partial [Struthio camelus australis]
Blank_post kinetics SCA 8h 140C	5	16	gi|678215695	K.Q(-17.03)VHPDTGISSK.A	Y	27.43	1150.56	-0.6	576.288	2	20.58	253	1	17	27	Q(-17.03)	11	-9.7	67.59	27	2	2	10590	Histone H2B 1/2/3/4/6 partial [Struthio camelus australis]
Blank_post kinetics SCA 8h 140C	5	17	gi|678215711	K.AM(+15.99)GIM(+15.99)NSFVNDIFER.I	Y	47.05	1774.8	0.1	888.408	2	43.64	1322	1	59	73	M(+15.99), M(+15.99)	15	4.7	67.59	21	2	2	13922	Histone H2B 1/2/3/4/6 [Struthio camelus australis]
Blank_post kinetics SCA 8h 140C	5	17	gi|678215711	K.AMGIMNSFVNDIFER.I	Y	45.71	1742.81	-0.1	872.413	2	54.49	1986	2	59	73		15	4.7	67.59	21	2	2	13922	Histone H2B 1/2/3/4/6 [Struthio camelus australis]
Blank_post kinetics SCA 8h 140C	5	17	gi|678215711	K.Q(-17.03)VHPDTGISSK.A	Y	27.43	1150.56	-0.6	576.288	2	20.58	253	1	48	58	Q(-17.03)	11	-9.7	67.59	21	2	2	13922	Histone H2B 1/2/3/4/6 [Struthio camelus australis]
Blank_post kinetics SCA 8h 140C	5	18	gi|697442045	K.AM(+15.99)GIM(+15.99)NSFVNDIFER.I	Y	47.05	1774.8	0.1	888.408	2	43.64	1322	1	59	73	M(+15.99), M(+15.99)	15	4.7	67.59	21	2	2	13951	PREDICTED: histone H2B 5-like [Struthio camelus australis]
Blank_post kinetics SCA 8h 140C	5	18	gi|697442045	K.AMGIMNSFVNDIFER.I	Y	45.71	1742.81	-0.1	872.413	2	54.49	1986	2	59	73		15	4.7	67.59	21	2	2	13951	PREDICTED: histone H2B 5-like [Struthio camelus australis]
Blank_post kinetics SCA 8h 140C	5	18	gi|697442045	K.Q(-17.03)VHPDTGISSK.A	Y	27.43	1150.56	-0.6	576.288	2	20.58	253	1	48	58	Q(-17.03)	11	-9.7	67.59	21	2	2	13951	PREDICTED: histone H2B 5-like [Struthio camelus australis]
Blank_post kinetics SCA 8h 140C	5	19	gi|697490584	K.AM(+15.99)GIM(+15.99)NSFVNDIFER.I	Y	47.05	1774.8	0.1	888.408	2	43.64	1322	1	59	73	M(+15.99), M(+15.99)	15	4.7	67.59	21	2	2	13950	PREDICTED: histone H2B 5 [Struthio camelus australis]
Blank_post kinetics SCA 8h 140C	5	19	gi|697490584	K.AMGIMNSFVNDIFER.I	Y	45.71	1742.81	-0.1	872.413	2	54.49	1986	2	59	73		15	4.7	67.59	21	2	2	13950	PREDICTED: histone H2B 5 [Struthio camelus australis]
Blank_post kinetics SCA 8h 140C	5	19	gi|697490584	K.Q(-17.03)VHPDTGISSK.A	Y	27.43	1150.56	-0.6	576.288	2	20.58	253	1	48	58	Q(-17.03)	11	-9.7	67.59	21	2	2	13950	PREDICTED: histone H2B 5 [Struthio camelus australis]
Blank_post kinetics SCA 8h 140C	5	20	gi|678215698	K.AM(+15.99)GIM(+15.99)NSFVNDIFER.I	Y	47.05	1774.8	0.1	888.408	2	43.64	1322	1	59	73	M(+15.99), M(+15.99)	15	4.7	67.59	21	2	2	13950	Histone H2B 5 [Struthio camelus australis]
Blank_post kinetics SCA 8h 140C	5	20	gi|678215698	K.AMGIMNSFVNDIFER.I	Y	45.71	1742.81	-0.1	872.413	2	54.49	1986	2	59	73		15	4.7	67.59	21	2	2	13950	Histone H2B 5 [Struthio camelus australis]
Blank_post kinetics SCA 8h 140C	5	20	gi|678215698	K.Q(-17.03)VHPDTGISSK.A	Y	27.43	1150.56	-0.6	576.288	2	20.58	253	1	48	58	Q(-17.03)	11	-9.7	67.59	21	2	2	13950	Histone H2B 5 [Struthio camelus australis]
Blank_post kinetics SCA 8h 140C	5	21	gi|678215701	K.AM(+15.99)GIM(+15.99)NSFVNDIFER.I	Y	47.05	1774.8	0.1	888.408	2	43.64	1322	1	59	73	M(+15.99), M(+15.99)	15	4.7	67.59	21	2	2	13950	Histone H2B 5 [Struthio camelus australis]
Blank_post kinetics SCA 8h 140C	5	21	gi|678215701	K.AMGIMNSFVNDIFER.I	Y	45.71	1742.81	-0.1	872.413	2	54.49	1986	2	59	73		15	4.7	67.59	21	2	2	13950	Histone H2B 5 [Struthio camelus australis]
Blank_post kinetics SCA 8h 140C	5	21	gi|678215701	K.Q(-17.03)VHPDTGISSK.A	Y	27.43	1150.56	-0.6	576.288	2	20.58	253	1	48	58	Q(-17.03)	11	-9.7	67.59	21	2	2	13950	Histone H2B 5 [Struthio camelus australis]
Blank_post kinetics SCA 8h 140C	5	22	gi|697490612	K.AM(+15.99)GIM(+15.99)NSFVNDIFER.I	Y	47.05	1774.8	0.1	888.408	2	43.64	1322	1	59	73	M(+15.99), M(+15.99)	15	4.7	67.59	21	2	2	13964	PREDICTED: histone H2B 8 [Struthio camelus australis]
Blank_post kinetics SCA 8h 140C	5	22	gi|697490612	K.AMGIMNSFVNDIFER.I	Y	45.71	1742.81	-0.1	872.413	2	54.49	1986	2	59	73		15	4.7	67.59	21	2	2	13964	PREDICTED: histone H2B 8 [Struthio camelus australis]
Blank_post kinetics SCA 8h 140C	5	22	gi|697490612	K.Q(-17.03)VHPDTGISSK.A	Y	27.43	1150.56	-0.6	576.288	2	20.58	253	1	48	58	Q(-17.03)	11	-9.7	67.59	21	2	2	13964	PREDICTED: histone H2B 8 [Struthio camelus australis]
Blank_post kinetics SCA 8h 140C	5	23	gi|697490590	K.AM(+15.99)GIM(+15.99)NSFVNDIFER.I	Y	47.05	1774.8	0.1	888.408	2	43.64	1322	1	59	73	M(+15.99), M(+15.99)	15	4.7	67.59	21	2	2	13922	PREDICTED: histone H2B 1/2/3/4/6 isoform X1 [Struthio camelus australis]
Blank_post kinetics SCA 8h 140C	5	23	gi|697490590	K.AMGIMNSFVNDIFER.I	Y	45.71	1742.81	-0.1	872.413	2	54.49	1986	2	59	73		15	4.7	67.59	21	2	2	13922	PREDICTED: histone H2B 1/2/3/4/6 isoform X1 [Struthio camelus australis]
Blank_post kinetics SCA 8h 140C	5	23	gi|697490590	K.Q(-17.03)VHPDTGISSK.A	Y	27.43	1150.56	-0.6	576.288	2	20.58	253	1	48	58	Q(-17.03)	11	-9.7	67.59	21	2	2	13922	PREDICTED: histone H2B 1/2/3/4/6 isoform X1 [Struthio camelus australis]
Blank_post kinetics SCA 8h 140C	5	24	gi|697490633	K.AM(+15.99)GIM(+15.99)NSFVNDIFER.I	Y	47.05	1774.8	0.1	888.408	2	43.64	1322	1	59	73	M(+15.99), M(+15.99)	15	4.7	67.59	21	2	2	13922	PREDICTED: histone H2B 1/2/3/4/6 [Struthio camelus australis]
Blank_post kinetics SCA 8h 140C	5	24	gi|697490633	K.AMGIMNSFVNDIFER.I	Y	45.71	1742.81	-0.1	872.413	2	54.49	1986	2	59	73		15	4.7	67.59	21	2	2	13922	PREDICTED: histone H2B 1/2/3/4/6 [Struthio camelus australis]
Blank_post kinetics SCA 8h 140C	5	24	gi|697490633	K.Q(-17.03)VHPDTGISSK.A	Y	27.43	1150.56	-0.6	576.288	2	20.58	253	1	48	58	Q(-17.03)	11	-9.7	67.59	21	2	2	13922	PREDICTED: histone H2B 1/2/3/4/6 [Struthio camelus australis]
Blank_post kinetics SCA 8h 140C	5	25	gi|697490627	K.AM(+15.99)GIM(+15.99)NSFVNDIFER.I	Y	47.05	1774.8	0.1	888.408	2	43.64	1322	1	59	73	M(+15.99), M(+15.99)	15	4.7	67.59	21	2	2	13922	PREDICTED: histone H2B 1/2/3/4/6 [Struthio camelus australis]
Blank_post kinetics SCA 8h 140C	5	25	gi|697490627	K.AMGIMNSFVNDIFER.I	Y	45.71	1742.81	-0.1	872.413	2	54.49	1986	2	59	73		15	4.7	67.59	21	2	2	13922	PREDICTED: histone H2B 1/2/3/4/6 [Struthio camelus australis]
Blank_post kinetics SCA 8h 140C	5	25	gi|697490627	K.Q(-17.03)VHPDTGISSK.A	Y	27.43	1150.56	-0.6	576.288	2	20.58	253	1	48	58	Q(-17.03)	11	-9.7	67.59	21	2	2	13922	PREDICTED: histone H2B 1/2/3/4/6 [Struthio camelus australis]
Blank_post kinetics SCA 8h 140C	5	26	gi|678215696	K.AM(+15.99)GIM(+15.99)NSFVNDIFER.I	Y	47.05	1774.8	0.1	888.408	2	43.64	1322	1	59	73	M(+15.99), M(+15.99)	15	4.7	67.59	21	2	2	13932	Histone H2B 1/2/3/4/6 [Struthio camelus australis]
Blank_post kinetics SCA 8h 140C	5	26	gi|678215696	K.AMGIMNSFVNDIFER.I	Y	45.71	1742.81	-0.1	872.413	2	54.49	1986	2	59	73		15	4.7	67.59	21	2	2	13932	Histone H2B 1/2/3/4/6 [Struthio camelus australis]
Blank_post kinetics SCA 8h 140C	5	26	gi|678215696	K.Q(-17.03)VHPDTGISSK.A	Y	27.43	1150.56	-0.6	576.288	2	20.58	253	1	48	58	Q(-17.03)	11	-9.7	67.59	21	2	2	13932	Histone H2B 1/2/3/4/6 [Struthio camelus australis]
Blank_post kinetics SCA 8h 140C	5	27	gi|678215709	K.AM(+15.99)GIM(+15.99)NSFVNDIFER.I	Y	47.05	1774.8	0.1	888.408	2	43.64	1322	1	59	73	M(+15.99), M(+15.99)	15	4.7	67.59	21	2	2	13964	Histone H2B 8 [Struthio camelus australis]
Blank_post kinetics SCA 8h 140C	5	27	gi|678215709	K.AMGIMNSFVNDIFER.I	Y	45.71	1742.81	-0.1	872.413	2	54.49	1986	2	59	73		15	4.7	67.59	21	2	2	13964	Histone H2B 8 [Struthio camelus australis]
Blank_post kinetics SCA 8h 140C	5	27	gi|678215709	K.Q(-17.03)VHPDTGISSK.A	Y	27.43	1150.56	-0.6	576.288	2	20.58	253	1	48	58	Q(-17.03)	11	-9.7	67.59	21	2	2	13964	Histone H2B 8 [Struthio camelus australis]
Blank_post kinetics SCA 8h 140C	5	28	gi|697490594	K.AM(+15.99)GIM(+15.99)NSFVNDIFER.I	Y	47.05	1774.8	0.1	888.408	2	43.64	1322	1	59	73	M(+15.99), M(+15.99)	15	4.7	67.59	21	2	2	13932	PREDICTED: histone H2B 1/2/3/4/6 isoform X2 [Struthio camelus australis]
Blank_post kinetics SCA 8h 140C	5	28	gi|697490594	K.AMGIMNSFVNDIFER.I	Y	45.71	1742.81	-0.1	872.413	2	54.49	1986	2	59	73		15	4.7	67.59	21	2	2	13932	PREDICTED: histone H2B 1/2/3/4/6 isoform X2 [Struthio camelus australis]
Blank_post kinetics SCA 8h 140C	5	28	gi|697490594	K.Q(-17.03)VHPDTGISSK.A	Y	27.43	1150.56	-0.6	576.288	2	20.58	253	1	48	58	Q(-17.03)	11	-9.7	67.59	21	2	2	13932	PREDICTED: histone H2B 1/2/3/4/6 isoform X2 [Struthio camelus australis]
Blank_post kinetics SCA 8h 140C	5	29	gi|697490586	K.AM(+15.99)GIM(+15.99)NSFVNDIFER.I	Y	47.05	1774.8	0.1	888.408	2	43.64	1322	1	59	73	M(+15.99), M(+15.99)	15	4.7	67.59	21	2	2	13950	PREDICTED: histone H2B 5 [Struthio camelus australis]
Blank_post kinetics SCA 8h 140C	5	29	gi|697490586	K.AMGIMNSFVNDIFER.I	Y	45.71	1742.81	-0.1	872.413	2	54.49	1986	2	59	73		15	4.7	67.59	21	2	2	13950	PREDICTED: histone H2B 5 [Struthio camelus australis]
Blank_post kinetics SCA 8h 140C	5	29	gi|697490586	K.Q(-17.03)VHPDTGISSK.A	Y	27.43	1150.56	-0.6	576.288	2	20.58	253	1	48	58	Q(-17.03)	11	-9.7	67.59	21	2	2	13950	PREDICTED: histone H2B 5 [Struthio camelus australis]
Blank_post kinetics SCA 8h 140C	5	30	gi|678215704	K.AM(+15.99)GIM(+15.99)NSFVNDIFER.I	Y	47.05	1774.8	0.1	888.408	2	43.64	1322	1	59	73	M(+15.99), M(+15.99)	15	4.7	67.59	21	2	2	13922	Histone H2B 1/2/3/4/6 [Struthio camelus australis]
Blank_post kinetics SCA 8h 140C	5	30	gi|678215704	K.AMGIMNSFVNDIFER.I	Y	45.71	1742.81	-0.1	872.413	2	54.49	1986	2	59	73		15	4.7	67.59	21	2	2	13922	Histone H2B 1/2/3/4/6 [Struthio camelus australis]
Blank_post kinetics SCA 8h 140C	5	30	gi|678215704	K.Q(-17.03)VHPDTGISSK.A	Y	27.43	1150.56	-0.6	576.288	2	20.58	253	1	48	58	Q(-17.03)	11	-9.7	67.59	21	2	2	13922	Histone H2B 1/2/3/4/6 [Struthio camelus australis]
Blank_post kinetics SCA 8h 140C	5	31	gi|678209338	K.AM(+15.99)GIM(+15.99)NSFVNDIFER.I	Y	47.05	1774.8	0.1	888.408	2	43.64	1322	1	59	73	M(+15.99), M(+15.99)	15	4.7	67.59	21	2	2	13951	Histone H2B 5 [Struthio camelus australis]
Blank_post kinetics SCA 8h 140C	5	31	gi|678209338	K.AMGIMNSFVNDIFER.I	Y	45.71	1742.81	-0.1	872.413	2	54.49	1986	2	59	73		15	4.7	67.59	21	2	2	13951	Histone H2B 5 [Struthio camelus australis]
Blank_post kinetics SCA 8h 140C	5	31	gi|678209338	K.Q(-17.03)VHPDTGISSK.A	Y	27.43	1150.56	-0.6	576.288	2	20.58	253	1	48	58	Q(-17.03)	11	-9.7	67.59	21	2	2	13951	Histone H2B 5 [Struthio camelus australis]
Blank_post kinetics SCA 8h 140C	5	32	gi|697442041	K.AM(+15.99)GIM(+15.99)NSFVNDIFER.I	Y	47.05	1774.8	0.1	888.408	2	43.64	1322	1	59	73	M(+15.99), M(+15.99)	15	4.7	67.59	21	2	2	13951	PREDICTED: histone H2B 5-like [Struthio camelus australis]
Blank_post kinetics SCA 8h 140C	5	32	gi|697442041	K.AMGIMNSFVNDIFER.I	Y	45.71	1742.81	-0.1	872.413	2	54.49	1986	2	59	73		15	4.7	67.59	21	2	2	13951	PREDICTED: histone H2B 5-like [Struthio camelus australis]
Blank_post kinetics SCA 8h 140C	5	32	gi|697442041	K.Q(-17.03)VHPDTGISSK.A	Y	27.43	1150.56	-0.6	576.288	2	20.58	253	1	48	58	Q(-17.03)	11	-9.7	67.59	21	2	2	13951	PREDICTED: histone H2B 5-like [Struthio camelus australis]
Blank_post kinetics SCA 8h 140C	5	33	gi|697490745	K.AM(+15.99)GIM(+15.99)NSFVNDIFER.I	Y	47.05	1774.8	0.1	888.408	2	43.64	1322	1	281	295	M(+15.99), M(+15.99)	15	4.7	67.59	3	2	2	81567	PREDICTED: uncharacterized protein LOC104145841 partial [Struthio camelus australis]
Blank_post kinetics SCA 8h 140C	5	33	gi|697490745	K.AMGIMNSFVNDIFER.I	Y	45.71	1742.81	-0.1	872.413	2	54.49	1986	2	281	295		15	4.7	67.59	3	2	2	81567	PREDICTED: uncharacterized protein LOC104145841 partial [Struthio camelus australis]
Blank_post kinetics SCA 8h 140C	5	33	gi|697490745	K.Q(-17.03)VHPDTGISSK.A	Y	27.43	1150.56	-0.6	576.288	2	20.58	253	1	270	280	Q(-17.03)	11	-9.7	67.59	3	2	2	81567	PREDICTED: uncharacterized protein LOC104145841 partial [Struthio camelus australis]
Blank_post kinetics SCA 8h 140C	7	9	gi|678215694	R.FQSSAVMALQEASEAYLVGLFEDTNLC(+57.02)AIHAK.R	Y	45.28	3512.7	0.3	1171.91	3	66.56	2538	1	80	111	C(+57.02)	32	12.5	66.66	24	1	1	14941	Histone H3 partial [Struthio camelus australis]
Blank_post kinetics SCA 8h 140C	7	9	gi|678215694	R.FQSSAVM(+15.99)ALQEASEAYLVGLFEDTNLC(+57.02)AIHAK.R	Y	38.48	3528.69	0.4	1177.24	3	65.7	2486	1	80	111	M(+15.99), C(+57.02)	32	12.5	66.66	24	1	1	14941	Histone H3 partial [Struthio camelus australis]
Blank_post kinetics SCA 8h 140C	7	10	gi|697490616	R.FQSSAVMALQEASEAYLVGLFEDTNLC(+57.02)AIHAK.R	Y	45.28	3512.7	0.3	1171.91	3	66.56	2538	1	85	116	C(+57.02)	32	12.5	66.66	24	1	1	15388	PREDICTED: histone H3 [Struthio camelus australis]
Blank_post kinetics SCA 8h 140C	7	10	gi|697490616	R.FQSSAVM(+15.99)ALQEASEAYLVGLFEDTNLC(+57.02)AIHAK.R	Y	38.48	3528.69	0.4	1177.24	3	65.7	2486	1	85	116	M(+15.99), C(+57.02)	32	12.5	66.66	24	1	1	15388	PREDICTED: histone H3 [Struthio camelus australis]
Blank_post kinetics SCA 8h 140C	7	11	gi|697490741	R.FQSSAVMALQEASEAYLVGLFEDTNLC(+57.02)AIHAK.R	Y	45.28	3512.7	0.3	1171.91	3	66.56	2538	1	96	127	C(+57.02)	32	12.5	66.66	22	1	1	16871	PREDICTED: histone H3-like [Struthio camelus australis]
Blank_post kinetics SCA 8h 140C	7	11	gi|697490741	R.FQSSAVM(+15.99)ALQEASEAYLVGLFEDTNLC(+57.02)AIHAK.R	Y	38.48	3528.69	0.4	1177.24	3	65.7	2486	1	96	127	M(+15.99), C(+57.02)	32	12.5	66.66	22	1	1	16871	PREDICTED: histone H3-like [Struthio camelus australis]
Blank_post kinetics SCA 8h 140C	6	42	gi|697490605	K.VFLENVIR.D	Y	30.38	988.571	-0.3	495.292	2	34.75	937	1	61	68		8	8	58.88	34	3	3	11367	PREDICTED: histone H4 [Struthio camelus australis]
Blank_post kinetics SCA 8h 140C	6	42	gi|697490605	K.TVTAM(+15.99)DVVYALKR.Q	Y	25.46	1481.79	1	494.938	3	31.32	773	4	81	93	M(+15.99)	13	7.3	58.88	34	3	3	11367	PREDICTED: histone H4 [Struthio camelus australis]
Blank_post kinetics SCA 8h 140C	6	42	gi|697490605	R.I(+43.01)SGLIYEETRGVLK.V	Y	21.51	1619.89	-0.5	810.951	2	53.18	1908	1	47	60	I(+43.01)	14	1.8	58.88	34	3	3	11367	PREDICTED: histone H4 [Struthio camelus australis]
Blank_post kinetics SCA 8h 140C	6	43	gi|678215702	K.VFLENVIR.D	Y	30.38	988.571	-0.3	495.292	2	34.75	937	1	61	68		8	8	58.88	34	3	3	11367	Histone H4 [Struthio camelus australis]
Blank_post kinetics SCA 8h 140C	6	43	gi|678215702	K.TVTAM(+15.99)DVVYALKR.Q	Y	25.46	1481.79	1	494.938	3	31.32	773	4	81	93	M(+15.99)	13	7.3	58.88	34	3	3	11367	Histone H4 [Struthio camelus australis]
Blank_post kinetics SCA 8h 140C	6	43	gi|678215702	R.I(+43.01)SGLIYEETRGVLK.V	Y	21.51	1619.89	-0.5	810.951	2	53.18	1908	1	47	60	I(+43.01)	14	1.8	58.88	34	3	3	11367	Histone H4 [Struthio camelus australis]
Blank_post kinetics SCA 8h 140C	8	41	gi|697431171	K.GYTQQLAFR.K	Y	33.3	1082.55	0.1	542.283	2	26.8	517	1	1045	1053		9	-5.5	57.95	1	3	3	178868	PREDICTED: complement C3 [Struthio camelus australis]
Blank_post kinetics SCA 8h 140C	8	41	gi|697431171	K.KGYTQQLAFR.K	Y	24.78	1210.65	0.2	606.33	2	23.45	350	1	1044	1053		10	-9.4	57.95	1	3	3	178868	PREDICTED: complement C3 [Struthio camelus australis]
Blank_post kinetics SCA 8h 140C	8	41	gi|697431171	R.LPYSVVR.N	Y	23.96	832.481	-0.4	417.247	2	25.17	428	1	829	835		7	4	57.95	1	3	3	178868	PREDICTED: complement C3 [Struthio camelus australis]
Blank_post kinetics SCA 8h 140C	2	374	gi|697437474	K.Q(sub S)LDPYTVMVLVNYIFFK.G	Y	45.62	2089.1	-3	1045.55	2	66.24	2501	5	202	218	Q(sub S)	17	12.9	56.85	6	2	2	48319	PREDICTED: alpha-1-antitrypsin-like [Struthio camelus australis]
Blank_post kinetics SCA 8h 140C	2	374	gi|697437474	G.MFVNLLKT(sub S)LDPYTVMVLVNYIFFK.G	Y	22.45	2907.57	1	727.9	4	68.66	2627	1	195	218	T(sub S)	24	24.8	56.85	6	2	2	48319	PREDICTED: alpha-1-antitrypsin-like [Struthio camelus australis]
Blank_post kinetics SCA 8h 140C	2	373	gi|678207873	K.Q(sub S)LDPYTVMVLVNYIFFK.G	Y	45.62	2089.1	-3	1045.55	2	66.24	2501	5	164	180	Q(sub S)	17	12.9	56.85	6	2	2	43489	Alpha-1-antiproteinase 2 partial [Struthio camelus australis]
Blank_post kinetics SCA 8h 140C	2	373	gi|678207873	G.MFVNLLKT(sub S)LDPYTVMVLVNYIFFK.G	Y	22.45	2907.57	1	727.9	4	68.66	2627	1	157	180	T(sub S)	24	24.8	56.85	6	2	2	43489	Alpha-1-antiproteinase 2 partial [Struthio camelus australis]
Blank_post kinetics SCA 8h 140C	9	14	sp|ANT3_HUMAN|	R.ITDVIPSEAINELTVLVLVNTIYFK.G	Y	48.47	2803.56	0.2	1402.79	2	78.26	3135	1	230	254		25	23.6	48.47	5	1	1	52602	sp|ANT3_HUMAN|
Blank_post kinetics SCA 8h 140C	9	14	sp|ANT3_HUMAN|	R.ITDVIPSEAIN(+.98)ELTVLVLVNTIYFK.G	Y	42.18	2804.55	4.3	935.86	3	78.26	3136	1	230	254	N(+.98)	25	23.6	48.47	5	1	1	52602	sp|ANT3_HUMAN|
Blank_post Laetoli 13898 E	1	1	gi|697478923	K.AAYVLFYQR.Q	Y	36.27	1129.59	0.2	565.803	2	55.83	77	1	897	905		9	3.8	46.72	2	2	2	109462	PREDICTED: ubiquitin carboxyl-terminal hydrolase 15 [Struthio camelus australis]
Blank_post Laetoli 13898 E	1	1	gi|697478923	R.TLEVYLVR.M	Y	20.89	991.57	0.5	496.793	2	54.99	76	1	448	455		8	6	46.72	2	2	2	109462	PREDICTED: ubiquitin carboxyl-terminal hydrolase 15 [Struthio camelus australis]
Blank_post Laetoli 13898 T	None	None	None	None	None	None	None	None	None	None	None	None	None	None	None		None	None	None	None	None	None	None	None
Blank_post Laetoli 13901 E	1	1	gi|678206393	K.E(+43.01)STLHLVLR.L	Y	41.59	1109.62	0.6	555.817	2	53.34	136	1	64	72	E(+43.01)	9	2.9	61.99	35	3	3	11198	Ubiquitin-60S ribosomal protein L40 partial [Struthio camelus australis]
Blank_post Laetoli 13901 E	1	1	gi|678206393	K.ESTLHLVLR.L	Y	30.01	1066.61	0.7	534.314	2	42.49	111	1	64	72		9	2.9	61.99	35	3	3	11198	Ubiquitin-60S ribosomal protein L40 partial [Struthio camelus australis]
Blank_post Laetoli 13901 E	1	1	gi|678206393	R.TLSDYNIQK.E	Y	25.89	1080.55	0.2	541.28	2	34.07	88	1	55	63		9	-8.9	61.99	35	3	3	11198	Ubiquitin-60S ribosomal protein L40 partial [Struthio camelus australis]
Blank_post Laetoli 13901 E	1	1	gi|678206393	K.TITLEVEPSDTIENVK.A	Y	22.35	1786.92	0.9	894.468	2	53.44	137	1	12	27		16	-4.7	61.99	35	3	3	11198	Ubiquitin-60S ribosomal protein L40 partial [Struthio camelus australis]
Blank_post Laetoli 13901 E	1	2	sp|RS27A_HUMAN|	K.E(+43.01)STLHLVLR.L	Y	41.59	1109.62	0.6	555.817	2	53.34	136	1	64	72	E(+43.01)	9	2.9	61.99	22	3	3	17965	sp|RS27A_HUMAN|
Blank_post Laetoli 13901 E	1	2	sp|RS27A_HUMAN|	K.ESTLHLVLR.L	Y	30.01	1066.61	0.7	534.314	2	42.49	111	1	64	72		9	2.9	61.99	22	3	3	17965	sp|RS27A_HUMAN|
Blank_post Laetoli 13901 E	1	2	sp|RS27A_HUMAN|	R.TLSDYNIQK.E	Y	25.89	1080.55	0.2	541.28	2	34.07	88	1	55	63		9	-8.9	61.99	22	3	3	17965	sp|RS27A_HUMAN|
Blank_post Laetoli 13901 E	1	2	sp|RS27A_HUMAN|	K.TITLEVEPSDTIENVK.A	Y	22.35	1786.92	0.9	894.468	2	53.44	137	1	12	27		16	-4.7	61.99	22	3	3	17965	sp|RS27A_HUMAN|
Blank_post Laetoli 13901 E	1	3	gi|697433299	K.E(+43.01)STLHLVLR.L	Y	41.59	1109.62	0.6	555.817	2	53.34	136	1	64	72	E(+43.01)	9	2.9	61.99	20	3	3	19390	PREDICTED: ubiquitin-60S ribosomal protein L40 [Struthio camelus australis]
Blank_post Laetoli 13901 E	1	3	gi|697433299	K.ESTLHLVLR.L	Y	30.01	1066.61	0.7	534.314	2	42.49	111	1	64	72		9	2.9	61.99	20	3	3	19390	PREDICTED: ubiquitin-60S ribosomal protein L40 [Struthio camelus australis]
Blank_post Laetoli 13901 E	1	3	gi|697433299	R.TLSDYNIQK.E	Y	25.89	1080.55	0.2	541.28	2	34.07	88	1	55	63		9	-8.9	61.99	20	3	3	19390	PREDICTED: ubiquitin-60S ribosomal protein L40 [Struthio camelus australis]
Blank_post Laetoli 13901 E	1	3	gi|697433299	K.TITLEVEPSDTIENVK.A	Y	22.35	1786.92	0.9	894.468	2	53.44	137	1	12	27		16	-4.7	61.99	20	3	3	19390	PREDICTED: ubiquitin-60S ribosomal protein L40 [Struthio camelus australis]
Blank_post Laetoli 13901 E	1	4	gi|678209833	K.E(+43.01)STLHLVLR.L	Y	41.59	1109.62	0.6	555.817	2	53.34	136	1	140	148	E(+43.01)	9	2.9	61.99	12	3	3	32586	Polyubiquitin partial [Struthio camelus australis]
Blank_post Laetoli 13901 E	1	4	gi|678209833	K.ESTLHLVLR.L	Y	30.01	1066.61	0.7	534.314	2	42.49	111	1	140	148		9	2.9	61.99	12	3	3	32586	Polyubiquitin partial [Struthio camelus australis]
Blank_post Laetoli 13901 E	1	4	gi|678209833	R.TLSDYNIQK.E	Y	25.89	1080.55	0.2	541.28	2	34.07	88	1	55	63		9	-8.9	61.99	12	3	3	32586	Polyubiquitin partial [Struthio camelus australis]
Blank_post Laetoli 13901 E	1	4	gi|678209833	K.TITLEVEPSDTIENVK.A	Y	22.35	1786.92	0.9	894.468	2	53.44	137	1	12	27		16	-4.7	61.99	12	3	3	32586	Polyubiquitin partial [Struthio camelus australis]
Blank_post Laetoli 13901 E	1	5	gi|678213223	K.E(+43.01)STLHLVLR.L	Y	41.59	1109.62	0.6	555.817	2	53.34	136	1	64	72	E(+43.01)	9	2.9	61.99	12	3	3	32644	Polyubiquitin partial [Struthio camelus australis]
Blank_post Laetoli 13901 E	1	5	gi|678213223	K.ESTLHLVLR.L	Y	30.01	1066.61	0.7	534.314	2	42.49	111	1	64	72		9	2.9	61.99	12	3	3	32644	Polyubiquitin partial [Struthio camelus australis]
Blank_post Laetoli 13901 E	1	5	gi|678213223	R.TLSDYNIQK.E	Y	25.89	1080.55	0.2	541.28	2	34.07	88	1	55	63		9	-8.9	61.99	12	3	3	32644	Polyubiquitin partial [Struthio camelus australis]
Blank_post Laetoli 13901 E	1	5	gi|678213223	K.TITLEVEPSDTIENVK.A	Y	22.35	1786.92	0.9	894.468	2	53.44	137	1	12	27		16	-4.7	61.99	12	3	3	32644	Polyubiquitin partial [Struthio camelus australis]
Blank_post Laetoli 13901 E	1	6	gi|697477409	K.E(+43.01)STLHLVLR.L	Y	41.59	1109.62	0.6	555.817	2	53.34	136	1	64	72	E(+43.01)	9	2.9	61.99	11	3	3	34308	PREDICTED: polyubiquitin-B [Struthio camelus australis]
Blank_post Laetoli 13901 E	1	6	gi|697477409	K.ESTLHLVLR.L	Y	30.01	1066.61	0.7	534.314	2	42.49	111	1	64	72		9	2.9	61.99	11	3	3	34308	PREDICTED: polyubiquitin-B [Struthio camelus australis]
Blank_post Laetoli 13901 E	1	6	gi|697477409	R.TLSDYNIQK.E	Y	25.89	1080.55	0.2	541.28	2	34.07	88	1	55	63		9	-8.9	61.99	11	3	3	34308	PREDICTED: polyubiquitin-B [Struthio camelus australis]
Blank_post Laetoli 13901 E	1	6	gi|697477409	K.TITLEVEPSDTIENVK.A	Y	22.35	1786.92	0.9	894.468	2	53.44	137	1	12	27		16	-4.7	61.99	11	3	3	34308	PREDICTED: polyubiquitin-B [Struthio camelus australis]
Blank_post Laetoli 13901 E	1	7	gi|697444235	K.E(+43.01)STLHLVLR.L	Y	41.59	1109.62	0.6	555.817	2	53.34	136	1	140	148	E(+43.01)	9	2.9	61.99	11	3	3	34261	PREDICTED: polyubiquitin-C [Struthio camelus australis]
Blank_post Laetoli 13901 E	1	7	gi|697444235	K.ESTLHLVLR.L	Y	30.01	1066.61	0.7	534.314	2	42.49	111	1	140	148		9	2.9	61.99	11	3	3	34261	PREDICTED: polyubiquitin-C [Struthio camelus australis]
Blank_post Laetoli 13901 E	1	7	gi|697444235	R.TLSDYNIQK.E	Y	25.89	1080.55	0.2	541.28	2	34.07	88	1	55	63		9	-8.9	61.99	11	3	3	34261	PREDICTED: polyubiquitin-C [Struthio camelus australis]
Blank_post Laetoli 13901 E	1	7	gi|697444235	K.TITLEVEPSDTIENVK.A	Y	22.35	1786.92	0.9	894.468	2	53.44	137	1	12	27		16	-4.7	61.99	11	3	3	34261	PREDICTED: polyubiquitin-C [Struthio camelus australis]
Blank_post Laetoli 13901 N	None	None	None	None	None	None	None	None	None	None	None	None	None	None	None		None	None	None	None	None	None	None	None
Blank_post Laetoli 13901 T	None	None	None	None	None	None	None	None	None	None	None	None	None	None	None		None	None	None	None	None	None	None	None
Blank_post Laetoli 13902 E	2	1	sp|GFP_AEQVI|	G.P(+57.02)VLLPDNHYLSTQSALSKD.P	Y	32.79	2154.1	-0.2	719.039	3	95.36	404	1	192	210	P(+57.02)	19	-7.5	57.2	16	3	3	26886	sp|GFP_AEQVI|
Blank_post Laetoli 13902 E	2	1	sp|GFP_AEQVI|	K.SAM(+15.99)PEGYVQER.T	Y	31.71	1281.57	0.1	641.79	2	32.91	75	2	86	96	M(+15.99)	11	-11.2	57.2	16	3	3	26886	sp|GFP_AEQVI|
Blank_post Laetoli 13902 E	2	1	sp|GFP_AEQVI|	K.NGIKVNFK.I	Y	25.64	918.529	0.2	460.272	2	39.77	110	1	159	166		8	-3.7	57.2	16	3	3	26886	sp|GFP_AEQVI|
Blank_post Laetoli 13902 E	1	2	gi|46396751	R.KPFIC(+57.02)EYR.T	Y	30.17	1111.55	0.2	556.782	2	47.55	132	4	134	141	C(+57.02)	8	-5	48.51	20	3	3	16601	RecName: Full=Struthiocalcin-2; Short=SCA-2
Blank_post Laetoli 13902 E	1	2	gi|46396751	K.LDYGSWYR.D	Y	22.15	1058.48	0.7	530.249	2	95.31	399	1	97	104		8	-8.9	48.51	20	3	3	16601	RecName: Full=Struthiocalcin-2; Short=SCA-2
Blank_post Laetoli 13902 E	1	2	gi|46396751	R.C(+57.02)YGFFPQ(+.98)ELSWR.R	Y	21.79	1589.7	1.4	795.857	2	69.13	156	1	17	28	C(+57.02), Q(+.98)	12	-4.6	48.51	20	3	3	16601	RecName: Full=Struthiocalcin-2; Short=SCA-2
Blank_post Laetoli 13902 E	4	4	gi|697438456	K.WHHIC(+57.02)VTWTTR.D	Y	35.82	1495.71	-1.1	499.578	3	95.35	403	1	149	159	C(+57.02)	11	-3.6	45.81	4	1	1	30395	PREDICTED: neuronal pentraxin-2 [Struthio camelus australis]
Blank_post Laetoli 13902 E	4	5	gi|678208251	K.WHHIC(+57.02)VTWTTR.D	Y	35.82	1495.71	-1.1	499.578	3	95.35	403	1	168	178	C(+57.02)	11	-3.6	45.81	4	1	1	32573	Neuronal pentraxin-2 partial [Struthio camelus australis]
Blank_post Laetoli 13902 T	2	8	sp|TRY1_BOVIN|	K.SIVHPSYNSNTLNNDIMLIK.L	Y	40.96	2272.15	0.5	758.392	3	54.7	140	3	90	109		20	-3.4	57.2	16	3	2	25425	sp|TRY1_BOVIN|
Blank_post Laetoli 13902 T	2	8	sp|TRY1_BOVIN|	K.SSGTSYPDVLK.C	Y	21.8	1152.57	0.6	577.291	2	40.41	107	1	146	156		11	-5.8	57.2	16	3	2	25425	sp|TRY1_BOVIN|
Blank_post Laetoli 13902 T	2	8	sp|TRY1_BOVIN|	K.NKPGVYTK.V	N	16	905.497	-1.4	453.755	2	20.38	47	1	221	228		8	-11.1	57.2	16	3	2	25425	sp|TRY1_BOVIN|
Blank_post Laetoli 13902 T	2	8	sp|TRY1_BOVIN|	K.SIVHPSYNSNTLNNDIM(+15.99)LIK.L	Y	15.6	2288.15	0.8	763.724	3	51.97	135	1	90	109	M(+15.99)	20	-3.4	57.2	16	3	2	25425	sp|TRY1_BOVIN|
Blank_post Laetoli 13902 T	1	1	gi|678206393	K.ESTLHLVLR.L	Y	24.41	1066.61	0.4	534.314	2	43.15	117	2	64	72		9	2.9	42.36	35	3	3	11198	Ubiquitin-60S ribosomal protein L40 partial [Struthio camelus australis]
Blank_post Laetoli 13902 T	1	1	gi|678206393	R.TLSDYNIQK.E	Y	22.09	1080.55	0.2	541.28	2	34.53	89	1	55	63		9	-8.9	42.36	35	3	3	11198	Ubiquitin-60S ribosomal protein L40 partial [Struthio camelus australis]
Blank_post Laetoli 13902 T	1	1	gi|678206393	K.TITLEVEPSDTIENVK.A	Y	20.69	1786.92	0.7	894.468	2	53.77	137	1	12	27		16	-4.7	42.36	35	3	3	11198	Ubiquitin-60S ribosomal protein L40 partial [Struthio camelus australis]
Blank_post Laetoli 13902 T	1	2	sp|RS27A_HUMAN|	K.ESTLHLVLR.L	Y	24.41	1066.61	0.4	534.314	2	43.15	117	2	64	72		9	2.9	42.36	22	3	3	17965	sp|RS27A_HUMAN|
Blank_post Laetoli 13902 T	1	2	sp|RS27A_HUMAN|	R.TLSDYNIQK.E	Y	22.09	1080.55	0.2	541.28	2	34.53	89	1	55	63		9	-8.9	42.36	22	3	3	17965	sp|RS27A_HUMAN|
Blank_post Laetoli 13902 T	1	2	sp|RS27A_HUMAN|	K.TITLEVEPSDTIENVK.A	Y	20.69	1786.92	0.7	894.468	2	53.77	137	1	12	27		16	-4.7	42.36	22	3	3	17965	sp|RS27A_HUMAN|
Blank_post Laetoli 13902 T	1	3	gi|697433299	K.ESTLHLVLR.L	Y	24.41	1066.61	0.4	534.314	2	43.15	117	2	64	72		9	2.9	42.36	20	3	3	19390	PREDICTED: ubiquitin-60S ribosomal protein L40 [Struthio camelus australis]
Blank_post Laetoli 13902 T	1	3	gi|697433299	R.TLSDYNIQK.E	Y	22.09	1080.55	0.2	541.28	2	34.53	89	1	55	63		9	-8.9	42.36	20	3	3	19390	PREDICTED: ubiquitin-60S ribosomal protein L40 [Struthio camelus australis]
Blank_post Laetoli 13902 T	1	3	gi|697433299	K.TITLEVEPSDTIENVK.A	Y	20.69	1786.92	0.7	894.468	2	53.77	137	1	12	27		16	-4.7	42.36	20	3	3	19390	PREDICTED: ubiquitin-60S ribosomal protein L40 [Struthio camelus australis]
Blank_post Laetoli 13902 T	1	4	gi|678213223	K.ESTLHLVLR.L	Y	24.41	1066.61	0.4	534.314	2	43.15	117	2	64	72		9	2.9	42.36	12	3	3	32644	Polyubiquitin partial [Struthio camelus australis]
Blank_post Laetoli 13902 T	1	4	gi|678213223	R.TLSDYNIQK.E	Y	22.09	1080.55	0.2	541.28	2	34.53	89	1	55	63		9	-8.9	42.36	12	3	3	32644	Polyubiquitin partial [Struthio camelus australis]
Blank_post Laetoli 13902 T	1	4	gi|678213223	K.TITLEVEPSDTIENVK.A	Y	20.69	1786.92	0.7	894.468	2	53.77	137	1	12	27		16	-4.7	42.36	12	3	3	32644	Polyubiquitin partial [Struthio camelus australis]
Blank_post Laetoli 13902 T	1	5	gi|678209833	K.ESTLHLVLR.L	Y	24.41	1066.61	0.4	534.314	2	43.15	117	2	140	148		9	2.9	42.36	12	3	3	32586	Polyubiquitin partial [Struthio camelus australis]
Blank_post Laetoli 13902 T	1	5	gi|678209833	R.TLSDYNIQK.E	Y	22.09	1080.55	0.2	541.28	2	34.53	89	1	55	63		9	-8.9	42.36	12	3	3	32586	Polyubiquitin partial [Struthio camelus australis]
Blank_post Laetoli 13902 T	1	5	gi|678209833	K.TITLEVEPSDTIENVK.A	Y	20.69	1786.92	0.7	894.468	2	53.77	137	1	12	27		16	-4.7	42.36	12	3	3	32586	Polyubiquitin partial [Struthio camelus australis]
Blank_post Laetoli 13902 T	1	6	gi|697477409	K.ESTLHLVLR.L	Y	24.41	1066.61	0.4	534.314	2	43.15	117	2	64	72		9	2.9	42.36	11	3	3	34308	PREDICTED: polyubiquitin-B [Struthio camelus australis]
Blank_post Laetoli 13902 T	1	6	gi|697477409	R.TLSDYNIQK.E	Y	22.09	1080.55	0.2	541.28	2	34.53	89	1	55	63		9	-8.9	42.36	11	3	3	34308	PREDICTED: polyubiquitin-B [Struthio camelus australis]
Blank_post Laetoli 13902 T	1	6	gi|697477409	K.TITLEVEPSDTIENVK.A	Y	20.69	1786.92	0.7	894.468	2	53.77	137	1	12	27		16	-4.7	42.36	11	3	3	34308	PREDICTED: polyubiquitin-B [Struthio camelus australis]
Blank_post Laetoli 13902 T	1	7	gi|697444235	K.ESTLHLVLR.L	Y	24.41	1066.61	0.4	534.314	2	43.15	117	2	140	148		9	2.9	42.36	11	3	3	34261	PREDICTED: polyubiquitin-C [Struthio camelus australis]
Blank_post Laetoli 13902 T	1	7	gi|697444235	R.TLSDYNIQK.E	Y	22.09	1080.55	0.2	541.28	2	34.53	89	1	55	63		9	-8.9	42.36	11	3	3	34261	PREDICTED: polyubiquitin-C [Struthio camelus australis]
Blank_post Laetoli 13902 T	1	7	gi|697444235	K.TITLEVEPSDTIENVK.A	Y	20.69	1786.92	0.7	894.468	2	53.77	137	1	12	27		16	-4.7	42.36	11	3	3	34261	PREDICTED: polyubiquitin-C [Struthio camelus australis]
Blank_post modern OES	2	1	gi|46396750	K.HC(+57.02)AVLDESSGFLSW(+15.99)DNDSC(+57.02)GER.N	Y	62.77	2556.03	0.1	853.017	3	50.8	434	5	102	123	C(+57.02), W(+15.99), C(+57.02)	22	-12.2	167.94	89	26	26	15353	RecName: Full=Struthiocalcin-1; Short=SCA-1
Blank_post modern OES	2	1	gi|46396750	K.HC(+57.02)AVLDESSGFLSWDNDSC(+57.02)GER.N	Y	53.95	2540.03	0.9	1271.03	2	53.41	509	25	102	123	C(+57.02), C(+57.02)	22	-12.2	167.94	89	26	26	15353	RecName: Full=Struthiocalcin-1; Short=SCA-1
Blank_post modern OES	2	1	gi|46396750	K.GKHC(+57.02)AVLDESSGFLSWDNDSC(+57.02)GER.N	Y	50.06	2725.15	0.5	682.295	4	49.55	406	5	100	123	C(+57.02), C(+57.02)	24	-16.5	167.94	89	26	26	15353	RecName: Full=Struthiocalcin-1; Short=SCA-1
Blank_post modern OES	2	1	gi|46396750	K.HC(+57.02)AVLDESSGFLSWDN(+.98)DSC(+57.02)GER.N	Y	47.81	2541.02	1.6	848.014	3	54.93	561	1	102	123	C(+57.02), N(+.98), C(+57.02)	22	-12.2	167.94	89	26	26	15353	RecName: Full=Struthiocalcin-1; Short=SCA-1
Blank_post modern OES	2	1	gi|46396750	K.GKHC(+57.02)AVLDESSGFLSWDN(+.98)DSC(+57.02)GER.N	Y	42.62	2726.13	-1	682.54	4	50.01	416	1	100	123	C(+57.02), N(+.98), C(+57.02)	24	-16.5	167.94	89	26	26	15353	RecName: Full=Struthiocalcin-1; Short=SCA-1
Blank_post modern OES	2	1	gi|46396750	L.DFRGNC(+57.02)YGYFRYELPWKRA.E	Y	42.12	2497.17	1.8	625.302	4	94.01	1309	10	9	27	C(+57.02)	19	-21.4	167.94	89	26	26	15353	RecName: Full=Struthiocalcin-1; Short=SCA-1
Blank_post modern OES	2	1	gi|46396750	R.AGAHLASIHTSEEHR.A	Y	41.17	1614.79	-0.3	539.269	3	25.23	112	9	36	50		15	-10.1	167.94	89	26	26	15353	RecName: Full=Struthiocalcin-1; Short=SCA-1
Blank_post modern OES	2	1	gi|46396750	K.FISQYHHGEEEEDVWIGLFR.W	Y	40.26	2490.16	0.6	623.548	4	59.05	675	6	55	74		20	-13.1	167.94	89	26	26	15353	RecName: Full=Struthiocalcin-1; Short=SCA-1
Blank_post modern OES	2	1	gi|46396750	K.HC(+57.02)AVLDESSGFLSWDN.D	Y	37.3	1835.78	-0.6	918.896	2	60.13	721	2	102	117	C(+57.02)	16	-2	167.94	89	26	26	15353	RecName: Full=Struthiocalcin-1; Short=SCA-1
Blank_post modern OES	2	1	gi|46396750	G.N(+57.02)C(+57.02)YGYFR.Y	Y	34.51	1035.42	0.6	518.719	2	35.93	201	8	13	19	N(+57.02), C(+57.02)	7	-5.7	167.94	89	26	26	15353	RecName: Full=Struthiocalcin-1; Short=SCA-1
Blank_post modern OES	2	1	gi|46396750	DKC(+57.02)PKGWLDFRGNC(+57.02)YGYFRYELPWKRA.E	Y	34.28	3481.66	-0.2	697.339	5	61.63	794	5	1	27	C(+57.02), C(+57.02)	27	-29.3	167.94	89	26	26	15353	RecName: Full=Struthiocalcin-1; Short=SCA-1
Blank_post modern OES	2	1	gi|46396750	R.GNC(+57.02)YGYFR.Y	Y	32.43	1035.42	2.1	518.72	2	37.77	217	1	12	19	C(+57.02)	8	-6.1	167.94	89	26	26	15353	RecName: Full=Struthiocalcin-1; Short=SCA-1
Blank_post modern OES	2	1	gi|46396750	DKC(+57.02)PKGWLDFRGNC(+57.02)YGYFRY.E	Y	32.02	2601.17	0.4	651.3	4	55.42	578	3	1	20	C(+57.02), C(+57.02)	20	-20.5	167.94	89	26	26	15353	RecName: Full=Struthiocalcin-1; Short=SCA-1
Blank_post modern OES	2	1	gi|46396750	K.HYSALDDDDYPK.G	Y	31.71	1437.6	-0.1	719.81	2	32.3	157	4	88	99		12	-20.5	167.94	89	26	26	15353	RecName: Full=Struthiocalcin-1; Short=SCA-1
Blank_post modern OES	2	1	gi|46396750	R.YELPWK.R	Y	31.37	834.428	0.1	418.221	2	44.57	306	15	20	25		6	-7.4	167.94	89	26	26	15353	RecName: Full=Struthiocalcin-1; Short=SCA-1
Blank_post modern OES	2	1	gi|46396750	A.SIHTSEEHRAI.A	Y	30.87	1278.63	0	427.218	3	22.89	75	6	42	52		11	-9.4	167.94	89	26	26	15353	RecName: Full=Struthiocalcin-1; Short=SCA-1
Blank_post modern OES	2	1	gi|46396750	R.YELPWKR.A	Y	30.15	990.529	1.5	496.272	2	40.93	261	14	20	26		7	-11.9	167.94	89	26	26	15353	RecName: Full=Struthiocalcin-1; Short=SCA-1
Blank_post modern OES	2	1	gi|46396750	R.GN(+.98)C(+57.02)YGYFR.Y	Y	29.03	1036.41	-2	519.21	2	39.43	236	2	12	19	N(+.98), C(+57.02)	8	-6.1	167.94	89	26	26	15353	RecName: Full=Struthiocalcin-1; Short=SCA-1
Blank_post modern OES	2	1	gi|46396750	S.SGFLSWDNDSC(+57.02)GERNA.F	Y	27.25	1813.73	0.3	907.874	2	49.52	404	5	110	125	C(+57.02)	16	-15.2	167.94	89	26	26	15353	RecName: Full=Struthiocalcin-1; Short=SCA-1
Blank_post modern OES	2	1	gi|46396750	DKC(+57.02)PKGWL.D	Y	27.21	1002.5	0.1	502.255	2	35.46	195	3	1	8	C(+57.02)	8	-7.9	167.94	89	26	26	15353	RecName: Full=Struthiocalcin-1; Short=SCA-1
Blank_post modern OES	2	1	gi|46396750	G.YFRYELPWKRA.E	Y	26.54	1527.8	0.9	510.274	3	46.5	330	30	17	27		11	-13.1	167.94	89	26	26	15353	RecName: Full=Struthiocalcin-1; Short=SCA-1
Blank_post modern OES	2	1	gi|46396750	L.DFRGNC(+57.02)YGYFRYELPW(+15.99)KRA.E	Y	25.55	2513.17	1.2	629.301	4	93.99	1306	1	9	27	C(+57.02), W(+15.99)	19	-21.4	167.94	89	26	26	15353	RecName: Full=Struthiocalcin-1; Short=SCA-1
Blank_post modern OES	2	1	gi|46396750	A.EAWC(+57.02)RSI.R	Y	24.86	920.417	-0.2	461.216	2	35.97	202	9	28	34	C(+57.02)	7	-0.9	167.94	89	26	26	15353	RecName: Full=Struthiocalcin-1; Short=SCA-1
Blank_post modern OES	2	1	gi|46396750	K.HC(+57.02)AVLDESSGFLSW.D	Y	24.31	1606.71	0	804.362	2	62.45	827	1	102	115	C(+57.02)	14	5	167.94	89	26	26	15353	RecName: Full=Struthiocalcin-1; Short=SCA-1
Blank_post modern OES	2	1	gi|46396750	K.FISQYHHGEEEEDVW(+15.99)IGLFR.W	Y	23.49	2506.16	0.5	627.546	4	55.32	576	1	55	74	W(+15.99)	20	-13.1	167.94	89	26	26	15353	RecName: Full=Struthiocalcin-1; Short=SCA-1
Blank_post modern OES	2	1	gi|46396750	K.RAEAWC(+57.02)R.S	Y	22.66	947.44	-0.2	474.727	2	22.71	73	2	26	32	C(+57.02)	7	-7.3	167.94	89	26	26	15353	RecName: Full=Struthiocalcin-1; Short=SCA-1
Blank_post modern OES	2	1	gi|46396750	A.FIC(+57.02)KC(+57.02)TA	Y	21.84	898.404	-0.1	450.209	2	24.87	105	5	126	132	C(+57.02), C(+57.02)	7	9.5	167.94	89	26	26	15353	RecName: Full=Struthiocalcin-1; Short=SCA-1
Blank_post modern OES	2	1	gi|46396750	R.AEAWC(+57.02)R.S	Y	20.21	791.338	0.1	396.676	2	25.61	118	1	27	32	C(+57.02)	6	-2.8	167.94	89	26	26	15353	RecName: Full=Struthiocalcin-1; Short=SCA-1
Blank_post modern OES	2	1	gi|46396750	A.S(+57.02)IHTSEEHRA.I	Y	19.01	1222.57	0	612.292	2	19.3	39	1	42	51	S(+57.02)	10	-13.9	167.94	89	26	26	15353	RecName: Full=Struthiocalcin-1; Short=SCA-1
Blank_post modern OES	2	1	gi|46396750	L.DFRGNC(+57.02)YGYFRY.E	Y	18.54	1616.68	0	539.902	3	47.03	348	1	9	20	C(+57.02)	12	-12.6	167.94	89	26	26	15353	RecName: Full=Struthiocalcin-1; Short=SCA-1
Blank_post modern OES	2	1	gi|46396750	K.KHYSALDDDDYPK.G	Y	17.56	1565.7	0.3	522.907	3	29.94	141	2	87	99		13	-24.4	167.94	89	26	26	15353	RecName: Full=Struthiocalcin-1; Short=SCA-1
Blank_post modern OES	2	1	gi|46396750	A.SIHTSEEHRA.I	Y	17.04	1165.55	0.1	583.781	2	19.19	36	1	42	51		10	-13.9	167.94	89	26	26	15353	RecName: Full=Struthiocalcin-1; Short=SCA-1
Blank_post modern OES	2	1	gi|46396750	R.AGAHLY(sub A)SV(sub I)HTSEEHR.A	Y	16.43	1692.8	1.6	424.207	4	25.51	115	2	36	50	Y(sub A), V(sub I)	15	-13.5	167.94	89	26	26	15353	RecName: Full=Struthiocalcin-1; Short=SCA-1
Blank_post modern OES	1	2	gi|46396751	R.AC(+57.02)VALEDTTDFATWDVELC(+57.02)SDR.K	Y	56.91	2573.11	2	1287.56	2	64.65	916	39	112	133	C(+57.02), C(+57.02)	22	-0.1	161.39	65	27	27	16601	RecName: Full=Struthiocalcin-2; Short=SCA-2
Blank_post modern OES	1	2	gi|46396751	R.RAC(+57.02)VALEDTTDFATWDVELC(+57.02)SDR.K	Y	52.99	2729.21	0.7	910.743	3	58.82	667	51	111	133	C(+57.02), C(+57.02)	23	-4.6	161.39	65	27	27	16601	RecName: Full=Struthiocalcin-2; Short=SCA-2
Blank_post modern OES	1	2	gi|46396751	R.AC(+57.02)VALEDTTDFATW(+15.99)DVELC(+57.02)SDR.K	Y	52.71	2589.1	2	1295.56	2	62.68	840	6	112	133	C(+57.02), W(+15.99), C(+57.02)	22	-0.1	161.39	65	27	27	16601	RecName: Full=Struthiocalcin-2; Short=SCA-2
Blank_post modern OES	1	2	gi|46396751	R.AC(+57.02)VALEDTTDFATWDVELC(+57.02)SDRKPFIC(+57.02)EYR.T	Y	49.03	3666.64	0.4	917.668	4	61.64	795	31	112	141	C(+57.02), C(+57.02), C(+57.02)	30	-5.1	161.39	65	27	27	16601	RecName: Full=Struthiocalcin-2; Short=SCA-2
Blank_post modern OES	1	2	gi|46396751	R.RAC(+57.02)VALEDTTDFATW.D	Y	40.45	1754.79	0.8	878.405	2	57.43	628	5	111	125	C(+57.02)	15	0.7	161.39	65	27	27	16601	RecName: Full=Struthiocalcin-2; Short=SCA-2
Blank_post modern OES	1	2	gi|46396751	R.C(+57.02)YGFFPQELSWR.R	Y	39.95	1588.71	0.2	795.364	2	61.4	775	30	17	28	C(+57.02)	12	-4.6	161.39	65	27	27	16601	RecName: Full=Struthiocalcin-2; Short=SCA-2
Blank_post modern OES	1	2	gi|46396751	R.RRAC(+57.02)VALEDTTDFATWDVELC(+57.02)SDR.K	Y	37.91	2885.31	0.7	722.335	4	57.73	633	31	110	133	C(+57.02), C(+57.02)	24	-9.1	161.39	65	27	27	16601	RecName: Full=Struthiocalcin-2; Short=SCA-2
Blank_post modern OES	1	2	gi|46396751	R.AC(+57.02)VALEDTTDFATWD(+37.95)VELC(+57.02)SDR.K	Y	35.37	2611.05	0.1	653.77	4	89.32	1256	1	112	133	C(+57.02), D(+37.95), C(+57.02)	22	-0.1	161.39	65	27	27	16601	RecName: Full=Struthiocalcin-2; Short=SCA-2
Blank_post modern OES	1	2	gi|46396751	R.AC(+57.02)VALEDTTDFATWDVELC(+57.02)SDRKPFIC(+57.02)EYRT	Y	35.03	3767.69	1.2	942.931	4	63.41	871	17	112	142	C(+57.02), C(+57.02), C(+57.02)	31	-5.8	161.39	65	27	27	16601	RecName: Full=Struthiocalcin-2; Short=SCA-2
Blank_post modern OES	1	2	gi|46396751	G.W(+57.02)IPFDGR.C	Y	28.36	946.466	0.5	474.24	2	54.15	534	9	10	16	W(+57.02)	7	-3.6	161.39	65	27	27	16601	RecName: Full=Struthiocalcin-2; Short=SCA-2
Blank_post modern OES	1	2	gi|46396751	R.KPFIC(+57.02)EYR.T	Y	28.34	1111.55	0.3	556.782	2	33.99	170	8	134	141	C(+57.02)	8	-5	161.39	65	27	27	16601	RecName: Full=Struthiocalcin-2; Short=SCA-2
Blank_post modern OES	1	2	gi|46396751	K.LDYGSWYR.D	Y	27.92	1058.48	-0.7	530.248	2	46.47	329	6	97	104		8	-8.9	161.39	65	27	27	16601	RecName: Full=Struthiocalcin-2; Short=SCA-2
Blank_post modern OES	1	2	gi|46396751	A.EGFC(+57.02)QRLGART.H	Y	27.51	1293.62	0	432.216	3	29.96	142	2	31	41	C(+57.02)	11	-6.6	161.39	65	27	27	16601	RecName: Full=Struthiocalcin-2; Short=SCA-2
Blank_post modern OES	1	2	gi|46396751	R.AEGFC(+57.02)QR.L	Y	26.26	866.37	-0.5	434.192	2	22.98	77	1	30	36	C(+57.02)	7	-4.8	161.39	65	27	27	16601	RecName: Full=Struthiocalcin-2; Short=SCA-2
Blank_post modern OES	1	2	gi|46396751	D.TTDFATWDVELC(+57.02)SDR.K	Y	26.17	1814.78	2.3	908.398	2	56.51	604	1	119	133	C(+57.02)	15	-7.2	161.39	65	27	27	16601	RecName: Full=Struthiocalcin-2; Short=SCA-2
Blank_post modern OES	1	2	gi|46396751	R.AC(+57.02)VALE(+37.95)DTTDFATWDVELC(+57.02)SDR.K	Y	25.48	2611.05	0.1	871.358	3	89.32	1255	1	112	133	C(+57.02), E(+37.95), C(+57.02)	22	-0.1	161.39	65	27	27	16601	RecName: Full=Struthiocalcin-2; Short=SCA-2
Blank_post modern OES	1	2	gi|46396751	L.EDTTDFATWDVELC(+57.02)SDR.K	Y	25.27	2058.85	-1	1030.43	2	59.61	700	1	117	133	C(+57.02)	17	-14.2	161.39	65	27	27	16601	RecName: Full=Struthiocalcin-2; Short=SCA-2
Blank_post modern OES	1	2	gi|46396751	R.NWEWSDGTK.L	Y	24.56	1121.48	0.1	561.746	2	40.12	248	2	88	96		9	-18.1	161.39	65	27	27	16601	RecName: Full=Struthiocalcin-2; Short=SCA-2
Blank_post modern OES	1	2	gi|46396751	R.C(+57.02)(+57.02)YGFFPQELSWR.R	Y	24.45	1645.73	0.6	823.875	2	66.13	964	1	17	28	C(+57.02), )(+57.02)	12	-4.6	161.39	65	27	27	16601	RecName: Full=Struthiocalcin-2; Short=SCA-2
Blank_post modern OES	1	2	gi|46396751	T.TDFATWDVELC(+57.02)SDR.K	Y	23.89	1713.73	0.2	857.873	2	56.6	606	1	120	133	C(+57.02)	14	-6.5	161.39	65	27	27	16601	RecName: Full=Struthiocalcin-2; Short=SCA-2
Blank_post modern OES	1	2	gi|46396751	R.RNWEWSDGTKLDYGSWYR.D	Y	21.95	2318.05	1.4	773.692	3	94.05	1318	1	87	104		18	-31.5	161.39	65	27	27	16601	RecName: Full=Struthiocalcin-2; Short=SCA-2
Blank_post modern OES	1	2	gi|46396751	G.F(+57.02)FPQELSWR.R	Y	21.94	1265.62	0.1	633.817	2	58.66	660	1	20	28	F(+57.02)	9	-5.4	161.39	65	27	27	16601	RecName: Full=Struthiocalcin-2; Short=SCA-2
Blank_post modern OES	1	2	gi|46396751	R.RRAC(+57.02)VALEDTTDFATW.D	Y	21.71	1910.89	0.6	637.972	3	52.84	487	4	110	125	C(+57.02)	16	-3.8	161.39	65	27	27	16601	RecName: Full=Struthiocalcin-2; Short=SCA-2
Blank_post modern OES	1	2	gi|46396751	A.EGFC(+57.02)QRL.G	Y	21.28	908.417	0	455.216	2	34.66	179	2	31	37	C(+57.02)	7	-2.8	161.39	65	27	27	16601	RecName: Full=Struthiocalcin-2; Short=SCA-2
Blank_post modern OES	1	2	gi|46396751	R.RAC(+57.02)VALEDTTDFATWDVELC(+57.02)SDRKPFIC(+57.02)EYR.T	Y	21.14	3822.74	1.4	956.695	4	59.96	713	2	111	141	C(+57.02), C(+57.02), C(+57.02)	31	-9.6	161.39	65	27	27	16601	RecName: Full=Struthiocalcin-2; Short=SCA-2
Blank_post modern OES	1	2	gi|46396751	G.WIPFDGRC(+57.02)YGFFPQ.E	Y	21.13	1788.81	1.2	895.413	2	69.63	1045	10	10	23	C(+57.02)	14	-2.3	161.39	65	27	27	16601	RecName: Full=Struthiocalcin-2; Short=SCA-2
Blank_post modern OES	1	2	gi|46396751	G.WIPFDGRC(+57.02)YG.F	Y	21.06	1269.56	0.6	635.788	2	51.7	457	18	10	19	C(+57.02)	10	-2.8	161.39	65	27	27	16601	RecName: Full=Struthiocalcin-2; Short=SCA-2
Blank_post modern OES	1	2	gi|46396751	R.AC(+57.02)VALED(+17.03)TTDFATW.D	Y	20.08	1615.72	1	808.867	2	67.09	995	1	112	125	C(+57.02), D(+17.03)	14	5.2	161.39	65	27	27	16601	RecName: Full=Struthiocalcin-2; Short=SCA-2
Blank_post modern OES	1	2	gi|46396751	RERAGC(+57.02)AKGWIPFDGRC(+57.02)YG.F	Y	19.26	2255.05	0.4	564.769	4	47.6	364	3	1	19	C(+57.02), C(+57.02)	19	-13.9	161.39	65	27	27	16601	RecName: Full=Struthiocalcin-2; Short=SCA-2
Blank_post modern OES	1	2	gi|46396751	R.RAC(+57.02)VALEDTTDFATWDVELC(+57.02)SDRKPFIC(+57.02)EYRT	Y	18.51	3923.79	0.7	981.956	4	61.8	800	2	111	142	C(+57.02), C(+57.02), C(+57.02)	32	-10.3	161.39	65	27	27	16601	RecName: Full=Struthiocalcin-2; Short=SCA-2
Blank_post modern OES	1	2	gi|46396751	R.RAC(+57.02)VALEDTTDFATW(+15.99)DVELC(+57.02)SDR.K	Y	18.22	2745.2	0.8	916.075	3	55.18	571	4	111	133	C(+57.02), W(+15.99), C(+57.02)	23	-4.6	161.39	65	27	27	16601	RecName: Full=Struthiocalcin-2; Short=SCA-2
Blank_post modern OES	1	2	gi|46396751	R.AC(+57.02)VALEDTTDFATW.D	Y	17.88	1598.69	1.4	800.355	2	66.95	990	1	112	125	C(+57.02)	14	5.2	161.39	65	27	27	16601	RecName: Full=Struthiocalcin-2; Short=SCA-2
Blank_post modern OES	1	2	gi|46396751	R.RAEGFC(+57.02)QR.L	Y	16.55	1022.47	0.8	512.244	2	21.05	51	1	29	36	C(+57.02)	8	-9.3	161.39	65	27	27	16601	RecName: Full=Struthiocalcin-2; Short=SCA-2
Blank_post modern OES	3	3	gi|50892957	K.C(+57.02)AHTALYAGYSGAFLC(+57.02)LK.D	Y	42.72	2001.94	0.5	668.322	3	52.55	478	5	200	217	C(+57.02), C(+57.02)	18	14.4	107.48	23	15	15	77090	iron binding protein [Struthio camelus]
Blank_post modern OES	3	3	gi|50892957	R.WSVVSGEVDC(+57.02)AVGANTK.E	Y	36.41	1777.83	0.3	889.923	2	46.62	336	2	379	395	C(+57.02)	17	4.5	107.48	23	15	15	77090	iron binding protein [Struthio camelus]
Blank_post modern OES	3	3	gi|50892957	H.TALYAGYSGAFLC(+57.02)LK.D	Y	28.94	1633.82	0.7	817.917	2	58.47	651	1	203	217	C(+57.02)	15	13.3	107.48	23	15	15	77090	iron binding protein [Struthio camelus]
Blank_post modern OES	3	3	gi|50892957	R.C(+57.02)LVEQGDVAFIK.H	Y	28.13	1377.7	0.1	689.855	2	48.19	376	2	546	557	C(+57.02)	12	9	107.48	23	15	15	77090	iron binding protein [Struthio camelus]
Blank_post modern OES	3	3	gi|50892957	R.SAGWHIPIGTLVR.R	Y	26.98	1405.78	0.3	469.602	3	51.93	465	4	141	153		13	6.3	107.48	23	15	15	77090	iron binding protein [Struthio camelus]
Blank_post modern OES	3	3	gi|50892957	K.AC(+57.02)HWAR.V	Y	25.56	799.355	0.2	400.685	2	21.3	53	1	259	264	C(+57.02)	6	-2.5	107.48	23	15	15	77090	iron binding protein [Struthio camelus]
Blank_post modern OES	3	3	gi|50892957	K.FFSASC(+57.02)VPGATEK.N	Y	24.68	1399.64	0	700.829	2	39.79	241	4	174	186	C(+57.02)	13	4.2	107.48	23	15	15	77090	iron binding protein [Struthio camelus]
Blank_post modern OES	3	3	gi|50892957	K.YYGYTGAFR.C	Y	24.07	1096.5	0.1	549.256	2	40.14	249	5	537	545		9	-5.3	107.48	23	15	15	77090	iron binding protein [Struthio camelus]
Blank_post modern OES	3	3	gi|50892957	R.IPPLTDYQLYLGFEYYSAIQNLR.K	Y	23.95	2776.41	3.4	1389.22	2	78.5	1176	1	328	350		23	-3.5	107.48	23	15	15	77090	iron binding protein [Struthio camelus]
Blank_post modern OES	3	3	gi|50892957	K.RIPPLTDYQLYLGFEYYSAIQNLR.K	Y	23.71	2932.51	2.3	978.514	3	73.13	1103	1	327	350		24	-8	107.48	23	15	15	77090	iron binding protein [Struthio camelus]
Blank_post modern OES	3	3	gi|50892957	R.VPAHAVVAR.A	Y	23.49	918.54	-0.4	460.277	2	21.98	60	1	265	273		9	8.7	107.48	23	15	15	77090	iron binding protein [Struthio camelus]
Blank_post modern OES	3	3	gi|50892957	K.AGEPASYFAVAVVK.K	Y	22.92	1407.74	0.2	704.877	2	51.89	463	1	441	454		14	11.1	107.48	23	15	15	77090	iron binding protein [Struthio camelus]
Blank_post modern OES	3	3	gi|50892957	K.VPTHAVISRPEK.A	Y	17.28	1332.75	0.4	445.258	3	23.7	88	1	605	616		12	-5.1	107.48	23	15	15	77090	iron binding protein [Struthio camelus]
Blank_post modern OES	3	3	gi|50892957	K.SC(+57.02)HTAVGR.T	Y	17	886.408	-0.1	444.211	2	18.91	35	1	470	477	C(+57.02)	8	-1.1	107.48	23	15	15	77090	iron binding protein [Struthio camelus]
Blank_post modern OES	3	3	gi|50892957	G.L(+57.02)GPYNLKPI.V	Y	16.55	1070.61	0.7	536.314	2	48.99	391	2	88	96	L(+57.02)	9	-0.2	107.48	23	15	15	77090	iron binding protein [Struthio camelus]
Blank_post modern OES	9	19	gi|697455783	R.GLEAGTEYTISLVAEK.G	Y	43.51	1679.86	0.9	840.939	2	54.44	543	2	1043	1058		16	1.2	74.89	2	3	3	231606	PREDICTED: tenascin isoform X3 [Struthio camelus australis]
Blank_post modern OES	9	19	gi|697455783	K.GISFSDITENSATVSWTPPR.T	Y	42.98	2164.04	1.2	1083.03	2	59.89	710	2	1626	1645		20	-7	74.89	2	3	3	231606	PREDICTED: tenascin isoform X3 [Struthio camelus australis]
Blank_post modern OES	9	19	gi|697455783	R.LSWTADDGVFDSFVLK.I	Y	18.07	1798.88	1.8	900.448	2	69.25	1037	1	1549	1564		16	5.4	74.89	2	3	3	231606	PREDICTED: tenascin isoform X3 [Struthio camelus australis]
Blank_post modern OES	9	18	gi|697455750	R.GLEAGTEYTISLVAEK.G	Y	43.51	1679.86	0.9	840.939	2	54.44	543	2	1043	1058		16	1.2	74.89	3	3	3	201973	PREDICTED: tenascin isoform X1 [Struthio camelus australis]
Blank_post modern OES	9	18	gi|697455750	K.GISFSDITENSATVSWTPPR.T	Y	42.98	2164.04	1.2	1083.03	2	59.89	710	2	1352	1371		20	-7	74.89	3	3	3	201973	PREDICTED: tenascin isoform X1 [Struthio camelus australis]
Blank_post modern OES	9	18	gi|697455750	R.LSWTADDGVFDSFVLK.I	Y	18.07	1798.88	1.8	900.448	2	69.25	1037	1	1275	1290		16	5.4	74.89	3	3	3	201973	PREDICTED: tenascin isoform X1 [Struthio camelus australis]
Blank_post modern OES	9	17	gi|697455757	R.GLEAGTEYTISLVAEK.G	Y	43.51	1679.86	0.9	840.939	2	54.44	543	2	1043	1058		16	1.2	74.89	3	3	3	182068	PREDICTED: tenascin isoform X2 [Struthio camelus australis]
Blank_post modern OES	9	17	gi|697455757	K.GISFSDITENSATVSWTPPR.T	Y	42.98	2164.04	1.2	1083.03	2	59.89	710	2	1170	1189		20	-7	74.89	3	3	3	182068	PREDICTED: tenascin isoform X2 [Struthio camelus australis]
Blank_post modern OES	9	17	gi|697455757	R.LSWTADDGVFDSFVLK.I	Y	18.07	1798.88	1.8	900.448	2	69.25	1037	1	1093	1108		16	5.4	74.89	3	3	3	182068	PREDICTED: tenascin isoform X2 [Struthio camelus australis]
Blank_post modern OES	6	9	gi|697484581	K.DC(+57.02)LC(+57.02)SAIATYATAC(+57.02)AR.K	Y	34.96	1802.78	1.1	902.396	2	54.62	551	1	628	643	C(+57.02), C(+57.02), C(+57.02)	16	13.3	71.92	3	6	6	314014	PREDICTED: von Willebrand factor [Struthio camelus australis]
Blank_post modern OES	6	9	gi|697484581	G.I(+57.02)NVIPIGIIPNADIQELR.R	Y	34.77	2044.17	1.7	1023.09	2	69.3	1038	1	1625	1642	I(+57.02)	18	11.2	71.92	3	6	6	314014	PREDICTED: von Willebrand factor [Struthio camelus australis]
Blank_post modern OES	6	9	gi|697484581	K.IDINGNIQILLQEK.Y	Y	21.26	1609.9	1.7	805.961	2	61.41	777	1	148	161		14	0.3	71.92	3	6	6	314014	PREDICTED: von Willebrand factor [Struthio camelus australis]
Blank_post modern OES	6	9	gi|697484581	K.LENFEDLTSVVTLNSEFINK.L	Y	20.56	2311.16	1.9	1156.59	2	69.81	1047	1	1850	1869		20	-1.5	71.92	3	6	6	314014	PREDICTED: von Willebrand factor [Struthio camelus australis]
Blank_post modern OES	6	9	gi|697484581	R.ILKLENFEDLTSVVTLNSEFINK.L	Y	20.27	2665.42	0.7	889.482	3	69.82	1049	2	1847	1869		23	2.9	71.92	3	6	6	314014	PREDICTED: von Willebrand factor [Struthio camelus australis]
Blank_post modern OES	6	9	gi|697484581	K.RLDIAFIFEGSENVGEK.N	Y	19.74	1922.97	0.6	641.999	3	59.62	701	3	1498	1514		17	-3.1	71.92	3	6	6	314014	PREDICTED: von Willebrand factor [Struthio camelus australis]
Blank_post modern OES	6	8	gi|678214590	K.DC(+57.02)LC(+57.02)SAIATYATAC(+57.02)AR.K	Y	34.96	1802.78	1.1	902.396	2	54.62	551	1	617	632	C(+57.02), C(+57.02), C(+57.02)	16	13.3	71.92	3	6	6	312287	von Willebrand factor partial [Struthio camelus australis]
Blank_post modern OES	6	8	gi|678214590	G.I(+57.02)NVIPIGIIPNADIQELR.R	Y	34.77	2044.17	1.7	1023.09	2	69.3	1038	1	1611	1628	I(+57.02)	18	11.2	71.92	3	6	6	312287	von Willebrand factor partial [Struthio camelus australis]
Blank_post modern OES	6	8	gi|678214590	K.IDINGNIQILLQEK.Y	Y	21.26	1609.9	1.7	805.961	2	61.41	777	1	137	150		14	0.3	71.92	3	6	6	312287	von Willebrand factor partial [Struthio camelus australis]
Blank_post modern OES	6	8	gi|678214590	K.LENFEDLTSVVTLNSEFINK.L	Y	20.56	2311.16	1.9	1156.59	2	69.81	1047	1	1836	1855		20	-1.5	71.92	3	6	6	312287	von Willebrand factor partial [Struthio camelus australis]
Blank_post modern OES	6	8	gi|678214590	R.ILKLENFEDLTSVVTLNSEFINK.L	Y	20.27	2665.42	0.7	889.482	3	69.82	1049	2	1833	1855		23	2.9	71.92	3	6	6	312287	von Willebrand factor partial [Struthio camelus australis]
Blank_post modern OES	6	8	gi|678214590	K.RLDIAFIFEGSENVGEK.N	Y	19.74	1922.97	0.6	641.999	3	59.62	701	3	1484	1500		17	-3.1	71.92	3	6	6	312287	von Willebrand factor partial [Struthio camelus australis]
Blank_post modern OES	5	6	gi|678218938	G.FWIFGDDTALN(+.98)GIRLV.C	Y	29.3	1836.94	2.5	919.48	2	78.77	1185	1	61	76	N(+.98)	16	10.8	71.03	35	9	9	20027	Vitelline membrane outer layer protein 1 partial [Struthio camelus australis]
Blank_post modern OES	5	6	gi|678218938	R.LVC(+57.02)TDGTIVESSVGPWGTWTK.A	Y	28.35	2292.11	2.1	1147.06	2	59.97	715	4	75	95	C(+57.02)	21	3.5	71.03	35	9	9	20027	Vitelline membrane outer layer protein 1 partial [Struthio camelus australis]
Blank_post modern OES	5	6	gi|678218938	K.VEPYQGFWIFGDDTALNGIR.L	Y	24.48	2297.11	2.5	1149.57	2	72.43	1091	1	55	74		20	-3.3	71.03	35	9	9	20027	Vitelline membrane outer layer protein 1 partial [Struthio camelus australis]
Blank_post modern OES	5	6	gi|678218938	G.F(+57.02)ELKVEPY.Q	Y	21.05	1080.55	0.4	541.282	2	50.1	418	2	51	58	F(+57.02)	8	-3	71.03	35	9	9	20027	Vitelline membrane outer layer protein 1 partial [Struthio camelus australis]
Blank_post modern OES	5	6	gi|678218938	G.Y(+57.02)AAGFELKVEPYQG.F	Y	20.7	1627.79	0.4	814.902	2	51.96	466	1	47	60	Y(+57.02)	14	-5	71.03	35	9	9	20027	Vitelline membrane outer layer protein 1 partial [Struthio camelus australis]
Blank_post modern OES	5	6	gi|678218938	G.I(+57.02)C(+57.02)GLQTK.V	Y	19.66	875.453	0.3	438.734	2	27.97	130	1	158	164	I(+57.02), C(+57.02)	7	2.3	71.03	35	9	9	20027	Vitelline membrane outer layer protein 1 partial [Struthio camelus australis]
Blank_post modern OES	5	6	gi|678218938	K.AQLC(+57.02)PSNK.M	Y	19.42	916.444	-0.5	459.229	2	21.49	54	1	96	103	C(+57.02)	8	-5.2	71.03	35	9	9	20027	Vitelline membrane outer layer protein 1 partial [Struthio camelus australis]
Blank_post modern OES	5	6	gi|678218938	A.AGFELKVEPY.Q	Y	16.69	1151.59	0.5	576.801	2	51.05	440	1	49	58		10	-1.6	71.03	35	9	9	20027	Vitelline membrane outer layer protein 1 partial [Struthio camelus australis]
Blank_post modern OES	5	6	gi|678218938	G.Y(+57.02)AAGFELKVEPY.Q	Y	16.63	1442.71	0.2	722.361	2	54.32	538	1	47	58	Y(+57.02)	12	-1.1	71.03	35	9	9	20027	Vitelline membrane outer layer protein 1 partial [Struthio camelus australis]
Blank_post modern OES	5	7	gi|697508924	G.FWIFGDDTALN(+.98)GIRLV.C	Y	29.3	1836.94	2.5	919.48	2	78.77	1185	1	64	79	N(+.98)	16	10.8	71.03	34	9	9	20507	PREDICTED: vitelline membrane outer layer protein 1-like [Struthio camelus australis]
Blank_post modern OES	5	7	gi|697508924	R.LVC(+57.02)TDGTIVESSVGPWGTWTK.A	Y	28.35	2292.11	2.1	1147.06	2	59.97	715	4	78	98	C(+57.02)	21	3.5	71.03	34	9	9	20507	PREDICTED: vitelline membrane outer layer protein 1-like [Struthio camelus australis]
Blank_post modern OES	5	7	gi|697508924	K.VEPYQGFWIFGDDTALNGIR.L	Y	24.48	2297.11	2.5	1149.57	2	72.43	1091	1	58	77		20	-3.3	71.03	34	9	9	20507	PREDICTED: vitelline membrane outer layer protein 1-like [Struthio camelus australis]
Blank_post modern OES	5	7	gi|697508924	G.F(+57.02)ELKVEPY.Q	Y	21.05	1080.55	0.4	541.282	2	50.1	418	2	54	61	F(+57.02)	8	-3	71.03	34	9	9	20507	PREDICTED: vitelline membrane outer layer protein 1-like [Struthio camelus australis]
Blank_post modern OES	5	7	gi|697508924	G.Y(+57.02)AAGFELKVEPYQG.F	Y	20.7	1627.79	0.4	814.902	2	51.96	466	1	50	63	Y(+57.02)	14	-5	71.03	34	9	9	20507	PREDICTED: vitelline membrane outer layer protein 1-like [Struthio camelus australis]
Blank_post modern OES	5	7	gi|697508924	G.I(+57.02)C(+57.02)GLQTK.V	Y	19.66	875.453	0.3	438.734	2	27.97	130	1	161	167	I(+57.02), C(+57.02)	7	2.3	71.03	34	9	9	20507	PREDICTED: vitelline membrane outer layer protein 1-like [Struthio camelus australis]
Blank_post modern OES	5	7	gi|697508924	K.AQLC(+57.02)PSNK.M	Y	19.42	916.444	-0.5	459.229	2	21.49	54	1	99	106	C(+57.02)	8	-5.2	71.03	34	9	9	20507	PREDICTED: vitelline membrane outer layer protein 1-like [Struthio camelus australis]
Blank_post modern OES	5	7	gi|697508924	A.AGFELKVEPY.Q	Y	16.69	1151.59	0.5	576.801	2	51.05	440	1	52	61		10	-1.6	71.03	34	9	9	20507	PREDICTED: vitelline membrane outer layer protein 1-like [Struthio camelus australis]
Blank_post modern OES	5	7	gi|697508924	G.Y(+57.02)AAGFELKVEPY.Q	Y	16.63	1442.71	0.2	722.361	2	54.32	538	1	50	61	Y(+57.02)	12	-1.1	71.03	34	9	9	20507	PREDICTED: vitelline membrane outer layer protein 1-like [Struthio camelus australis]
Blank_post modern OES	4	10	gi|678217626	R.LATTGELYLAWK.D	Y	42.63	1364.73	0.6	683.375	2	55.52	582	10	276	287		12	3.6	67.61	1	3	3	223645	Aggrecan core protein [Struthio camelus australis]
Blank_post modern OES	4	10	gi|678217626	K.FTFQEAFDK.C	Y	31.37	1131.52	0.3	566.769	2	49.01	392	2	260	268		9	-4.9	67.61	1	3	3	223645	Aggrecan core protein [Struthio camelus australis]
Blank_post modern OES	4	10	gi|678217626	K.IPEQSPLR.V	Y	16.46	938.519	0.3	470.267	2	29.87	140	1	33	40		8	-7.2	67.61	1	3	3	223645	Aggrecan core protein [Struthio camelus australis]
Blank_post modern OES	4	11	gi|697501075	R.LATTGELYLAWK.D	Y	42.63	1364.73	0.6	683.375	2	55.52	582	10	276	287		12	3.6	67.61	1	3	3	223665	PREDICTED: aggrecan core protein [Struthio camelus australis]
Blank_post modern OES	4	11	gi|697501075	K.FTFQEAFDK.C	Y	31.37	1131.52	0.3	566.769	2	49.01	392	2	260	268		9	-4.9	67.61	1	3	3	223665	PREDICTED: aggrecan core protein [Struthio camelus australis]
Blank_post modern OES	4	11	gi|697501075	K.IPEQSPLR.V	Y	16.46	938.519	0.3	470.267	2	29.87	140	1	33	40		8	-7.2	67.61	1	3	3	223665	PREDICTED: aggrecan core protein [Struthio camelus australis]
Blank_post modern OES	12	23	sp|ALBU_HUMAN|	K.KVPQVSTPTLVEVSR.N	Y	29.79	1638.93	0.5	547.318	3	41.12	263	1	438	452		15	-1	49.83	7	4	4	69367	sp|ALBU_HUMAN|
Blank_post modern OES	12	23	sp|ALBU_HUMAN|	Q.LGEYG(sub K)FQNALLVR.Y	Y	19.29	1478.79	0.1	740.401	2	54.84	556	1	422	434	G(sub K)	13	3.1	49.83	7	4	4	69367	sp|ALBU_HUMAN|
Blank_post modern OES	12	23	sp|ALBU_HUMAN|	K.LVTDLTK.V	Y	18.42	788.464	0.1	395.24	2	31.68	153	1	258	264		7	3	49.83	7	4	4	69367	sp|ALBU_HUMAN|
Blank_post modern OES	12	23	sp|ALBU_HUMAN|	K.YLYEIAR.R	Y	17	926.486	0.8	464.251	2	39.98	244	1	162	168		7	-0.5	49.83	7	4	4	69367	sp|ALBU_HUMAN|
Blank_post modern OES	7	15	gi|678218290	R.VAPEEHPVLLTEAPLNPK.A	Y	28.51	1953.06	2	652.028	3	45.24	313	1	97	114		18	-4.8	49.06	11	3	3	41836	Actin cytoplasmic type 5 [Struthio camelus australis]
Blank_post modern OES	7	15	gi|678218290	K.AGFAGDDAPR.A	Y	24.94	975.441	1.1	488.728	2	27.03	125	1	20	29		10	-5.7	49.06	11	3	3	41836	Actin cytoplasmic type 5 [Struthio camelus australis]
Blank_post modern OES	7	15	gi|678218290	K.DSYVGDEAQSKR.G	Y	24.22	1353.62	0	677.815	2	22.8	74	1	52	63		12	-19.7	49.06	11	3	3	41836	Actin cytoplasmic type 5 [Struthio camelus australis]
Blank_post modern OES	7	16	gi|697505172	R.VAPEEHPVLLTEAPLNPK.A	Y	28.51	1953.06	2	652.028	3	45.24	313	1	97	114		18	-4.8	49.06	11	3	3	41836	PREDICTED: actin cytoplasmic type 5 [Struthio camelus australis]
Blank_post modern OES	7	16	gi|697505172	K.AGFAGDDAPR.A	Y	24.94	975.441	1.1	488.728	2	27.03	125	1	20	29		10	-5.7	49.06	11	3	3	41836	PREDICTED: actin cytoplasmic type 5 [Struthio camelus australis]
Blank_post modern OES	7	16	gi|697505172	K.DSYVGDEAQSKR.G	Y	24.22	1353.62	0	677.815	2	22.8	74	1	52	63		12	-19.7	49.06	11	3	3	41836	PREDICTED: actin cytoplasmic type 5 [Struthio camelus australis]
Blank_post modern OES	7	13	gi|697438274	R.VAPEEHPVLLTEAPLNPK.A	Y	28.51	1953.06	2	652.028	3	45.24	313	1	96	113		18	-4.8	49.06	11	3	3	41737	PREDICTED: actin cytoplasmic 1 [Struthio camelus australis]
Blank_post modern OES	7	13	gi|697438274	K.AGFAGDDAPR.A	Y	24.94	975.441	1.1	488.728	2	27.03	125	1	19	28		10	-5.7	49.06	11	3	3	41737	PREDICTED: actin cytoplasmic 1 [Struthio camelus australis]
Blank_post modern OES	7	13	gi|697438274	K.DSYVGDEAQSKR.G	Y	24.22	1353.62	0	677.815	2	22.8	74	1	51	62		12	-19.7	49.06	11	3	3	41737	PREDICTED: actin cytoplasmic 1 [Struthio camelus australis]
Blank_post modern OES	7	14	gi|661912886	R.VAPEEHPVLLTEAPLNPK.A	Y	28.51	1953.06	2	652.028	3	45.24	313	1	96	113		18	-4.8	49.06	11	3	3	41725	beta-actin [Struthio camelus]
Blank_post modern OES	7	14	gi|661912886	K.AGFAGDDAPR.A	Y	24.94	975.441	1.1	488.728	2	27.03	125	1	19	28		10	-5.7	49.06	11	3	3	41725	beta-actin [Struthio camelus]
Blank_post modern OES	7	14	gi|661912886	K.DSYVGDEAQSKR.G	Y	24.22	1353.62	0	677.815	2	22.8	74	1	51	62		12	-19.7	49.06	11	3	3	41725	beta-actin [Struthio camelus]
Blank_post modern OES	7	12	gi|678208200	R.VAPEEHPVLLTEAPLNPK.A	Y	28.51	1953.06	2	652.028	3	45.24	313	1	95	112		18	-4.8	49.06	11	3	3	41606	Actin cytoplasmic 1 partial [Struthio camelus australis]
Blank_post modern OES	7	12	gi|678208200	K.AGFAGDDAPR.A	Y	24.94	975.441	1.1	488.728	2	27.03	125	1	18	27		10	-5.7	49.06	11	3	3	41606	Actin cytoplasmic 1 partial [Struthio camelus australis]
Blank_post modern OES	7	12	gi|678208200	K.DSYVGDEAQSKR.G	Y	24.22	1353.62	0	677.815	2	22.8	74	1	50	61		12	-19.7	49.06	11	3	3	41606	Actin cytoplasmic 1 partial [Struthio camelus australis]
Blank_post modern OES	7	20	gi|697479256	R.VAPEEHPVLLTEAPLNPK.A	Y	28.51	1953.06	2	652.028	3	45.24	313	1	96	113		18	-4.8	49.06	11	3	3	40987	PREDICTED: actin cytoplasmic 2-like [Struthio camelus australis]
Blank_post modern OES	7	20	gi|697479256	K.AGFAGDDAPR.A	Y	24.94	975.441	1.1	488.728	2	27.03	125	1	19	28		10	-5.7	49.06	11	3	3	40987	PREDICTED: actin cytoplasmic 2-like [Struthio camelus australis]
Blank_post modern OES	7	20	gi|697479256	K.DSYVGDEAQSKR.G	Y	24.22	1353.62	0	677.815	2	22.8	74	1	51	62		12	-19.7	49.06	11	3	3	40987	PREDICTED: actin cytoplasmic 2-like [Struthio camelus australis]
Blank_post modern OES	8	22	gi|697509029	K.RLPC(+57.02)SEGYLSIVIQDM(+15.99)C(+57.02)R.K	Y	25.07	2212.04	0.6	738.356	3	52.76	485	1	491	508	C(+57.02), M(+15.99), C(+57.02)	18	3.3	44.55	7	3	3	73124	PREDICTED: serum albumin-like [Struthio camelus australis]
Blank_post modern OES	8	22	gi|697509029	K.SLPTIFLDEIC(+57.02)K.V	Y	24.36	1434.74	0.8	718.379	2	63.48	876	1	92	103	C(+57.02)	12	7.9	44.55	7	3	3	73124	PREDICTED: serum albumin-like [Struthio camelus australis]
Blank_post modern OES	8	22	gi|697509029	K.AVAM(+15.99)ITFAQYLQR.C	Y	21.88	1526.79	2	764.404	2	54.86	559	1	48	60	M(+15.99)	13	9.1	44.55	7	3	3	73124	PREDICTED: serum albumin-like [Struthio camelus australis]
Blank_post modern OES	8	21	gi|678218948	K.RLPC(+57.02)SEGYLSIVIQDM(+15.99)C(+57.02)R.K	Y	25.07	2212.04	0.6	738.356	3	52.76	485	1	474	491	C(+57.02), M(+15.99), C(+57.02)	18	3.3	44.55	7	3	3	68640	Serum albumin partial [Struthio camelus australis]
Blank_post modern OES	8	21	gi|678218948	K.SLPTIFLDEIC(+57.02)K.V	Y	24.36	1434.74	0.8	718.379	2	63.48	876	1	92	103	C(+57.02)	12	7.9	44.55	7	3	3	68640	Serum albumin partial [Struthio camelus australis]
Blank_post modern OES	8	21	gi|678218948	K.AVAM(+15.99)ITFAQYLQR.C	Y	21.88	1526.79	2	764.404	2	54.86	559	1	48	60	M(+15.99)	13	9.1	44.55	7	3	3	68640	Serum albumin partial [Struthio camelus australis]
Blank_post modern OES	10	43	gi|678219803	K.C(+57.02)NFC(+57.02)NAVVESSGTLTLR.H	Y	44.31	1926.89	0.5	964.454	2	51.83	461	3	185	201	C(+57.02), C(+57.02)	17	7.2	44.31	8	1	1	22348	Ovomucoid [Struthio camelus australis]
Blank_post modern OES	10	44	gi|697514088	K.C(+57.02)NFC(+57.02)NAVVESSGTLTLR.H	Y	44.31	1926.89	0.5	964.454	2	51.83	461	3	185	201	C(+57.02), C(+57.02)	17	7.2	44.31	8	1	1	22348	PREDICTED: ovomucoid [Struthio camelus australis]
Blank_post modern OES	10	42	gi|124801	K.C(+57.02)NFC(+57.02)NAVVESSGTLTLR.H	Y	44.31	1926.89	0.5	964.454	2	51.83	461	3	33	49	C(+57.02), C(+57.02)	17	7.2	44.31	31	1	1	5915	RecName: Full=Ovomucoid
Blank_post PP30_LOT 4683	1	1	gi|46396750	K.HYSALDDDDYPK.G	Y	41.31	1437.6	0.1	719.81	2	37.88	72	2	88	99		12	-20.5	119.34	54	20	20	15353	RecName: Full=Struthiocalcin-1; Short=SCA-1
Blank_post PP30_LOT 4683	1	1	gi|46396750	G.E(-18.01)EEEDVWIGLFR.W	Y	39.12	1502.7	-1.7	752.358	2	79.58	142	1	63	74	E(-18.01)	12	-8	119.34	54	20	20	15353	RecName: Full=Struthiocalcin-1; Short=SCA-1
Blank_post PP30_LOT 4683	1	1	gi|46396750	G.N(+57.02)C(+57.02)YGYFR.Y	Y	35.12	1035.42	0.4	518.719	2	40.67	81	1	13	19	N(+57.02), C(+57.02)	7	-5.7	119.34	54	20	20	15353	RecName: Full=Struthiocalcin-1; Short=SCA-1
Blank_post PP30_LOT 4683	1	1	gi|46396750	H.GEEEEDVWIGLFR.W	Y	33.67	1577.74	1.3	789.876	2	70.8	134	1	62	74		13	-8.4	119.34	54	20	20	15353	RecName: Full=Struthiocalcin-1; Short=SCA-1
Blank_post PP30_LOT 4683	1	1	gi|46396750	E.DVW(+31.99)IGLFR.W	Y	31.75	1036.53	1	519.275	2	69.55	130	1	67	74	W(+31.99)	8	6	119.34	54	20	20	15353	RecName: Full=Struthiocalcin-1; Short=SCA-1
Blank_post PP30_LOT 4683	1	1	gi|46396750	R.YELPWK.R	Y	31.57	834.428	0.3	418.221	2	50.16	107	5	20	25		6	-7.4	119.34	54	20	20	15353	RecName: Full=Struthiocalcin-1; Short=SCA-1
Blank_post PP30_LOT 4683	1	1	gi|46396750	E.DVWIGLFR.W	Y	30.91	1004.54	1.5	503.28	2	75.11	137	4	67	74		8	6	119.34	54	20	20	15353	RecName: Full=Struthiocalcin-1; Short=SCA-1
Blank_post PP30_LOT 4683	1	1	gi|46396750	R.YELPWKR.A	Y	27.8	990.529	0.2	496.272	2	44.34	90	2	20	26		7	-11.9	119.34	54	20	20	15353	RecName: Full=Struthiocalcin-1; Short=SCA-1
Blank_post PP30_LOT 4683	1	1	gi|46396750	S.ALDDDDYPK.G	Y	26.8	1050.45	0.6	526.233	2	35.51	65	1	91	99		9	-15.2	119.34	54	20	20	15353	RecName: Full=Struthiocalcin-1; Short=SCA-1
Blank_post PP30_LOT 4683	1	1	gi|46396750	R.GN(+.98)C(+57.02)YGYFR.Y	Y	25.88	1036.41	-4.4	519.209	2	89.87	188	3	12	19	N(+.98), C(+57.02)	8	-6.1	119.34	54	20	20	15353	RecName: Full=Struthiocalcin-1; Short=SCA-1
Blank_post PP30_LOT 4683	1	1	gi|46396750	Y.SALDDDDYPK.G	Y	25.78	1137.48	0.3	569.749	2	37.65	70	1	90	99		10	-16	119.34	54	20	20	15353	RecName: Full=Struthiocalcin-1; Short=SCA-1
Blank_post PP30_LOT 4683	1	1	gi|46396750	R.AGAHLASIH.T	Y	25.49	875.461	-0.2	438.738	2	28.28	52	1	36	44		9	6.1	119.34	54	20	20	15353	RecName: Full=Struthiocalcin-1; Short=SCA-1
Blank_post PP30_LOT 4683	1	1	gi|46396750	K.GW(+3.99)LDFR.G	Y	23.78	796.387	0.5	399.201	2	53.18	115	1	6	11	W(+3.99)	6	-2.7	119.34	54	20	20	15353	RecName: Full=Struthiocalcin-1; Short=SCA-1
Blank_post PP30_LOT 4683	1	1	gi|46396750	E.DVW(+3.99)IGLFR.W	Y	23.66	1008.54	0.7	505.277	2	70.6	133	1	67	74	W(+3.99)	8	6	119.34	54	20	20	15353	RecName: Full=Struthiocalcin-1; Short=SCA-1
Blank_post PP30_LOT 4683	1	1	gi|46396750	G.YFRYELPWKRA.E	Y	23.47	1527.8	-4	510.272	3	94.49	222	4	17	27		11	-13.1	119.34	54	20	20	15353	RecName: Full=Struthiocalcin-1; Short=SCA-1
Blank_post PP30_LOT 4683	1	1	gi|46396750	E.DVWIGLFRWN(+.98).S	Y	20.13	1305.65	-0.7	653.832	2	79.73	147	1	67	76	N(+.98)	10	1.6	119.34	54	20	20	15353	RecName: Full=Struthiocalcin-1; Short=SCA-1
Blank_post PP30_LOT 4683	1	1	gi|46396750	A.SIHTSEEHRAI.A	Y	19.63	1278.63	0.1	427.218	3	27.27	49	1	42	52		11	-9.4	119.34	54	20	20	15353	RecName: Full=Struthiocalcin-1; Short=SCA-1
Blank_post PP30_LOT 4683	1	1	gi|46396750	R.AEAW(+3.99)C(+57.02)R.S	Y	19.15	795.333	-0.3	398.674	2	26.97	47	1	27	32	W(+3.99), C(+57.02)	6	-2.8	119.34	54	20	20	15353	RecName: Full=Struthiocalcin-1; Short=SCA-1
Blank_post PP30_LOT 4683	1	1	gi|46396750	R.YELT(sub P)WKR.A	Y	18.81	994.524	1	498.269	2	43.14	87	1	20	26	T(sub P)	7	-11	119.34	54	20	20	15353	RecName: Full=Struthiocalcin-1; Short=SCA-1
Blank_post PP30_LOT 4683	1	1	gi|46396750	T.SEEHRAI.A	Y	18.41	840.409	-0.7	421.212	2	22.85	32	1	46	52		7	-9.2	119.34	54	20	20	15353	RecName: Full=Struthiocalcin-1; Short=SCA-1
Blank_post PP30_LOT 4683	1	1	gi|46396750	R.YELPW(+3.99)K.R	Y	18.39	838.423	0	420.219	2	50.16	106	1	20	25	W(+3.99)	6	-7.4	119.34	54	20	20	15353	RecName: Full=Struthiocalcin-1; Short=SCA-1
Blank_post PP30_LOT 4683	1	1	gi|46396750	A.SIHP(sub T)SEEH.R	Y	17.9	934.414	0.2	468.215	2	23.2	36	1	42	49	P(sub T)	8	-12.1	119.34	54	20	20	15353	RecName: Full=Struthiocalcin-1; Short=SCA-1
Blank_post PP30_LOT 4683	1	1	gi|46396750	E.DVWIGLFRW.N	Y	16.66	1190.62	-2.1	596.318	2	79.63	144	1	67	75		9	5.1	119.34	54	20	20	15353	RecName: Full=Struthiocalcin-1; Short=SCA-1
Blank_post PP30_LOT 4683	2	2	gi|46396751	R.AC(+57.02)VALEDTTDFATWDVELC(+57.02)SDR.K	Y	35.72	2573.11	3	1287.56	2	70.39	132	2	112	133	C(+57.02), C(+57.02)	22	-0.1	75.61	45	7	7	16601	RecName: Full=Struthiocalcin-2; Short=SCA-2
Blank_post PP30_LOT 4683	2	2	gi|46396751	R.AEGFC(+57.02)QR.L	Y	30.13	866.37	0.1	434.193	2	26.66	45	1	30	36	C(+57.02)	7	-4.8	75.61	45	7	7	16601	RecName: Full=Struthiocalcin-2; Short=SCA-2
Blank_post PP30_LOT 4683	2	2	gi|46396751	R.KPFIC(+57.02)EYR.T	Y	26.13	1111.55	0.5	556.782	2	39.05	74	2	134	141	C(+57.02)	8	-5	75.61	45	7	7	16601	RecName: Full=Struthiocalcin-2; Short=SCA-2
Blank_post PP30_LOT 4683	2	2	gi|46396751	K.GW(+3.99)IPFDGR.C	Y	23.59	950.461	0.6	476.238	2	56.87	119	1	9	16	W(+3.99)	8	-4	75.61	45	7	7	16601	RecName: Full=Struthiocalcin-2; Short=SCA-2
Blank_post PP30_LOT 4683	2	2	gi|46396751	R.RAC(+57.02)VALEDTTDFATW.D	Y	22.64	1754.79	1.7	878.405	2	61.77	127	1	111	125	C(+57.02)	15	0.7	75.61	45	7	7	16601	RecName: Full=Struthiocalcin-2; Short=SCA-2
Blank_post PP30_LOT 4683	2	2	gi|46396751	S.E(-18.01)EEAGEEVWIGLHRPLGR.R	Y	20.24	2058.03	1	687.017	3	58.24	121	1	69	86	E(-18.01)	18	-15.3	75.61	45	7	7	16601	RecName: Full=Struthiocalcin-2; Short=SCA-2
Blank_post PP30_LOT 4683	2	2	gi|46396751	E.E(-18.01)EAGEEVWIGLHRPLGR.R	Y	16.1	1928.99	0.2	644.003	3	57.23	120	1	70	86	E(-18.01)	17	-11.8	75.61	45	7	7	16601	RecName: Full=Struthiocalcin-2; Short=SCA-2
Blank_post PP30_LOT 4683	3	4	sp|ALBU_HUMAN|	K.KVPQVSTPTLVEVSR.N	Y	32.13	1638.93	0.2	547.317	3	45.92	96	1	438	452		15	-1	48.96	5	3	3	69367	sp|ALBU_HUMAN|
Blank_post PP30_LOT 4683	3	4	sp|ALBU_HUMAN|	K.LVTDLTK.V	Y	21.09	788.464	0	395.24	2	37.06	67	1	258	264		7	3	48.96	5	3	3	69367	sp|ALBU_HUMAN|
Blank_post PP30_LOT 4683	3	4	sp|ALBU_HUMAN|	K.YLYEIAR.R	Y	18.84	926.486	0.6	464.251	2	44.91	93	1	162	168		7	-0.5	48.96	5	3	3	69367	sp|ALBU_HUMAN|
Blank_post PP30_LOT 4683	4	3	sp|TRYP_PIG|	R.LGEHNIDVLEGNEQFINAAK.I	Y	31.74	2210.1	1.3	737.707	3	55.15	117	1	58	77		20	-8.7	48.54	16	3	3	24409	sp|TRYP_PIG|
Blank_post PP30_LOT 4683	4	3	sp|TRYP_PIG|	K.LSSPATLNSR.V	Y	21.57	1044.56	0.4	523.286	2	34.07	62	1	98	107		10	-3.3	48.54	16	3	3	24409	sp|TRYP_PIG|
Blank_post PP30_LOT 4683	4	3	sp|TRYP_PIG|	R.VATVSLPR.S	Y	18.01	841.502	0.2	421.758	2	39.91	77	1	108	115		8	6.4	48.54	16	3	3	24409	sp|TRYP_PIG|
Blank_post PP30_LOT 4683	7	9	gi|697430934	S.E(-18.01)IIN(+.98)ILVDVTITAN(+.98)IK.C	Y	37.67	1751.99	-2.2	877.001	2	80.1	167	1	118	133	E(-18.01), N(+.98), N(+.98)	16	17.2	48.21	4	2	2	48346	PREDICTED: BPI fold-containing family B member 4-like [Struthio camelus australis]
Blank_post PP30_LOT 4683	7	9	gi|697430934	L.SEIIN(+.98)ILVDVTITAN(+.98)IK.C	Y	21.07	1857.03	-1.9	929.523	2	79.62	143	1	117	133	N(+.98), N(+.98)	17	16.4	48.21	4	2	2	48346	PREDICTED: BPI fold-containing family B member 4-like [Struthio camelus australis]
Blank_post PP30_LOT 4683	7	8	gi|678205748	S.E(-18.01)IIN(+.98)ILVDVTITAN(+.98)IK.C	Y	37.67	1751.99	-2.2	877.001	2	80.1	167	1	118	133	E(-18.01), N(+.98), N(+.98)	16	17.2	48.21	4	2	2	47453	BPI fold-containing family B member 4 partial [Struthio camelus australis]
Blank_post PP30_LOT 4683	7	8	gi|678205748	L.SEIIN(+.98)ILVDVTITAN(+.98)IK.C	Y	21.07	1857.03	-1.9	929.523	2	79.62	143	1	117	133	N(+.98), N(+.98)	17	16.4	48.21	4	2	2	47453	BPI fold-containing family B member 4 partial [Struthio camelus australis]
Blank_post PP30_LOT 4683	6	6	gi|678217626	R.LATTGELYLAWK.D	Y	40.47	1364.73	1.7	683.375	2	59.31	123	2	276	287		12	3.6	40.47	1	1	1	223645	Aggrecan core protein [Struthio camelus australis]
Blank_post PP30_LOT 4683	6	7	gi|697501075	R.LATTGELYLAWK.D	Y	40.47	1364.73	1.7	683.375	2	59.31	123	2	276	287		12	3.6	40.47	1	1	1	223665	PREDICTED: aggrecan core protein [Struthio camelus australis]
Blank_post PP30_LOT 4697	1	1	gi|46396750	G.N(+57.02)C(+57.02)YGYFR.Y	Y	40.45	1035.42	0.6	518.719	2	40.35	69	1	13	19	N(+57.02), C(+57.02)	7	-5.7	106.72	39	11	11	15353	RecName: Full=Struthiocalcin-1; Short=SCA-1
Blank_post PP30_LOT 4697	1	1	gi|46396750	E.DVW(+31.99)IGLFR.W	Y	40.24	1036.53	1.2	519.275	2	69.34	94	1	67	74	W(+31.99)	8	6	106.72	39	11	11	15353	RecName: Full=Struthiocalcin-1; Short=SCA-1
Blank_post PP30_LOT 4697	1	1	gi|46396750	R.YELPWK.R	Y	35.05	834.428	0.5	418.221	2	51.07	88	1	20	25		6	-7.4	106.72	39	11	11	15353	RecName: Full=Struthiocalcin-1; Short=SCA-1
Blank_post PP30_LOT 4697	1	1	gi|46396750	S.ALDDDDYPK.G	Y	33.48	1050.45	0.7	526.233	2	35.11	57	1	91	99		9	-15.2	106.72	39	11	11	15353	RecName: Full=Struthiocalcin-1; Short=SCA-1
Blank_post PP30_LOT 4697	1	1	gi|46396750	E.DVWIGLFR.W	Y	32.5	1004.54	1.1	503.28	2	74.93	97	2	67	74		8	6	106.72	39	11	11	15353	RecName: Full=Struthiocalcin-1; Short=SCA-1
Blank_post PP30_LOT 4697	1	1	gi|46396750	R.AGAHLASIH.T	Y	30.17	875.461	0.3	438.738	2	28.51	46	1	36	44		9	6.1	106.72	39	11	11	15353	RecName: Full=Struthiocalcin-1; Short=SCA-1
Blank_post PP30_LOT 4697	1	1	gi|46396750	K.GW(+3.99)LDFR.G	Y	29.42	796.387	0.9	399.201	2	52.94	90	1	6	11	W(+3.99)	6	-2.7	106.72	39	11	11	15353	RecName: Full=Struthiocalcin-1; Short=SCA-1
Blank_post PP30_LOT 4697	1	1	gi|46396750	E.DVW(+3.99)IGLFR.W	Y	29.09	1008.54	0.9	505.277	2	70.37	95	1	67	74	W(+3.99)	8	6	106.72	39	11	11	15353	RecName: Full=Struthiocalcin-1; Short=SCA-1
Blank_post PP30_LOT 4697	1	1	gi|46396750	Y.SALDDDDYPK.G	Y	25.83	1137.48	0.4	569.749	2	37.19	61	1	90	99		10	-16	106.72	39	11	11	15353	RecName: Full=Struthiocalcin-1; Short=SCA-1
Blank_post PP30_LOT 4697	1	1	gi|46396750	E.DVWIGLFRW.N	Y	25.69	1190.62	0.4	596.319	2	79.62	100	1	67	75		9	5.1	106.72	39	11	11	15353	RecName: Full=Struthiocalcin-1; Short=SCA-1
Blank_post PP30_LOT 4697	1	1	gi|46396750	R.GN(+.98)C(+57.02)YGYFR.Y	Y	23.9	1036.41	0.4	519.211	2	42.34	72	2	12	19	N(+.98), C(+57.02)	8	-6.1	106.72	39	11	11	15353	RecName: Full=Struthiocalcin-1; Short=SCA-1
Blank_post PP30_LOT 4697	1	1	gi|46396750	R.YELPW(+3.99)K.R	Y	23.21	838.423	-0.4	420.218	2	49.5	85	1	20	25	W(+3.99)	6	-7.4	106.72	39	11	11	15353	RecName: Full=Struthiocalcin-1; Short=SCA-1
Blank_post PP30_LOT 4697	1	1	gi|46396750	K.HYSALDDDDYPK.G	Y	22.15	1437.6	0.3	719.81	2	37.3	63	1	88	99		12	-20.5	106.72	39	11	11	15353	RecName: Full=Struthiocalcin-1; Short=SCA-1
Blank_post PP30_LOT 4697	1	1	gi|46396750	G.YFRYELPWKRA.E	Y	21.03	1527.8	0.5	510.274	3	94.46	144	1	17	27		11	-13.1	106.72	39	11	11	15353	RecName: Full=Struthiocalcin-1; Short=SCA-1
Blank_post PP30_LOT 4697	3	8	sp|ALBU_HUMAN|	K.KVPQVSTPTLVEVSR.N	Y	35.56	1638.93	0.8	547.318	3	45.62	78	1	438	452		15	-1	63.85	4	2	2	69367	sp|ALBU_HUMAN|
Blank_post PP30_LOT 4697	3	8	sp|ALBU_HUMAN|	K.LVNEVTE(+14.02)FAK.T	Y	34.36	1162.62	0.9	582.319	2	52.14	89	1	66	75	E(+14.02)	10	1.7	63.85	4	2	2	69367	sp|ALBU_HUMAN|
Blank_post PP30_LOT 4697	2	2	gi|697479256	K.EITALAP(+15.99)STMK.I	Y	34.13	1176.61	0.6	589.311	2	38.6	65	1	310	320	P(+15.99)	11	2.6	61.28	9	3	3	40987	PREDICTED: actin cytoplasmic 2-like [Struthio camelus australis]
Blank_post PP30_LOT 4697	2	2	gi|697479256	K.AGFAGDDAPR.A	Y	30.32	975.441	4.6	488.73	2	31.58	54	1	19	28		10	-5.7	61.28	9	3	3	40987	PREDICTED: actin cytoplasmic 2-like [Struthio camelus australis]
Blank_post PP30_LOT 4697	2	2	gi|697479256	K.DSYVGDEAQSKR.G	Y	22.77	1353.62	0.2	677.815	2	26.69	43	1	51	62		12	-19.7	61.28	9	3	3	40987	PREDICTED: actin cytoplasmic 2-like [Struthio camelus australis]
Blank_post PP30_LOT 4697	2	4	gi|697438274	K.EITALAP(+15.99)STMK.I	Y	34.13	1176.61	0.6	589.311	2	38.6	65	1	316	326	P(+15.99)	11	2.6	61.28	9	3	3	41737	PREDICTED: actin cytoplasmic 1 [Struthio camelus australis]
Blank_post PP30_LOT 4697	2	4	gi|697438274	K.AGFAGDDAPR.A	Y	30.32	975.441	4.6	488.73	2	31.58	54	1	19	28		10	-5.7	61.28	9	3	3	41737	PREDICTED: actin cytoplasmic 1 [Struthio camelus australis]
Blank_post PP30_LOT 4697	2	4	gi|697438274	K.DSYVGDEAQSKR.G	Y	22.77	1353.62	0.2	677.815	2	26.69	43	1	51	62		12	-19.7	61.28	9	3	3	41737	PREDICTED: actin cytoplasmic 1 [Struthio camelus australis]
Blank_post PP30_LOT 4697	2	5	gi|661912886	K.EITALAP(+15.99)STMK.I	Y	34.13	1176.61	0.6	589.311	2	38.6	65	1	316	326	P(+15.99)	11	2.6	61.28	9	3	3	41725	beta-actin [Struthio camelus]
Blank_post PP30_LOT 4697	2	5	gi|661912886	K.AGFAGDDAPR.A	Y	30.32	975.441	4.6	488.73	2	31.58	54	1	19	28		10	-5.7	61.28	9	3	3	41725	beta-actin [Struthio camelus]
Blank_post PP30_LOT 4697	2	5	gi|661912886	K.DSYVGDEAQSKR.G	Y	22.77	1353.62	0.2	677.815	2	26.69	43	1	51	62		12	-19.7	61.28	9	3	3	41725	beta-actin [Struthio camelus]
Blank_post PP30_LOT 4697	2	3	gi|678208200	K.EITALAP(+15.99)STMK.I	Y	34.13	1176.61	0.6	589.311	2	38.6	65	1	315	325	P(+15.99)	11	2.6	61.28	9	3	3	41606	Actin cytoplasmic 1 partial [Struthio camelus australis]
Blank_post PP30_LOT 4697	2	3	gi|678208200	K.AGFAGDDAPR.A	Y	30.32	975.441	4.6	488.73	2	31.58	54	1	18	27		10	-5.7	61.28	9	3	3	41606	Actin cytoplasmic 1 partial [Struthio camelus australis]
Blank_post PP30_LOT 4697	2	3	gi|678208200	K.DSYVGDEAQSKR.G	Y	22.77	1353.62	0.2	677.815	2	26.69	43	1	50	61		12	-19.7	61.28	9	3	3	41606	Actin cytoplasmic 1 partial [Struthio camelus australis]
Blank_post PP30_LOT 4697	2	6	gi|678218290	K.EITALAP(+15.99)STMK.I	Y	34.13	1176.61	0.6	589.311	2	38.6	65	1	317	327	P(+15.99)	11	2.6	61.28	9	3	3	41836	Actin cytoplasmic type 5 [Struthio camelus australis]
Blank_post PP30_LOT 4697	2	6	gi|678218290	K.AGFAGDDAPR.A	Y	30.32	975.441	4.6	488.73	2	31.58	54	1	20	29		10	-5.7	61.28	9	3	3	41836	Actin cytoplasmic type 5 [Struthio camelus australis]
Blank_post PP30_LOT 4697	2	6	gi|678218290	K.DSYVGDEAQSKR.G	Y	22.77	1353.62	0.2	677.815	2	26.69	43	1	52	63		12	-19.7	61.28	9	3	3	41836	Actin cytoplasmic type 5 [Struthio camelus australis]
Blank_post PP30_LOT 4697	2	7	gi|697505172	K.EITALAP(+15.99)STMK.I	Y	34.13	1176.61	0.6	589.311	2	38.6	65	1	317	327	P(+15.99)	11	2.6	61.28	9	3	3	41836	PREDICTED: actin cytoplasmic type 5 [Struthio camelus australis]
Blank_post PP30_LOT 4697	2	7	gi|697505172	K.AGFAGDDAPR.A	Y	30.32	975.441	4.6	488.73	2	31.58	54	1	20	29		10	-5.7	61.28	9	3	3	41836	PREDICTED: actin cytoplasmic type 5 [Struthio camelus australis]
Blank_post PP30_LOT 4697	2	7	gi|697505172	K.DSYVGDEAQSKR.G	Y	22.77	1353.62	0.2	677.815	2	26.69	43	1	52	63		12	-19.7	61.28	9	3	3	41836	PREDICTED: actin cytoplasmic type 5 [Struthio camelus australis]
Blank_post PP5-6 LOT 4671	1	1	gi|46396750	H.GEEEEDVWIGLFR.W	Y	42.08	1577.74	0.9	789.876	2	70.12	138	1	62	74		13	-8.4	119.08	48	15	15	15353	RecName: Full=Struthiocalcin-1; Short=SCA-1
Blank_post PP5-6 LOT 4671	1	1	gi|46396750	K.HYSALDDDDYPK.G	Y	40.02	1437.6	0	719.81	2	36.61	80	2	88	99		12	-20.5	119.08	48	15	15	15353	RecName: Full=Struthiocalcin-1; Short=SCA-1
Blank_post PP5-6 LOT 4671	1	1	gi|46396750	R.YELPWK.R	Y	36.47	834.428	0.4	418.221	2	89.79	176	4	20	25		6	-7.4	119.08	48	15	15	15353	RecName: Full=Struthiocalcin-1; Short=SCA-1
Blank_post PP5-6 LOT 4671	1	1	gi|46396750	E.DVW(+31.99)IGLFR.W	Y	36.09	1036.53	0.8	519.275	2	68.95	136	1	67	74	W(+31.99)	8	6	119.08	48	15	15	15353	RecName: Full=Struthiocalcin-1; Short=SCA-1
Blank_post PP5-6 LOT 4671	1	1	gi|46396750	Y.SALDDDDYPK.G	Y	33.91	1137.48	0.3	569.749	2	36.44	78	1	90	99		10	-16	119.08	48	15	15	15353	RecName: Full=Struthiocalcin-1; Short=SCA-1
Blank_post PP5-6 LOT 4671	1	1	gi|46396750	G.N(+57.02)C(+57.02)YGYFR.Y	Y	33.76	1035.42	0.6	518.719	2	39.53	89	1	13	19	N(+57.02), C(+57.02)	7	-5.7	119.08	48	15	15	15353	RecName: Full=Struthiocalcin-1; Short=SCA-1
Blank_post PP5-6 LOT 4671	1	1	gi|46396750	E.DVWIGLFR.W	Y	33.17	1004.54	0.9	503.28	2	74.06	140	6	67	74		8	6	119.08	48	15	15	15353	RecName: Full=Struthiocalcin-1; Short=SCA-1
Blank_post PP5-6 LOT 4671	1	1	gi|46396750	E.DVW(+3.99)IGLFR.W	Y	28.28	1008.54	1	505.277	2	69.98	137	1	67	74	W(+3.99)	8	6	119.08	48	15	15	15353	RecName: Full=Struthiocalcin-1; Short=SCA-1
Blank_post PP5-6 LOT 4671	1	1	gi|46396750	S.ALDDDDYPK.G	Y	26.03	1050.45	0.3	526.233	2	34.38	73	1	91	99		9	-15.2	119.08	48	15	15	15353	RecName: Full=Struthiocalcin-1; Short=SCA-1
Blank_post PP5-6 LOT 4671	1	1	gi|46396750	G.YFRYELPWKRA.E	Y	25.76	1527.8	0.8	510.274	3	94.43	181	5	17	27		11	-13.1	119.08	48	15	15	15353	RecName: Full=Struthiocalcin-1; Short=SCA-1
Blank_post PP5-6 LOT 4671	1	1	gi|46396750	R.GN(+.98)C(+57.02)YGYFR.Y	Y	25.62	1036.41	0.7	519.211	2	43.86	100	2	12	19	N(+.98), C(+57.02)	8	-6.1	119.08	48	15	15	15353	RecName: Full=Struthiocalcin-1; Short=SCA-1
Blank_post PP5-6 LOT 4671	1	1	gi|46396750	K.FISQ(+.98)YHHGEEEEDVWIGLFR.W	Y	25.53	2491.14	1.5	623.794	4	62.84	135	1	55	74	Q(+.98)	20	-13.1	119.08	48	15	15	15353	RecName: Full=Struthiocalcin-1; Short=SCA-1
Blank_post PP5-6 LOT 4671	1	1	gi|46396750	G.E(-18.01)EEEDVWIGLFR.W	Y	24.76	1502.7	-0.7	752.359	2	79.51	147	1	63	74	E(-18.01)	12	-8	119.08	48	15	15	15353	RecName: Full=Struthiocalcin-1; Short=SCA-1
Blank_post PP5-6 LOT 4671	1	1	gi|46396750	R.AGAHLASIH.T	Y	24.19	875.461	0.2	438.738	2	27.22	59	1	36	44		9	6.1	119.08	48	15	15	15353	RecName: Full=Struthiocalcin-1; Short=SCA-1
Blank_post PP5-6 LOT 4671	1	1	gi|46396750	R.YELPWKR.A	Y	22.63	990.529	0.4	496.272	2	43.19	97	1	20	26		7	-11.9	119.08	48	15	15	15353	RecName: Full=Struthiocalcin-1; Short=SCA-1
Blank_post PP5-6 LOT 4671	1	1	gi|46396750	K.GW(+3.99)LDFR.G	Y	22.5	796.387	0.4	399.201	2	52.32	120	1	6	11	W(+3.99)	6	-2.7	119.08	48	15	15	15353	RecName: Full=Struthiocalcin-1; Short=SCA-1
Blank_post PP5-6 LOT 4671	1	1	gi|46396750	K.FISQ(+.98)YHH.G	Y	19.77	931.419	1.1	466.717	2	28.77	64	1	55	61	Q(+.98)	7	-4.7	119.08	48	15	15	15353	RecName: Full=Struthiocalcin-1; Short=SCA-1
Blank_post PP5-6 LOT 4671	1	1	gi|46396750	R.YELPW(+3.99)K.R	Y	19.71	838.423	-0.5	420.218	2	48.8	111	1	20	25	W(+3.99)	6	-7.4	119.08	48	15	15	15353	RecName: Full=Struthiocalcin-1; Short=SCA-1
Blank_post PP5-6 LOT 4671	2	2	gi|697479256	G.Y(+57.02)SFTTTAER.E	Y	32.29	1131.52	0.3	566.767	2	37.99	84	1	198	206	Y(+57.02)	9	-7.6	67.24	13	4	4	40987	PREDICTED: actin cytoplasmic 2-like [Struthio camelus australis]
Blank_post PP5-6 LOT 4671	2	2	gi|697479256	K.AGFAGDDAPR.A	Y	31.15	975.441	1.7	488.729	2	30.72	67	1	19	28		10	-5.7	67.24	13	4	4	40987	PREDICTED: actin cytoplasmic 2-like [Struthio camelus australis]
Blank_post PP5-6 LOT 4671	2	2	gi|697479256	R.VAPEEHPVLLTEAPLNPK.A	Y	30.4	1953.06	1.1	652.027	3	49.06	112	1	96	113		18	-4.8	67.24	13	4	4	40987	PREDICTED: actin cytoplasmic 2-like [Struthio camelus australis]
Blank_post PP5-6 LOT 4671	2	2	gi|697479256	K.EITALAP(+15.99)STMK.I	Y	22.56	1176.61	0.2	589.31	2	37.88	83	1	310	320	P(+15.99)	11	2.6	67.24	13	4	4	40987	PREDICTED: actin cytoplasmic 2-like [Struthio camelus australis]
Blank_post PP5-6 LOT 4671	2	3	gi|678208200	G.Y(+57.02)SFTTTAER.E	Y	32.29	1131.52	0.3	566.767	2	37.99	84	1	197	205	Y(+57.02)	9	-7.6	67.24	13	4	4	41606	Actin cytoplasmic 1 partial [Struthio camelus australis]
Blank_post PP5-6 LOT 4671	2	3	gi|678208200	K.AGFAGDDAPR.A	Y	31.15	975.441	1.7	488.729	2	30.72	67	1	18	27		10	-5.7	67.24	13	4	4	41606	Actin cytoplasmic 1 partial [Struthio camelus australis]
Blank_post PP5-6 LOT 4671	2	3	gi|678208200	R.VAPEEHPVLLTEAPLNPK.A	Y	30.4	1953.06	1.1	652.027	3	49.06	112	1	95	112		18	-4.8	67.24	13	4	4	41606	Actin cytoplasmic 1 partial [Struthio camelus australis]
Blank_post PP5-6 LOT 4671	2	3	gi|678208200	K.EITALAP(+15.99)STMK.I	Y	22.56	1176.61	0.2	589.31	2	37.88	83	1	315	325	P(+15.99)	11	2.6	67.24	13	4	4	41606	Actin cytoplasmic 1 partial [Struthio camelus australis]
Blank_post PP5-6 LOT 4671	2	4	gi|697438274	G.Y(+57.02)SFTTTAER.E	Y	32.29	1131.52	0.3	566.767	2	37.99	84	1	198	206	Y(+57.02)	9	-7.6	67.24	13	4	4	41737	PREDICTED: actin cytoplasmic 1 [Struthio camelus australis]
Blank_post PP5-6 LOT 4671	2	4	gi|697438274	K.AGFAGDDAPR.A	Y	31.15	975.441	1.7	488.729	2	30.72	67	1	19	28		10	-5.7	67.24	13	4	4	41737	PREDICTED: actin cytoplasmic 1 [Struthio camelus australis]
Blank_post PP5-6 LOT 4671	2	4	gi|697438274	R.VAPEEHPVLLTEAPLNPK.A	Y	30.4	1953.06	1.1	652.027	3	49.06	112	1	96	113		18	-4.8	67.24	13	4	4	41737	PREDICTED: actin cytoplasmic 1 [Struthio camelus australis]
Blank_post PP5-6 LOT 4671	2	4	gi|697438274	K.EITALAP(+15.99)STMK.I	Y	22.56	1176.61	0.2	589.31	2	37.88	83	1	316	326	P(+15.99)	11	2.6	67.24	13	4	4	41737	PREDICTED: actin cytoplasmic 1 [Struthio camelus australis]
Blank_post PP5-6 LOT 4671	2	5	gi|661912886	G.Y(+57.02)SFTTTAER.E	Y	32.29	1131.52	0.3	566.767	2	37.99	84	1	198	206	Y(+57.02)	9	-7.6	67.24	13	4	4	41725	beta-actin [Struthio camelus]
Blank_post PP5-6 LOT 4671	2	5	gi|661912886	K.AGFAGDDAPR.A	Y	31.15	975.441	1.7	488.729	2	30.72	67	1	19	28		10	-5.7	67.24	13	4	4	41725	beta-actin [Struthio camelus]
Blank_post PP5-6 LOT 4671	2	5	gi|661912886	R.VAPEEHPVLLTEAPLNPK.A	Y	30.4	1953.06	1.1	652.027	3	49.06	112	1	96	113		18	-4.8	67.24	13	4	4	41725	beta-actin [Struthio camelus]
Blank_post PP5-6 LOT 4671	2	5	gi|661912886	K.EITALAP(+15.99)STMK.I	Y	22.56	1176.61	0.2	589.31	2	37.88	83	1	316	326	P(+15.99)	11	2.6	67.24	13	4	4	41725	beta-actin [Struthio camelus]
Blank_post PP5-6 LOT 4671	2	6	gi|697505172	G.Y(+57.02)SFTTTAER.E	Y	32.29	1131.52	0.3	566.767	2	37.99	84	1	199	207	Y(+57.02)	9	-7.6	67.24	13	4	4	41836	PREDICTED: actin cytoplasmic type 5 [Struthio camelus australis]
Blank_post PP5-6 LOT 4671	2	6	gi|697505172	K.AGFAGDDAPR.A	Y	31.15	975.441	1.7	488.729	2	30.72	67	1	20	29		10	-5.7	67.24	13	4	4	41836	PREDICTED: actin cytoplasmic type 5 [Struthio camelus australis]
Blank_post PP5-6 LOT 4671	2	6	gi|697505172	R.VAPEEHPVLLTEAPLNPK.A	Y	30.4	1953.06	1.1	652.027	3	49.06	112	1	97	114		18	-4.8	67.24	13	4	4	41836	PREDICTED: actin cytoplasmic type 5 [Struthio camelus australis]
Blank_post PP5-6 LOT 4671	2	6	gi|697505172	K.EITALAP(+15.99)STMK.I	Y	22.56	1176.61	0.2	589.31	2	37.88	83	1	317	327	P(+15.99)	11	2.6	67.24	13	4	4	41836	PREDICTED: actin cytoplasmic type 5 [Struthio camelus australis]
Blank_post PP5-6 LOT 4671	2	7	gi|678218290	G.Y(+57.02)SFTTTAER.E	Y	32.29	1131.52	0.3	566.767	2	37.99	84	1	199	207	Y(+57.02)	9	-7.6	67.24	13	4	4	41836	Actin cytoplasmic type 5 [Struthio camelus australis]
Blank_post PP5-6 LOT 4671	2	7	gi|678218290	K.AGFAGDDAPR.A	Y	31.15	975.441	1.7	488.729	2	30.72	67	1	20	29		10	-5.7	67.24	13	4	4	41836	Actin cytoplasmic type 5 [Struthio camelus australis]
Blank_post PP5-6 LOT 4671	2	7	gi|678218290	R.VAPEEHPVLLTEAPLNPK.A	Y	30.4	1953.06	1.1	652.027	3	49.06	112	1	97	114		18	-4.8	67.24	13	4	4	41836	Actin cytoplasmic type 5 [Struthio camelus australis]
Blank_post PP5-6 LOT 4671	2	7	gi|678218290	K.EITALAP(+15.99)STMK.I	Y	22.56	1176.61	0.2	589.31	2	37.88	83	1	317	327	P(+15.99)	11	2.6	67.24	13	4	4	41836	Actin cytoplasmic type 5 [Struthio camelus australis]
Blank_post PP5-6 LOT 4671	3	8	gi|46396751	S.E(-18.01)EEAGEEVWIGLHRPLGR.R	Y	30.89	2058.03	1.2	687.018	3	57.53	126	1	69	86	E(-18.01)	18	-15.3	60.4	23	4	4	16601	RecName: Full=Struthiocalcin-2; Short=SCA-2
Blank_post PP5-6 LOT 4671	3	8	gi|46396751	R.AEGFC(+57.02)QR.L	Y	28.41	866.37	-0.1	434.192	2	25.72	53	1	30	36	C(+57.02)	7	-4.8	60.4	23	4	4	16601	RecName: Full=Struthiocalcin-2; Short=SCA-2
Blank_post PP5-6 LOT 4671	3	8	gi|46396751	E.E(-18.01)EAGEEVWIGLHRPLGR.R	Y	27.45	1928.99	0.8	644.003	3	56.38	125	1	70	86	E(-18.01)	17	-11.8	60.4	23	4	4	16601	RecName: Full=Struthiocalcin-2; Short=SCA-2
Blank_post PP5-6 LOT 4671	3	8	gi|46396751	R.KPFIC(+57.02)EYR.T	Y	24.6	1111.55	0.5	556.782	2	37.66	82	1	134	141	C(+57.02)	8	-5	60.4	23	4	4	16601	RecName: Full=Struthiocalcin-2; Short=SCA-2
Blank_post PP5-6 LOT 4671	4	9	sp|ALBU_HUMAN|	Q.LGEYG(sub K)FQNALLVR.Y	Y	33.84	1478.79	0.9	740.402	2	58.48	127	1	422	434	G(sub K)	13	3.1	58.26	6	3	3	69367	sp|ALBU_HUMAN|
Blank_post PP5-6 LOT 4671	4	9	sp|ALBU_HUMAN|	K.KVPQVSTPTLVEVSR.N	Y	26.75	1638.93	-0.3	547.317	3	44.8	103	1	438	452		15	-1	58.26	6	3	3	69367	sp|ALBU_HUMAN|
Blank_post PP5-6 LOT 4671	4	9	sp|ALBU_HUMAN|	K.LVTDLTK.V	Y	19.12	788.464	0.2	395.24	2	35.8	75	1	258	264		7	3	58.26	6	3	3	69367	sp|ALBU_HUMAN|
Blank_post PP5-6 LOT 4671	5	16	sp|TRYP_PIG|	K.LSSPATLNSR.V	Y	32.19	1044.56	0.4	523.286	2	32.93	69	1	98	107		10	-3.3	44.87	8	2	2	24409	sp|TRYP_PIG|
Blank_post PP5-6 LOT 4671	5	16	sp|TRYP_PIG|	R.VATVSLPR.S	Y	25.34	841.502	0.1	421.758	2	38.73	85	1	108	115		8	6.4	44.87	8	2	2	24409	sp|TRYP_PIG|
Blank_post PP5-6_LOT 4605	1	1	gi|46396750	G.N(+57.02)C(+57.02)YGYFR.Y	Y	40.45	1035.42	0.6	518.719	2	40.35	69	1	13	19	N(+57.02), C(+57.02)	7	-5.7	106.72	39	11	11	15353	RecName: Full=Struthiocalcin-1; Short=SCA-1
Blank_post PP5-6_LOT 4605	1	1	gi|46396750	E.DVW(+31.99)IGLFR.W	Y	40.24	1036.53	1.2	519.275	2	69.34	94	1	67	74	W(+31.99)	8	6	106.72	39	11	11	15353	RecName: Full=Struthiocalcin-1; Short=SCA-1
Blank_post PP5-6_LOT 4605	1	1	gi|46396750	R.YELPWK.R	Y	35.05	834.428	0.5	418.221	2	51.07	88	1	20	25		6	-7.4	106.72	39	11	11	15353	RecName: Full=Struthiocalcin-1; Short=SCA-1
Blank_post PP5-6_LOT 4605	1	1	gi|46396750	S.ALDDDDYPK.G	Y	33.48	1050.45	0.7	526.233	2	35.11	57	1	91	99		9	-15.2	106.72	39	11	11	15353	RecName: Full=Struthiocalcin-1; Short=SCA-1
Blank_post PP5-6_LOT 4605	1	1	gi|46396750	E.DVWIGLFR.W	Y	32.5	1004.54	1.1	503.28	2	74.93	97	2	67	74		8	6	106.72	39	11	11	15353	RecName: Full=Struthiocalcin-1; Short=SCA-1
Blank_post PP5-6_LOT 4605	1	1	gi|46396750	R.AGAHLASIH.T	Y	30.17	875.461	0.3	438.738	2	28.51	46	1	36	44		9	6.1	106.72	39	11	11	15353	RecName: Full=Struthiocalcin-1; Short=SCA-1
Blank_post PP5-6_LOT 4605	1	1	gi|46396750	K.GW(+3.99)LDFR.G	Y	29.42	796.387	0.9	399.201	2	52.94	90	1	6	11	W(+3.99)	6	-2.7	106.72	39	11	11	15353	RecName: Full=Struthiocalcin-1; Short=SCA-1
Blank_post PP5-6_LOT 4605	1	1	gi|46396750	E.DVW(+3.99)IGLFR.W	Y	29.09	1008.54	0.9	505.277	2	70.37	95	1	67	74	W(+3.99)	8	6	106.72	39	11	11	15353	RecName: Full=Struthiocalcin-1; Short=SCA-1
Blank_post PP5-6_LOT 4605	1	1	gi|46396750	Y.SALDDDDYPK.G	Y	25.83	1137.48	0.4	569.749	2	37.19	61	1	90	99		10	-16	106.72	39	11	11	15353	RecName: Full=Struthiocalcin-1; Short=SCA-1
Blank_post PP5-6_LOT 4605	1	1	gi|46396750	E.DVWIGLFRW.N	Y	25.69	1190.62	0.4	596.319	2	79.62	100	1	67	75		9	5.1	106.72	39	11	11	15353	RecName: Full=Struthiocalcin-1; Short=SCA-1
Blank_post PP5-6_LOT 4605	1	1	gi|46396750	R.GN(+.98)C(+57.02)YGYFR.Y	Y	23.9	1036.41	0.4	519.211	2	42.34	72	2	12	19	N(+.98), C(+57.02)	8	-6.1	106.72	39	11	11	15353	RecName: Full=Struthiocalcin-1; Short=SCA-1
Blank_post PP5-6_LOT 4605	1	1	gi|46396750	R.YELPW(+3.99)K.R	Y	23.21	838.423	-0.4	420.218	2	49.5	85	1	20	25	W(+3.99)	6	-7.4	106.72	39	11	11	15353	RecName: Full=Struthiocalcin-1; Short=SCA-1
Blank_post PP5-6_LOT 4605	1	1	gi|46396750	K.HYSALDDDDYPK.G	Y	22.15	1437.6	0.3	719.81	2	37.3	63	1	88	99		12	-20.5	106.72	39	11	11	15353	RecName: Full=Struthiocalcin-1; Short=SCA-1
Blank_post PP5-6_LOT 4605	1	1	gi|46396750	G.YFRYELPWKRA.E	Y	21.03	1527.8	0.5	510.274	3	94.46	144	1	17	27		11	-13.1	106.72	39	11	11	15353	RecName: Full=Struthiocalcin-1; Short=SCA-1
Blank_post PP5-6_LOT 4605	3	8	sp|ALBU_HUMAN|	K.KVPQVSTPTLVEVSR.N	Y	35.56	1638.93	0.8	547.318	3	45.62	78	1	438	452		15	-1	63.85	4	2	2	69367	sp|ALBU_HUMAN|
Blank_post PP5-6_LOT 4605	3	8	sp|ALBU_HUMAN|	K.LVNEVTE(+14.02)FAK.T	Y	34.36	1162.62	0.9	582.319	2	52.14	89	1	66	75	E(+14.02)	10	1.7	63.85	4	2	2	69367	sp|ALBU_HUMAN|
Blank_post PP5-6_LOT 4605	2	2	gi|697479256	K.EITALAP(+15.99)STMK.I	Y	34.13	1176.61	0.6	589.311	2	38.6	65	1	310	320	P(+15.99)	11	2.6	61.28	9	3	3	40987	PREDICTED: actin cytoplasmic 2-like [Struthio camelus australis]
Blank_post PP5-6_LOT 4605	2	2	gi|697479256	K.AGFAGDDAPR.A	Y	30.32	975.441	4.6	488.73	2	31.58	54	1	19	28		10	-5.7	61.28	9	3	3	40987	PREDICTED: actin cytoplasmic 2-like [Struthio camelus australis]
Blank_post PP5-6_LOT 4605	2	2	gi|697479256	K.DSYVGDEAQSKR.G	Y	22.77	1353.62	0.2	677.815	2	26.69	43	1	51	62		12	-19.7	61.28	9	3	3	40987	PREDICTED: actin cytoplasmic 2-like [Struthio camelus australis]
Blank_post PP5-6_LOT 4605	2	4	gi|697438274	K.EITALAP(+15.99)STMK.I	Y	34.13	1176.61	0.6	589.311	2	38.6	65	1	316	326	P(+15.99)	11	2.6	61.28	9	3	3	41737	PREDICTED: actin cytoplasmic 1 [Struthio camelus australis]
Blank_post PP5-6_LOT 4605	2	4	gi|697438274	K.AGFAGDDAPR.A	Y	30.32	975.441	4.6	488.73	2	31.58	54	1	19	28		10	-5.7	61.28	9	3	3	41737	PREDICTED: actin cytoplasmic 1 [Struthio camelus australis]
Blank_post PP5-6_LOT 4605	2	4	gi|697438274	K.DSYVGDEAQSKR.G	Y	22.77	1353.62	0.2	677.815	2	26.69	43	1	51	62		12	-19.7	61.28	9	3	3	41737	PREDICTED: actin cytoplasmic 1 [Struthio camelus australis]
Blank_post PP5-6_LOT 4605	2	5	gi|661912886	K.EITALAP(+15.99)STMK.I	Y	34.13	1176.61	0.6	589.311	2	38.6	65	1	316	326	P(+15.99)	11	2.6	61.28	9	3	3	41725	beta-actin [Struthio camelus]
Blank_post PP5-6_LOT 4605	2	5	gi|661912886	K.AGFAGDDAPR.A	Y	30.32	975.441	4.6	488.73	2	31.58	54	1	19	28		10	-5.7	61.28	9	3	3	41725	beta-actin [Struthio camelus]
Blank_post PP5-6_LOT 4605	2	5	gi|661912886	K.DSYVGDEAQSKR.G	Y	22.77	1353.62	0.2	677.815	2	26.69	43	1	51	62		12	-19.7	61.28	9	3	3	41725	beta-actin [Struthio camelus]
Blank_post PP5-6_LOT 4605	2	3	gi|678208200	K.EITALAP(+15.99)STMK.I	Y	34.13	1176.61	0.6	589.311	2	38.6	65	1	315	325	P(+15.99)	11	2.6	61.28	9	3	3	41606	Actin cytoplasmic 1 partial [Struthio camelus australis]
Blank_post PP5-6_LOT 4605	2	3	gi|678208200	K.AGFAGDDAPR.A	Y	30.32	975.441	4.6	488.73	2	31.58	54	1	18	27		10	-5.7	61.28	9	3	3	41606	Actin cytoplasmic 1 partial [Struthio camelus australis]
Blank_post PP5-6_LOT 4605	2	3	gi|678208200	K.DSYVGDEAQSKR.G	Y	22.77	1353.62	0.2	677.815	2	26.69	43	1	50	61		12	-19.7	61.28	9	3	3	41606	Actin cytoplasmic 1 partial [Struthio camelus australis]
Blank_post PP5-6_LOT 4605	2	6	gi|678218290	K.EITALAP(+15.99)STMK.I	Y	34.13	1176.61	0.6	589.311	2	38.6	65	1	317	327	P(+15.99)	11	2.6	61.28	9	3	3	41836	Actin cytoplasmic type 5 [Struthio camelus australis]
Blank_post PP5-6_LOT 4605	2	6	gi|678218290	K.AGFAGDDAPR.A	Y	30.32	975.441	4.6	488.73	2	31.58	54	1	20	29		10	-5.7	61.28	9	3	3	41836	Actin cytoplasmic type 5 [Struthio camelus australis]
Blank_post PP5-6_LOT 4605	2	6	gi|678218290	K.DSYVGDEAQSKR.G	Y	22.77	1353.62	0.2	677.815	2	26.69	43	1	52	63		12	-19.7	61.28	9	3	3	41836	Actin cytoplasmic type 5 [Struthio camelus australis]
Blank_post PP5-6_LOT 4605	2	7	gi|697505172	K.EITALAP(+15.99)STMK.I	Y	34.13	1176.61	0.6	589.311	2	38.6	65	1	317	327	P(+15.99)	11	2.6	61.28	9	3	3	41836	PREDICTED: actin cytoplasmic type 5 [Struthio camelus australis]
Blank_post PP5-6_LOT 4605	2	7	gi|697505172	K.AGFAGDDAPR.A	Y	30.32	975.441	4.6	488.73	2	31.58	54	1	20	29		10	-5.7	61.28	9	3	3	41836	PREDICTED: actin cytoplasmic type 5 [Struthio camelus australis]
Blank_post PP5-6_LOT 4605	2	7	gi|697505172	K.DSYVGDEAQSKR.G	Y	22.77	1353.62	0.2	677.815	2	26.69	43	1	52	63		12	-19.7	61.28	9	3	3	41836	PREDICTED: actin cytoplasmic type 5 [Struthio camelus australis]
Blank_post PP5-6_LOT 4613	1	1	gi|46396750	S.ALDDDDYPK.G	Y	24.06	1050.45	0.1	526.233	2	34.21	59	1	91	99		9	-15.2	58.61	27	7	7	15353	RecName: Full=Struthiocalcin-1; Short=SCA-1
Blank_post PP5-6_LOT 4613	1	1	gi|46396750	G.N(+57.02)C(+57.02)YGYFR.Y	Y	23.86	1035.42	0.7	518.719	2	39.54	71	1	13	19	N(+57.02), C(+57.02)	7	-5.7	58.61	27	7	7	15353	RecName: Full=Struthiocalcin-1; Short=SCA-1
Blank_post PP5-6_LOT 4613	1	1	gi|46396750	E.DVWIGLFR.W	Y	23.31	1004.54	0.9	503.28	2	74.34	101	2	67	74		8	6	58.61	27	7	7	15353	RecName: Full=Struthiocalcin-1; Short=SCA-1
Blank_post PP5-6_LOT 4613	1	1	gi|46396750	E.DVW(+31.99)IGLFR.W	Y	23.24	1036.53	1	519.275	2	68.65	98	1	67	74	W(+31.99)	8	6	58.61	27	7	7	15353	RecName: Full=Struthiocalcin-1; Short=SCA-1
Blank_post PP5-6_LOT 4613	1	1	gi|46396750	R.GN(+.98)C(+57.02)YGYFR.Y	Y	22.3	1036.41	0.4	519.211	2	43.88	76	1	12	19	N(+.98), C(+57.02)	8	-6.1	58.61	27	7	7	15353	RecName: Full=Struthiocalcin-1; Short=SCA-1
Blank_post PP5-6_LOT 4613	1	1	gi|46396750	R.YELPWK.R	Y	20.55	834.428	0	418.221	2	50.25	90	1	20	25		6	-7.4	58.61	27	7	7	15353	RecName: Full=Struthiocalcin-1; Short=SCA-1
Blank_post PP5-6_LOT 4613	1	1	gi|46396750	E.DVW(+3.99)IGLFR.W	Y	18.92	1008.54	0.9	505.277	2	69.69	99	1	67	74	W(+3.99)	8	6	58.61	27	7	7	15353	RecName: Full=Struthiocalcin-1; Short=SCA-1
Blank_post PP5-6_LOT 4613	1	1	gi|46396750	K.HYSALDDDDYPK.G	Y	17.1	1437.6	0.2	719.81	2	36.52	64	1	88	99		12	-20.5	58.61	27	7	7	15353	RecName: Full=Struthiocalcin-1; Short=SCA-1
Blank_post PP5-6_LOT 4613	1	1	gi|46396750	G.YFRYELPWKRA.E	Y	16.18	1527.8	1.6	510.274	3	94.38	153	1	17	27		11	-13.1	58.61	27	7	7	15353	RecName: Full=Struthiocalcin-1; Short=SCA-1
Blank_post PP5-6_LOT 4613	2	6	sp|ALBU_HUMAN|	K.KVPQVSTPTLVEVSR.N	Y	28.79	1638.93	0.4	547.318	3	44.99	81	1	438	452		15	-1	49.34	9	5	5	69367	sp|ALBU_HUMAN|
Blank_post PP5-6_LOT 4613	2	6	sp|ALBU_HUMAN|	Q.LGEYG(sub K)FQNALLVR.Y	Y	22.39	1478.79	0.9	740.402	2	58.3	95	1	422	434	G(sub K)	13	3.1	49.34	9	5	5	69367	sp|ALBU_HUMAN|
Blank_post PP5-6_LOT 4613	2	6	sp|ALBU_HUMAN|	K.LVTDLTK.V	Y	16.67	788.464	0	395.24	2	35.66	61	1	258	264		7	3	49.34	9	5	5	69367	sp|ALBU_HUMAN|
Blank_post PP5-6_LOT 4613	2	6	sp|ALBU_HUMAN|	K.YLYEIAR.R	Y	15.19	926.486	0.4	464.25	2	43.9	77	1	162	168		7	-0.5	49.34	9	5	5	69367	sp|ALBU_HUMAN|
Blank_post PP5-6_LOT 4613	2	6	sp|ALBU_HUMAN|	K.LVNEL(sub V)TEFAK.T	Y	12.65	1162.62	0.8	582.319	2	51.28	91	1	66	75	L(sub V)	10	1.3	49.34	9	5	5	69367	sp|ALBU_HUMAN|
Blank_post PP5-6_LOT 4649	1	1	gi|46396750	K.HYSALDDDDYPK.G	Y	39.71	1437.6	-0.1	719.81	2	36.92	62	2	88	99		12	-20.5	102	45	14	14	15353	RecName: Full=Struthiocalcin-1; Short=SCA-1
Blank_post PP5-6_LOT 4649	1	1	gi|46396750	H.GEEEEDVWIGLFR.W	Y	37.82	1577.74	1.5	789.876	2	70.35	108	1	62	74		13	-8.4	102	45	14	14	15353	RecName: Full=Struthiocalcin-1; Short=SCA-1
Blank_post PP5-6_LOT 4649	1	1	gi|46396750	G.N(+57.02)C(+57.02)YGYFR.Y	Y	32.45	1035.42	0.6	518.719	2	39.91	70	1	13	19	N(+57.02), C(+57.02)	7	-5.7	102	45	14	14	15353	RecName: Full=Struthiocalcin-1; Short=SCA-1
Blank_post PP5-6_LOT 4649	1	1	gi|46396750	E.DVWIGLFR.W	Y	29.88	1004.54	3.9	503.281	2	79.1	114	6	67	74		8	6	102	45	14	14	15353	RecName: Full=Struthiocalcin-1; Short=SCA-1
Blank_post PP5-6_LOT 4649	1	1	gi|46396750	S.ALDDDDYPK.G	Y	28.61	1050.45	-0.4	526.232	2	34.88	58	1	91	99		9	-15.2	102	45	14	14	15353	RecName: Full=Struthiocalcin-1; Short=SCA-1
Blank_post PP5-6_LOT 4649	1	1	gi|46396750	R.YELPWK.R	Y	27.01	834.428	-0.1	418.221	2	50.63	91	3	20	25		6	-7.4	102	45	14	14	15353	RecName: Full=Struthiocalcin-1; Short=SCA-1
Blank_post PP5-6_LOT 4649	1	1	gi|46396750	R.AGAHLASIHT.S	Y	25.84	976.509	0.2	489.262	2	31.02	50	1	36	45		10	5.4	102	45	14	14	15353	RecName: Full=Struthiocalcin-1; Short=SCA-1
Blank_post PP5-6_LOT 4649	1	1	gi|46396750	E.DVW(+31.99)IGLFR.W	Y	25.8	1036.53	1.4	519.275	2	69.09	106	1	67	74	W(+31.99)	8	6	102	45	14	14	15353	RecName: Full=Struthiocalcin-1; Short=SCA-1
Blank_post PP5-6_LOT 4649	1	1	gi|46396750	R.AGAHLASIH.T	Y	25.42	875.461	0	438.738	2	27.45	43	1	36	44		9	6.1	102	45	14	14	15353	RecName: Full=Struthiocalcin-1; Short=SCA-1
Blank_post PP5-6_LOT 4649	1	1	gi|46396750	E.DVW(+3.99)IGLFR.W	Y	24.7	1008.54	1.2	505.277	2	70.17	107	1	67	74	W(+3.99)	8	6	102	45	14	14	15353	RecName: Full=Struthiocalcin-1; Short=SCA-1
Blank_post PP5-6_LOT 4649	1	1	gi|46396750	D.VWIGLFR.W	Y	22.61	889.517	0.5	445.766	2	61.09	105	2	68	74		7	9.5	102	45	14	14	15353	RecName: Full=Struthiocalcin-1; Short=SCA-1
Blank_post PP5-6_LOT 4649	1	1	gi|46396750	R.YELPWKR.A	Y	22.17	990.529	0.3	496.272	2	43.31	75	1	20	26		7	-11.9	102	45	14	14	15353	RecName: Full=Struthiocalcin-1; Short=SCA-1
Blank_post PP5-6_LOT 4649	1	1	gi|46396750	G.YFRYELPWKRA.E	Y	21.7	1527.8	1.7	510.274	3	94.41	177	2	17	27		11	-13.1	102	45	14	14	15353	RecName: Full=Struthiocalcin-1; Short=SCA-1
Blank_post PP5-6_LOT 4649	1	1	gi|46396750	E.DVWIGLFRWN(+.98).S	Y	15.43	1305.65	-0.4	653.832	2	79.64	122	1	67	76	N(+.98)	10	1.6	102	45	14	14	15353	RecName: Full=Struthiocalcin-1; Short=SCA-1
Blank_post PP5-6_LOT 4649	1	1	gi|46396750	R.GN(+.98)C(+57.02)YGYFR.Y	Y	13.6	1036.41	0.3	519.211	2	44.23	79	1	12	19	N(+.98), C(+57.02)	8	-6.1	102	45	14	14	15353	RecName: Full=Struthiocalcin-1; Short=SCA-1
Blank_post PP5-6_LOT 4649	1	1	gi|46396750	K.GW(+3.99)LDFR.G	Y	13.6	796.387	0.6	399.201	2	52.64	93	1	6	11	W(+3.99)	6	-2.7	102	45	14	14	15353	RecName: Full=Struthiocalcin-1; Short=SCA-1
Blank_post PP5-6_LOT 4649	2	9	sp|ALBU_HUMAN|	K.KVPQVSTPTLVEVSR.N	Y	36.76	1638.93	0.6	547.318	3	45.18	80	1	438	452		15	-1	67.49	8	5	5	69367	sp|ALBU_HUMAN|
Blank_post PP5-6_LOT 4649	2	9	sp|ALBU_HUMAN|	L.GEYK(+42.01)FQNALLVR.Y	Y	28.35	1478.79	0.8	740.402	2	58.69	100	1	423	434	K(+42.01)	12	-4.2	67.49	8	5	5	69367	sp|ALBU_HUMAN|
Blank_post PP5-6_LOT 4649	2	9	sp|ALBU_HUMAN|	K.LVNEVTE(+14.02)FAK.T	Y	24.98	1162.62	0.2	582.319	2	51.83	92	1	66	75	E(+14.02)	10	1.7	67.49	8	5	5	69367	sp|ALBU_HUMAN|
Blank_post PP5-6_LOT 4649	2	9	sp|ALBU_HUMAN|	K.LVTDLTK.V	Y	18.5	788.464	0.1	395.24	2	36.34	60	1	258	264		7	3	67.49	8	5	5	69367	sp|ALBU_HUMAN|
Blank_post PP5-6_LOT 4649	2	9	sp|ALBU_HUMAN|	K.YLYEIAR.R	Y	17.99	926.486	0.8	464.251	2	44.2	78	1	162	168		7	-0.5	67.49	8	5	5	69367	sp|ALBU_HUMAN|
Blank_post PP5-6_LOT 4649	4	2	sp|TRYP_PIG|	K.LSSPATLNSR.V	Y	28.14	1044.56	0.2	523.286	2	33.5	57	1	98	107		10	-3.3	48.96	16	3	3	24409	sp|TRYP_PIG|
Blank_post PP5-6_LOT 4649	4	2	sp|TRYP_PIG|	R.VATVSLPR.S	Y	25.17	841.502	0	421.758	2	39.22	67	1	108	115		8	6.4	48.96	16	3	3	24409	sp|TRYP_PIG|
Blank_post PP5-6_LOT 4649	4	2	sp|TRYP_PIG|	R.LGEHNIDVLEGNEQFINAAK.I	Y	24.7	2210.1	0.5	737.707	3	54.15	95	1	58	77		20	-8.7	48.96	16	3	3	24409	sp|TRYP_PIG|
Blank_post PP5-6_LOT 4649	3	31	gi|46396751	E.E(-18.01)VWIGLHR.P	Y	23.94	990.54	0.7	496.278	2	55.05	96	2	75	82	E(-18.01)	8	-8.88178e-16	42.75	13	3	3	16601	RecName: Full=Struthiocalcin-2; Short=SCA-2
Blank_post PP5-6_LOT 4649	3	31	gi|46396751	S.E(-18.01)EEAGEEVWIGLHRPLGR.R	Y	22.86	2058.03	0.5	687.017	3	57.57	99	1	69	86	E(-18.01)	18	-15.3	42.75	13	3	3	16601	RecName: Full=Struthiocalcin-2; Short=SCA-2
Blank_post PP5-6_LOT 4649	3	31	gi|46396751	G.E(-18.01)EVWIGLHR.P	Y	22.14	1119.58	0.5	560.799	2	55.9	98	1	74	82	E(-18.01)	9	-3.5	42.75	13	3	3	16601	RecName: Full=Struthiocalcin-2; Short=SCA-2
Blank_post PP5-6_LOT 4649	5	3	gi|697479256	K.AGFAGDDAPR.A	Y	25.78	975.441	4.6	488.73	2	31.38	52	1	19	28		10	-5.7	42.02	11	3	3	40987	PREDICTED: actin cytoplasmic 2-like [Struthio camelus australis]
Blank_post PP5-6_LOT 4649	5	3	gi|697479256	K.DSYVGDEAQSKR.G	Y	21.02	1353.62	-0.3	677.815	2	26.4	39	1	51	62		12	-19.7	42.02	11	3	3	40987	PREDICTED: actin cytoplasmic 2-like [Struthio camelus australis]
Blank_post PP5-6_LOT 4649	5	3	gi|697479256	R.VAPEEHPVLLTEAPLNPK.A	Y	17.18	1953.06	1	652.027	3	49.22	87	1	96	113		18	-4.8	42.02	11	3	3	40987	PREDICTED: actin cytoplasmic 2-like [Struthio camelus australis]
Blank_post PP5-6_LOT 4649	5	5	gi|697438274	K.AGFAGDDAPR.A	Y	25.78	975.441	4.6	488.73	2	31.38	52	1	19	28		10	-5.7	42.02	11	3	3	41737	PREDICTED: actin cytoplasmic 1 [Struthio camelus australis]
Blank_post PP5-6_LOT 4649	5	5	gi|697438274	K.DSYVGDEAQSKR.G	Y	21.02	1353.62	-0.3	677.815	2	26.4	39	1	51	62		12	-19.7	42.02	11	3	3	41737	PREDICTED: actin cytoplasmic 1 [Struthio camelus australis]
Blank_post PP5-6_LOT 4649	5	5	gi|697438274	R.VAPEEHPVLLTEAPLNPK.A	Y	17.18	1953.06	1	652.027	3	49.22	87	1	96	113		18	-4.8	42.02	11	3	3	41737	PREDICTED: actin cytoplasmic 1 [Struthio camelus australis]
Blank_post PP5-6_LOT 4649	5	6	gi|661912886	K.AGFAGDDAPR.A	Y	25.78	975.441	4.6	488.73	2	31.38	52	1	19	28		10	-5.7	42.02	11	3	3	41725	beta-actin [Struthio camelus]
Blank_post PP5-6_LOT 4649	5	6	gi|661912886	K.DSYVGDEAQSKR.G	Y	21.02	1353.62	-0.3	677.815	2	26.4	39	1	51	62		12	-19.7	42.02	11	3	3	41725	beta-actin [Struthio camelus]
Blank_post PP5-6_LOT 4649	5	6	gi|661912886	R.VAPEEHPVLLTEAPLNPK.A	Y	17.18	1953.06	1	652.027	3	49.22	87	1	96	113		18	-4.8	42.02	11	3	3	41725	beta-actin [Struthio camelus]
Blank_post PP5-6_LOT 4649	5	4	gi|678208200	K.AGFAGDDAPR.A	Y	25.78	975.441	4.6	488.73	2	31.38	52	1	18	27		10	-5.7	42.02	11	3	3	41606	Actin cytoplasmic 1 partial [Struthio camelus australis]
Blank_post PP5-6_LOT 4649	5	4	gi|678208200	K.DSYVGDEAQSKR.G	Y	21.02	1353.62	-0.3	677.815	2	26.4	39	1	50	61		12	-19.7	42.02	11	3	3	41606	Actin cytoplasmic 1 partial [Struthio camelus australis]
Blank_post PP5-6_LOT 4649	5	4	gi|678208200	R.VAPEEHPVLLTEAPLNPK.A	Y	17.18	1953.06	1	652.027	3	49.22	87	1	95	112		18	-4.8	42.02	11	3	3	41606	Actin cytoplasmic 1 partial [Struthio camelus australis]
Blank_post PP5-6_LOT 4649	5	7	gi|697505172	K.AGFAGDDAPR.A	Y	25.78	975.441	4.6	488.73	2	31.38	52	1	20	29		10	-5.7	42.02	11	3	3	41836	PREDICTED: actin cytoplasmic type 5 [Struthio camelus australis]
Blank_post PP5-6_LOT 4649	5	7	gi|697505172	K.DSYVGDEAQSKR.G	Y	21.02	1353.62	-0.3	677.815	2	26.4	39	1	52	63		12	-19.7	42.02	11	3	3	41836	PREDICTED: actin cytoplasmic type 5 [Struthio camelus australis]
Blank_post PP5-6_LOT 4649	5	7	gi|697505172	R.VAPEEHPVLLTEAPLNPK.A	Y	17.18	1953.06	1	652.027	3	49.22	87	1	97	114		18	-4.8	42.02	11	3	3	41836	PREDICTED: actin cytoplasmic type 5 [Struthio camelus australis]
Blank_post PP5-6_LOT 4649	5	8	gi|678218290	K.AGFAGDDAPR.A	Y	25.78	975.441	4.6	488.73	2	31.38	52	1	20	29		10	-5.7	42.02	11	3	3	41836	Actin cytoplasmic type 5 [Struthio camelus australis]
Blank_post PP5-6_LOT 4649	5	8	gi|678218290	K.DSYVGDEAQSKR.G	Y	21.02	1353.62	-0.3	677.815	2	26.4	39	1	52	63		12	-19.7	42.02	11	3	3	41836	Actin cytoplasmic type 5 [Struthio camelus australis]
Blank_post PP5-6_LOT 4649	5	8	gi|678218290	R.VAPEEHPVLLTEAPLNPK.A	Y	17.18	1953.06	1	652.027	3	49.22	87	1	97	114		18	-4.8	42.02	11	3	3	41836	Actin cytoplasmic type 5 [Struthio camelus australis]
Blank_post PP5-6_LOT 4652	1	1	gi|46396750	E.DVW(+31.99)IGLFR.W	Y	36.07	1036.53	1.3	519.275	2	68.55	108	1	67	74	W(+31.99)	8	6	95.45	43	14	14	15353	RecName: Full=Struthiocalcin-1; Short=SCA-1
Blank_post PP5-6_LOT 4652	1	1	gi|46396750	H.GEEEEDVWIGLFR.W	Y	32.47	1577.74	1	789.876	2	69.91	110	1	62	74		13	-8.4	95.45	43	14	14	15353	RecName: Full=Struthiocalcin-1; Short=SCA-1
Blank_post PP5-6_LOT 4652	1	1	gi|46396750	S.ALDDDDYPK.G	Y	30.93	1050.45	-0.1	526.232	2	34	68	1	91	99		9	-15.2	95.45	43	14	14	15353	RecName: Full=Struthiocalcin-1; Short=SCA-1
Blank_post PP5-6_LOT 4652	1	1	gi|46396750	R.YELPWK.R	Y	30.5	834.428	0.3	418.221	2	49.98	101	2	20	25		6	-7.4	95.45	43	14	14	15353	RecName: Full=Struthiocalcin-1; Short=SCA-1
Blank_post PP5-6_LOT 4652	1	1	gi|46396750	G.N(+57.02)C(+57.02)YGYFR.Y	Y	30.46	1035.42	0.6	518.719	2	39.16	81	1	13	19	N(+57.02), C(+57.02)	7	-5.7	95.45	43	14	14	15353	RecName: Full=Struthiocalcin-1; Short=SCA-1
Blank_post PP5-6_LOT 4652	1	1	gi|46396750	E.DVWIGLFRW.N	Y	28.84	1190.62	0.2	596.319	2	79.52	114	1	67	75		9	5.1	95.45	43	14	14	15353	RecName: Full=Struthiocalcin-1; Short=SCA-1
Blank_post PP5-6_LOT 4652	1	1	gi|46396750	E.DVWIGLFR.W	Y	28.65	1004.54	0.9	503.28	2	73.74	111	2	67	74		8	6	95.45	43	14	14	15353	RecName: Full=Struthiocalcin-1; Short=SCA-1
Blank_post PP5-6_LOT 4652	1	1	gi|46396750	K.HYSALDDDDYPK.G	Y	26.42	1437.6	0	719.81	2	36.02	72	1	88	99		12	-20.5	95.45	43	14	14	15353	RecName: Full=Struthiocalcin-1; Short=SCA-1
Blank_post PP5-6_LOT 4652	1	1	gi|46396750	R.AGAHLASIH.T	Y	25.92	875.461	0.1	438.738	2	26.87	55	1	36	44		9	6.1	95.45	43	14	14	15353	RecName: Full=Struthiocalcin-1; Short=SCA-1
Blank_post PP5-6_LOT 4652	1	1	gi|46396750	R.GN(+.98)C(+57.02)YGYFR.Y	Y	24.59	1036.41	0.4	519.211	2	41.39	84	2	12	19	N(+.98), C(+57.02)	8	-6.1	95.45	43	14	14	15353	RecName: Full=Struthiocalcin-1; Short=SCA-1
Blank_post PP5-6_LOT 4652	1	1	gi|46396750	E.DVWIGLFRWN(+.98).S	Y	18.04	1305.65	-0.6	653.832	2	79.58	117	1	67	76	N(+.98)	10	1.6	95.45	43	14	14	15353	RecName: Full=Struthiocalcin-1; Short=SCA-1
Blank_post PP5-6_LOT 4652	1	1	gi|46396750	G.YFRYELPWKRA.E	Y	15.87	1527.8	-0.5	510.273	3	94.39	159	1	17	27		11	-13.1	95.45	43	14	14	15353	RecName: Full=Struthiocalcin-1; Short=SCA-1
Blank_post PP5-6_LOT 4652	1	1	gi|46396750	G.YFRYELPWK(+71.04)R.A	Y	15.68	1527.8	1.1	510.274	3	89.77	156	1	17	26	K(+71.04)	10	-14.9	95.45	43	14	14	15353	RecName: Full=Struthiocalcin-1; Short=SCA-1
Blank_post PP5-6_LOT 4652	1	1	gi|46396750	A.SIHTSEEH.R	Y	13.72	938.409	0.4	470.212	2	19.99	29	1	42	49		8	-11.2	95.45	43	14	14	15353	RecName: Full=Struthiocalcin-1; Short=SCA-1
Blank_post PP5-6_LOT 4652	1	1	gi|46396750	E.DVW(+3.99)IGLFR.W	Y	13.68	1008.54	0.6	505.277	2	69.67	109	1	67	74	W(+3.99)	8	6	95.45	43	14	14	15353	RecName: Full=Struthiocalcin-1; Short=SCA-1
Blank_post PP5-6_LOT 4652	1	1	gi|46396750	R.YELPW(+3.99)K.R	Y	13.35	838.423	-0.2	420.218	2	48.49	98	1	20	25	W(+3.99)	6	-7.4	95.45	43	14	14	15353	RecName: Full=Struthiocalcin-1; Short=SCA-1
Blank_post PP5-6_LOT 4652	1	1	gi|46396750	A.SIHTP(sub S)EEH.R	Y	13.34	948.43	0.5	475.223	2	23.54	39	1	42	49	P(sub S)	8	-12	95.45	43	14	14	15353	RecName: Full=Struthiocalcin-1; Short=SCA-1
Blank_post PP5-6_LOT 4652	2	2	gi|697479256	G.Y(+57.02)SFTTTAER.E	Y	33.42	1131.52	0.4	566.767	2	37.68	76	1	198	206	Y(+57.02)	9	-7.6	60.61	13	4	4	40987	PREDICTED: actin cytoplasmic 2-like [Struthio camelus australis]
Blank_post PP5-6_LOT 4652	2	2	gi|697479256	K.AGFAGDDAPR.A	Y	30.25	975.441	0.2	488.728	2	30.45	62	1	19	28		10	-5.7	60.61	13	4	4	40987	PREDICTED: actin cytoplasmic 2-like [Struthio camelus australis]
Blank_post PP5-6_LOT 4652	2	2	gi|697479256	K.DSYVGDEAQSKR.G	Y	21.42	1353.62	-0.1	677.815	2	25.58	50	1	51	62		12	-19.7	60.61	13	4	4	40987	PREDICTED: actin cytoplasmic 2-like [Struthio camelus australis]
Blank_post PP5-6_LOT 4652	2	2	gi|697479256	R.VAPEEHPVLLTEAPLNPK.A	Y	19.66	1953.06	0.7	652.027	3	48.63	99	1	96	113		18	-4.8	60.61	13	4	4	40987	PREDICTED: actin cytoplasmic 2-like [Struthio camelus australis]
Blank_post PP5-6_LOT 4652	2	4	gi|697438274	G.Y(+57.02)SFTTTAER.E	Y	33.42	1131.52	0.4	566.767	2	37.68	76	1	198	206	Y(+57.02)	9	-7.6	60.61	13	4	4	41737	PREDICTED: actin cytoplasmic 1 [Struthio camelus australis]
Blank_post PP5-6_LOT 4652	2	4	gi|697438274	K.AGFAGDDAPR.A	Y	30.25	975.441	0.2	488.728	2	30.45	62	1	19	28		10	-5.7	60.61	13	4	4	41737	PREDICTED: actin cytoplasmic 1 [Struthio camelus australis]
Blank_post PP5-6_LOT 4652	2	4	gi|697438274	K.DSYVGDEAQSKR.G	Y	21.42	1353.62	-0.1	677.815	2	25.58	50	1	51	62		12	-19.7	60.61	13	4	4	41737	PREDICTED: actin cytoplasmic 1 [Struthio camelus australis]
Blank_post PP5-6_LOT 4652	2	4	gi|697438274	R.VAPEEHPVLLTEAPLNPK.A	Y	19.66	1953.06	0.7	652.027	3	48.63	99	1	96	113		18	-4.8	60.61	13	4	4	41737	PREDICTED: actin cytoplasmic 1 [Struthio camelus australis]
Blank_post PP5-6_LOT 4652	2	5	gi|661912886	G.Y(+57.02)SFTTTAER.E	Y	33.42	1131.52	0.4	566.767	2	37.68	76	1	198	206	Y(+57.02)	9	-7.6	60.61	13	4	4	41725	beta-actin [Struthio camelus]
Blank_post PP5-6_LOT 4652	2	5	gi|661912886	K.AGFAGDDAPR.A	Y	30.25	975.441	0.2	488.728	2	30.45	62	1	19	28		10	-5.7	60.61	13	4	4	41725	beta-actin [Struthio camelus]
Blank_post PP5-6_LOT 4652	2	5	gi|661912886	K.DSYVGDEAQSKR.G	Y	21.42	1353.62	-0.1	677.815	2	25.58	50	1	51	62		12	-19.7	60.61	13	4	4	41725	beta-actin [Struthio camelus]
Blank_post PP5-6_LOT 4652	2	5	gi|661912886	R.VAPEEHPVLLTEAPLNPK.A	Y	19.66	1953.06	0.7	652.027	3	48.63	99	1	96	113		18	-4.8	60.61	13	4	4	41725	beta-actin [Struthio camelus]
Blank_post PP5-6_LOT 4652	2	3	gi|678208200	G.Y(+57.02)SFTTTAER.E	Y	33.42	1131.52	0.4	566.767	2	37.68	76	1	197	205	Y(+57.02)	9	-7.6	60.61	13	4	4	41606	Actin cytoplasmic 1 partial [Struthio camelus australis]
Blank_post PP5-6_LOT 4652	2	3	gi|678208200	K.AGFAGDDAPR.A	Y	30.25	975.441	0.2	488.728	2	30.45	62	1	18	27		10	-5.7	60.61	13	4	4	41606	Actin cytoplasmic 1 partial [Struthio camelus australis]
Blank_post PP5-6_LOT 4652	2	3	gi|678208200	K.DSYVGDEAQSKR.G	Y	21.42	1353.62	-0.1	677.815	2	25.58	50	1	50	61		12	-19.7	60.61	13	4	4	41606	Actin cytoplasmic 1 partial [Struthio camelus australis]
Blank_post PP5-6_LOT 4652	2	3	gi|678208200	R.VAPEEHPVLLTEAPLNPK.A	Y	19.66	1953.06	0.7	652.027	3	48.63	99	1	95	112		18	-4.8	60.61	13	4	4	41606	Actin cytoplasmic 1 partial [Struthio camelus australis]
Blank_post PP5-6_LOT 4652	2	6	gi|697505172	G.Y(+57.02)SFTTTAER.E	Y	33.42	1131.52	0.4	566.767	2	37.68	76	1	199	207	Y(+57.02)	9	-7.6	60.61	13	4	4	41836	PREDICTED: actin cytoplasmic type 5 [Struthio camelus australis]
Blank_post PP5-6_LOT 4652	2	6	gi|697505172	K.AGFAGDDAPR.A	Y	30.25	975.441	0.2	488.728	2	30.45	62	1	20	29		10	-5.7	60.61	13	4	4	41836	PREDICTED: actin cytoplasmic type 5 [Struthio camelus australis]
Blank_post PP5-6_LOT 4652	2	6	gi|697505172	K.DSYVGDEAQSKR.G	Y	21.42	1353.62	-0.1	677.815	2	25.58	50	1	52	63		12	-19.7	60.61	13	4	4	41836	PREDICTED: actin cytoplasmic type 5 [Struthio camelus australis]
Blank_post PP5-6_LOT 4652	2	6	gi|697505172	R.VAPEEHPVLLTEAPLNPK.A	Y	19.66	1953.06	0.7	652.027	3	48.63	99	1	97	114		18	-4.8	60.61	13	4	4	41836	PREDICTED: actin cytoplasmic type 5 [Struthio camelus australis]
Blank_post PP5-6_LOT 4652	2	7	gi|678218290	G.Y(+57.02)SFTTTAER.E	Y	33.42	1131.52	0.4	566.767	2	37.68	76	1	199	207	Y(+57.02)	9	-7.6	60.61	13	4	4	41836	Actin cytoplasmic type 5 [Struthio camelus australis]
Blank_post PP5-6_LOT 4652	2	7	gi|678218290	K.AGFAGDDAPR.A	Y	30.25	975.441	0.2	488.728	2	30.45	62	1	20	29		10	-5.7	60.61	13	4	4	41836	Actin cytoplasmic type 5 [Struthio camelus australis]
Blank_post PP5-6_LOT 4652	2	7	gi|678218290	K.DSYVGDEAQSKR.G	Y	21.42	1353.62	-0.1	677.815	2	25.58	50	1	52	63		12	-19.7	60.61	13	4	4	41836	Actin cytoplasmic type 5 [Struthio camelus australis]
Blank_post PP5-6_LOT 4652	2	7	gi|678218290	R.VAPEEHPVLLTEAPLNPK.A	Y	19.66	1953.06	0.7	652.027	3	48.63	99	1	97	114		18	-4.8	60.61	13	4	4	41836	Actin cytoplasmic type 5 [Struthio camelus australis]
Blank_post PP5-6_LOT 4652	4	9	sp|ALBU_HUMAN|	K.KVPQVSTPTLVEVSR.N	Y	32.55	1638.93	0.4	547.318	3	44.73	91	1	438	452		15	-1	50.96	6	4	4	69367	sp|ALBU_HUMAN|
Blank_post PP5-6_LOT 4652	4	9	sp|ALBU_HUMAN|	K.LVTDLTK.V	Y	18.59	788.464	0.4	395.24	2	35.44	70	1	258	264		7	3	50.96	6	4	4	69367	sp|ALBU_HUMAN|
Blank_post PP5-6_LOT 4652	4	9	sp|ALBU_HUMAN|	K.YLYEIAR.R	Y	15.73	926.486	0.6	464.251	2	43.68	88	1	162	168		7	-0.5	50.96	6	4	4	69367	sp|ALBU_HUMAN|
Blank_post PP5-6_LOT 4652	4	9	sp|ALBU_HUMAN|	K.LVNEL(sub V)TEFAK.T	Y	15.46	1162.62	0.6	582.319	2	51.12	102	1	66	75	L(sub V)	10	1.3	50.96	6	4	4	69367	sp|ALBU_HUMAN|
Blank_post PP5-6_LOT 4652	3	8	sp|TRYP_PIG|	K.LSSPATLNSR.V	Y	27.47	1044.56	0.4	523.286	2	32.62	65	1	98	107		10	-3.3	46.84	16	3	3	24409	sp|TRYP_PIG|
Blank_post PP5-6_LOT 4652	3	8	sp|TRYP_PIG|	R.VATVSLPR.S	Y	24.08	841.502	0	421.758	2	38.44	78	1	108	115		8	6.4	46.84	16	3	3	24409	sp|TRYP_PIG|
Blank_post PP5-6_LOT 4652	3	8	sp|TRYP_PIG|	R.LGEHNIDVLEGNEQFINAAK.I	Y	21.99	2210.1	0.8	737.707	3	53.61	105	1	58	77		20	-8.7	46.84	16	3	3	24409	sp|TRYP_PIG|
Blank_post PP5-6_LOT 4675	1	1	gi|46396750	K.HYSALDDDDYPK.G	Y	48.84	1437.6	0.1	719.81	2	37.17	82	2	88	99		12	-20.5	141	61	23	23	15353	RecName: Full=Struthiocalcin-1; Short=SCA-1
Blank_post PP5-6_LOT 4675	1	1	gi|46396750	G.E(-18.01)EEEDVWIGLFR.W	Y	46.04	1502.7	1.4	752.36	2	79.53	164	1	63	74	E(-18.01)	12	-8	141	61	23	23	15353	RecName: Full=Struthiocalcin-1; Short=SCA-1
Blank_post PP5-6_LOT 4675	1	1	gi|46396750	R.AGAHLASIH.T	Y	39.01	875.461	0.2	438.738	2	28.08	56	2	36	44		9	6.1	141	61	23	23	15353	RecName: Full=Struthiocalcin-1; Short=SCA-1
Blank_post PP5-6_LOT 4675	1	1	gi|46396750	E.DVW(+31.99)IGLFR.W	Y	37.56	1036.53	0.6	519.275	2	69.12	146	1	67	74	W(+31.99)	8	6	141	61	23	23	15353	RecName: Full=Struthiocalcin-1; Short=SCA-1
Blank_post PP5-6_LOT 4675	1	1	gi|46396750	E.DVWIGLFR.W	Y	36.77	1004.54	1.4	503.28	2	74.77	153	4	67	74		8	6	141	61	23	23	15353	RecName: Full=Struthiocalcin-1; Short=SCA-1
Blank_post PP5-6_LOT 4675	1	1	gi|46396750	G.E(+57.02)EEEDVWIGLFR.W	Y	34.62	1577.74	1.4	789.876	2	70.39	150	1	63	74	E(+57.02)	12	-8	141	61	23	23	15353	RecName: Full=Struthiocalcin-1; Short=SCA-1
Blank_post PP5-6_LOT 4675	1	1	gi|46396750	R.GNC(+57.02)YGYFR.Y	Y	34.35	1035.42	0.4	518.719	2	40.14	92	1	12	19	C(+57.02)	8	-6.1	141	61	23	23	15353	RecName: Full=Struthiocalcin-1; Short=SCA-1
Blank_post PP5-6_LOT 4675	1	1	gi|46396750	R.YELPWKR.A	Y	33.26	990.529	0.5	496.272	2	43.64	101	2	20	26		7	-11.9	141	61	23	23	15353	RecName: Full=Struthiocalcin-1; Short=SCA-1
Blank_post PP5-6_LOT 4675	1	1	gi|46396750	Y.SALDDDDYPK.G	Y	32.19	1137.48	0.2	569.749	2	37.01	80	1	90	99		10	-16	141	61	23	23	15353	RecName: Full=Struthiocalcin-1; Short=SCA-1
Blank_post PP5-6_LOT 4675	1	1	gi|46396750	S.ALDDDDYPKG.K	Y	31.76	1107.47	0.5	554.744	2	35.17	75	1	91	100		10	-15.6	141	61	23	23	15353	RecName: Full=Struthiocalcin-1; Short=SCA-1
Blank_post PP5-6_LOT 4675	1	1	gi|46396750	S.ALDDDDYPK.G	Y	31.66	1050.45	0.4	526.233	2	34.89	73	1	91	99		9	-15.2	141	61	23	23	15353	RecName: Full=Struthiocalcin-1; Short=SCA-1
Blank_post PP5-6_LOT 4675	1	1	gi|46396750	R.YELPWK.R	Y	30.48	834.428	0.2	418.221	2	50.72	122	5	20	25		6	-7.4	141	61	23	23	15353	RecName: Full=Struthiocalcin-1; Short=SCA-1
Blank_post PP5-6_LOT 4675	1	1	gi|46396750	G.YFRYELPWKRA.E	Y	30.12	1527.8	1.2	510.274	3	51.59	126	4	17	27		11	-13.1	141	61	23	23	15353	RecName: Full=Struthiocalcin-1; Short=SCA-1
Blank_post PP5-6_LOT 4675	1	1	gi|46396750	H.GEEEEDVWIGLFRWN(+.98).S	Y	29.95	1878.84	4.1	940.432	2	79.28	155	1	62	76	N(+.98)	15	-12.8	141	61	23	23	15353	RecName: Full=Struthiocalcin-1; Short=SCA-1
Blank_post PP5-6_LOT 4675	1	1	gi|46396750	R.GN(+.98)C(+57.02)YGYFR.Y	Y	28.45	1036.41	0.2	519.211	2	42.18	97	3	12	19	N(+.98), C(+57.02)	8	-6.1	141	61	23	23	15353	RecName: Full=Struthiocalcin-1; Short=SCA-1
Blank_post PP5-6_LOT 4675	1	1	gi|46396750	E.DVWIGLFRW.N	Y	27.87	1190.62	0.8	596.32	2	79.4	158	1	67	75		9	5.1	141	61	23	23	15353	RecName: Full=Struthiocalcin-1; Short=SCA-1
Blank_post PP5-6_LOT 4675	1	1	gi|46396750	A.LDDDDYPK.G	Y	25.93	979.413	0.2	490.714	2	32.59	68	1	92	99		8	-17	141	61	23	23	15353	RecName: Full=Struthiocalcin-1; Short=SCA-1
Blank_post PP5-6_LOT 4675	1	1	gi|46396750	A.EAWC(+57.02)RSI.R	Y	24.49	920.417	-0.3	461.216	2	41.15	95	1	28	34	C(+57.02)	7	-0.9	141	61	23	23	15353	RecName: Full=Struthiocalcin-1; Short=SCA-1
Blank_post PP5-6_LOT 4675	1	1	gi|46396750	A.SIHTSEEHRAI.A	Y	23.21	1278.63	-0.4	427.218	3	26.15	49	1	42	52		11	-9.4	141	61	23	23	15353	RecName: Full=Struthiocalcin-1; Short=SCA-1
Blank_post PP5-6_LOT 4675	1	1	gi|46396750	R.AEAWC(+57.02)R.S	Y	22.45	791.338	0.1	396.676	2	29.61	62	1	27	32	C(+57.02)	6	-2.8	141	61	23	23	15353	RecName: Full=Struthiocalcin-1; Short=SCA-1
Blank_post PP5-6_LOT 4675	1	1	gi|46396750	E.DVW(+3.99)IGLFR.W	Y	22.17	1008.54	0.6	505.277	2	70.21	149	1	67	74	W(+3.99)	8	6	141	61	23	23	15353	RecName: Full=Struthiocalcin-1; Short=SCA-1
Blank_post PP5-6_LOT 4675	1	1	gi|46396750	G.N(+.98)C(+57.02)YGYFR.Y	Y	21.85	979.386	0.3	490.7	2	48.3	113	1	13	19	N(+.98), C(+57.02)	7	-5.7	141	61	23	23	15353	RecName: Full=Struthiocalcin-1; Short=SCA-1
Blank_post PP5-6_LOT 4675	1	1	gi|46396750	G.EEEEDVWIGLFRWN(+.98).S	Y	20.37	1821.82	3.4	911.921	2	79.36	157	1	63	76	N(+.98)	14	-12.4	141	61	23	23	15353	RecName: Full=Struthiocalcin-1; Short=SCA-1
Blank_post PP5-6_LOT 4675	1	1	gi|46396750	K.FISQ(+.98)YHHGEEEEDVWIGLFR.W	Y	18.16	2491.14	1	623.794	4	63.16	145	1	55	74	Q(+.98)	20	-13.1	141	61	23	23	15353	RecName: Full=Struthiocalcin-1; Short=SCA-1
Blank_post PP5-6_LOT 4675	1	1	gi|46396750	K.GWLDFR.G	Y	17.72	792.392	0.5	397.203	2	58.08	137	1	6	11		6	-2.7	141	61	23	23	15353	RecName: Full=Struthiocalcin-1; Short=SCA-1
Blank_post PP5-6_LOT 4675	1	1	gi|46396750	D.VWIGLFR.W	Y	17.68	889.517	0.7	445.766	2	61.14	143	1	68	74		7	9.5	141	61	23	23	15353	RecName: Full=Struthiocalcin-1; Short=SCA-1
Blank_post PP5-6_LOT 4675	1	1	gi|46396750	R.AGAHLASIHT.S	Y	16.35	976.509	0.3	489.262	2	31.13	64	1	36	45		10	5.4	141	61	23	23	15353	RecName: Full=Struthiocalcin-1; Short=SCA-1
Blank_post PP5-6_LOT 4675	1	1	gi|46396750	K.GW(+3.99)LDFR.G	Y	16.35	796.387	0.6	399.201	2	52.7	128	1	6	11	W(+3.99)	6	-2.7	141	61	23	23	15353	RecName: Full=Struthiocalcin-1; Short=SCA-1
Blank_post PP5-6_LOT 4675	2	2	gi|46396751	R.AC(+57.02)VALEDTTDFATWDVELC(+57.02)SDR.K	Y	44.34	2573.11	3.8	1287.56	2	69.93	148	2	112	133	C(+57.02), C(+57.02)	22	-0.1	92.02	49	9	9	16601	RecName: Full=Struthiocalcin-2; Short=SCA-2
Blank_post PP5-6_LOT 4675	2	2	gi|46396751	R.AEGFC(+57.02)QR.L	Y	30	866.37	0	434.192	2	26.18	50	1	30	36	C(+57.02)	7	-4.8	92.02	49	9	9	16601	RecName: Full=Struthiocalcin-2; Short=SCA-2
Blank_post PP5-6_LOT 4675	2	2	gi|46396751	R.RAC(+57.02)VALEDTTDFATW.D	Y	28.99	1754.79	1.4	878.405	2	61.28	144	1	111	125	C(+57.02)	15	0.7	92.02	49	9	9	16601	RecName: Full=Struthiocalcin-2; Short=SCA-2
Blank_post PP5-6_LOT 4675	2	2	gi|46396751	K.GW(+3.99)IPFDGR.C	Y	26.39	950.461	0.9	476.238	2	56.28	135	1	9	16	W(+3.99)	8	-4	92.02	49	9	9	16601	RecName: Full=Struthiocalcin-2; Short=SCA-2
Blank_post PP5-6_LOT 4675	2	2	gi|46396751	R.KPFIC(+57.02)EYR.T	Y	25.98	1111.55	0.3	556.782	2	38.62	86	2	134	141	C(+57.02)	8	-5	92.02	49	9	9	16601	RecName: Full=Struthiocalcin-2; Short=SCA-2
Blank_post PP5-6_LOT 4675	2	2	gi|46396751	S.E(-18.01)EEAGEEVWIGLHRPLGR.R	Y	25.9	2058.03	1.2	687.018	3	57.72	136	1	69	86	E(-18.01)	18	-15.3	92.02	49	9	9	16601	RecName: Full=Struthiocalcin-2; Short=SCA-2
Blank_post PP5-6_LOT 4675	2	2	gi|46396751	R.AC(+57.02)VALEDTTDFATWDVELC(+57.02).S	Y	20.94	2214.94	0.3	1108.48	2	79.3	156	1	112	130	C(+57.02), C(+57.02)	19	8.7	92.02	49	9	9	16601	RecName: Full=Struthiocalcin-2; Short=SCA-2
Blank_post PP5-6_LOT 4675	2	2	gi|46396751	G.E(-18.01)EVWIGLHR.P	Y	17.2	1119.58	1	560.799	2	56.04	134	1	74	82	E(-18.01)	9	-3.5	92.02	49	9	9	16601	RecName: Full=Struthiocalcin-2; Short=SCA-2
Blank_post PP5-6_LOT 4675	2	2	gi|46396751	R.DVFLRR.R	Y	15.78	804.461	0.3	403.238	2	34.26	72	1	105	110		6	-1.7	92.02	49	9	9	16601	RecName: Full=Struthiocalcin-2; Short=SCA-2
Blank_post PP5-6_LOT 4675	3	11	sp|ALBU_HUMAN|	K.KVPQVSTPTLVEVSR.N	Y	36.04	1638.93	0.3	547.318	3	45.53	107	1	438	452		15	-1	67.28	8	5	5	69367	sp|ALBU_HUMAN|
Blank_post PP5-6_LOT 4675	3	11	sp|ALBU_HUMAN|	K.LVNE(+14.02)VTEFAK.T	Y	30.83	1162.62	0.8	582.319	2	51.85	127	1	66	75	E(+14.02)	10	1.7	67.28	8	5	5	69367	sp|ALBU_HUMAN|
Blank_post PP5-6_LOT 4675	3	11	sp|ALBU_HUMAN|	L.GEYK(+42.01)FQNALLVR.Y	Y	21.16	1478.79	0.7	740.402	2	58.76	138	1	423	434	K(+42.01)	12	-4.2	67.28	8	5	5	69367	sp|ALBU_HUMAN|
Blank_post PP5-6_LOT 4675	3	11	sp|ALBU_HUMAN|	K.LVTDLTK.V	Y	20.7	788.464	0.2	395.24	2	36.42	77	1	258	264		7	3	67.28	8	5	5	69367	sp|ALBU_HUMAN|
Blank_post PP5-6_LOT 4675	3	11	sp|ALBU_HUMAN|	K.YLYEIAR.R	Y	18	926.486	0.5	464.251	2	44.43	105	1	162	168		7	-0.5	67.28	8	5	5	69367	sp|ALBU_HUMAN|
Blank_post PP5-6_LOT 4675	4	3	gi|697479256	G.Y(+57.02)SFTTTAER.E	Y	29.55	1131.52	0.5	566.767	2	38.62	87	1	198	206	Y(+57.02)	9	-7.6	55.22	13	4	4	40987	PREDICTED: actin cytoplasmic 2-like [Struthio camelus australis]
Blank_post PP5-6_LOT 4675	4	3	gi|697479256	K.DSYVGDEAQSKR.G	Y	25.46	1353.62	0.2	677.815	2	26.32	51	1	51	62		12	-19.7	55.22	13	4	4	40987	PREDICTED: actin cytoplasmic 2-like [Struthio camelus australis]
Blank_post PP5-6_LOT 4675	4	3	gi|697479256	K.AGFAGDDAPR.A	Y	24.11	975.441	3	488.729	2	31.3	66	1	19	28		10	-5.7	55.22	13	4	4	40987	PREDICTED: actin cytoplasmic 2-like [Struthio camelus australis]
Blank_post PP5-6_LOT 4675	4	3	gi|697479256	R.VAPEEHPVLLTEAPLNPK.A	Y	19.55	1953.06	0.8	652.027	3	49.4	117	1	96	113		18	-4.8	55.22	13	4	4	40987	PREDICTED: actin cytoplasmic 2-like [Struthio camelus australis]
Blank_post PP5-6_LOT 4675	4	5	gi|697438274	G.Y(+57.02)SFTTTAER.E	Y	29.55	1131.52	0.5	566.767	2	38.62	87	1	198	206	Y(+57.02)	9	-7.6	55.22	13	4	4	41737	PREDICTED: actin cytoplasmic 1 [Struthio camelus australis]
Blank_post PP5-6_LOT 4675	4	5	gi|697438274	K.DSYVGDEAQSKR.G	Y	25.46	1353.62	0.2	677.815	2	26.32	51	1	51	62		12	-19.7	55.22	13	4	4	41737	PREDICTED: actin cytoplasmic 1 [Struthio camelus australis]
Blank_post PP5-6_LOT 4675	4	5	gi|697438274	K.AGFAGDDAPR.A	Y	24.11	975.441	3	488.729	2	31.3	66	1	19	28		10	-5.7	55.22	13	4	4	41737	PREDICTED: actin cytoplasmic 1 [Struthio camelus australis]
Blank_post PP5-6_LOT 4675	4	5	gi|697438274	R.VAPEEHPVLLTEAPLNPK.A	Y	19.55	1953.06	0.8	652.027	3	49.4	117	1	96	113		18	-4.8	55.22	13	4	4	41737	PREDICTED: actin cytoplasmic 1 [Struthio camelus australis]
Blank_post PP5-6_LOT 4675	4	6	gi|661912886	G.Y(+57.02)SFTTTAER.E	Y	29.55	1131.52	0.5	566.767	2	38.62	87	1	198	206	Y(+57.02)	9	-7.6	55.22	13	4	4	41725	beta-actin [Struthio camelus]
Blank_post PP5-6_LOT 4675	4	6	gi|661912886	K.DSYVGDEAQSKR.G	Y	25.46	1353.62	0.2	677.815	2	26.32	51	1	51	62		12	-19.7	55.22	13	4	4	41725	beta-actin [Struthio camelus]
Blank_post PP5-6_LOT 4675	4	6	gi|661912886	K.AGFAGDDAPR.A	Y	24.11	975.441	3	488.729	2	31.3	66	1	19	28		10	-5.7	55.22	13	4	4	41725	beta-actin [Struthio camelus]
Blank_post PP5-6_LOT 4675	4	6	gi|661912886	R.VAPEEHPVLLTEAPLNPK.A	Y	19.55	1953.06	0.8	652.027	3	49.4	117	1	96	113		18	-4.8	55.22	13	4	4	41725	beta-actin [Struthio camelus]
Blank_post PP5-6_LOT 4675	4	4	gi|678208200	G.Y(+57.02)SFTTTAER.E	Y	29.55	1131.52	0.5	566.767	2	38.62	87	1	197	205	Y(+57.02)	9	-7.6	55.22	13	4	4	41606	Actin cytoplasmic 1 partial [Struthio camelus australis]
Blank_post PP5-6_LOT 4675	4	4	gi|678208200	K.DSYVGDEAQSKR.G	Y	25.46	1353.62	0.2	677.815	2	26.32	51	1	50	61		12	-19.7	55.22	13	4	4	41606	Actin cytoplasmic 1 partial [Struthio camelus australis]
Blank_post PP5-6_LOT 4675	4	4	gi|678208200	K.AGFAGDDAPR.A	Y	24.11	975.441	3	488.729	2	31.3	66	1	18	27		10	-5.7	55.22	13	4	4	41606	Actin cytoplasmic 1 partial [Struthio camelus australis]
Blank_post PP5-6_LOT 4675	4	4	gi|678208200	R.VAPEEHPVLLTEAPLNPK.A	Y	19.55	1953.06	0.8	652.027	3	49.4	117	1	95	112		18	-4.8	55.22	13	4	4	41606	Actin cytoplasmic 1 partial [Struthio camelus australis]
Blank_post PP5-6_LOT 4675	4	7	gi|678218290	G.Y(+57.02)SFTTTAER.E	Y	29.55	1131.52	0.5	566.767	2	38.62	87	1	199	207	Y(+57.02)	9	-7.6	55.22	13	4	4	41836	Actin cytoplasmic type 5 [Struthio camelus australis]
Blank_post PP5-6_LOT 4675	4	7	gi|678218290	K.DSYVGDEAQSKR.G	Y	25.46	1353.62	0.2	677.815	2	26.32	51	1	52	63		12	-19.7	55.22	13	4	4	41836	Actin cytoplasmic type 5 [Struthio camelus australis]
Blank_post PP5-6_LOT 4675	4	7	gi|678218290	K.AGFAGDDAPR.A	Y	24.11	975.441	3	488.729	2	31.3	66	1	20	29		10	-5.7	55.22	13	4	4	41836	Actin cytoplasmic type 5 [Struthio camelus australis]
Blank_post PP5-6_LOT 4675	4	7	gi|678218290	R.VAPEEHPVLLTEAPLNPK.A	Y	19.55	1953.06	0.8	652.027	3	49.4	117	1	97	114		18	-4.8	55.22	13	4	4	41836	Actin cytoplasmic type 5 [Struthio camelus australis]
Blank_post PP5-6_LOT 4675	4	8	gi|697505172	G.Y(+57.02)SFTTTAER.E	Y	29.55	1131.52	0.5	566.767	2	38.62	87	1	199	207	Y(+57.02)	9	-7.6	55.22	13	4	4	41836	PREDICTED: actin cytoplasmic type 5 [Struthio camelus australis]
Blank_post PP5-6_LOT 4675	4	8	gi|697505172	K.DSYVGDEAQSKR.G	Y	25.46	1353.62	0.2	677.815	2	26.32	51	1	52	63		12	-19.7	55.22	13	4	4	41836	PREDICTED: actin cytoplasmic type 5 [Struthio camelus australis]
Blank_post PP5-6_LOT 4675	4	8	gi|697505172	K.AGFAGDDAPR.A	Y	24.11	975.441	3	488.729	2	31.3	66	1	20	29		10	-5.7	55.22	13	4	4	41836	PREDICTED: actin cytoplasmic type 5 [Struthio camelus australis]
Blank_post PP5-6_LOT 4675	4	8	gi|697505172	R.VAPEEHPVLLTEAPLNPK.A	Y	19.55	1953.06	0.8	652.027	3	49.4	117	1	97	114		18	-4.8	55.22	13	4	4	41836	PREDICTED: actin cytoplasmic type 5 [Struthio camelus australis]
Blank_post PP5-6_LOT 4675	7	19	gi|697501075	R.LATTGELYLAWK.D	Y	47.8	1364.73	0.8	683.375	2	59.25	141	2	276	287		12	3.6	47.8	1	1	1	223665	PREDICTED: aggrecan core protein [Struthio camelus australis]
Blank_post PP5-6_LOT 4675	7	18	gi|678217626	R.LATTGELYLAWK.D	Y	47.8	1364.73	0.8	683.375	2	59.25	141	2	276	287		12	3.6	47.8	1	1	1	223645	Aggrecan core protein [Struthio camelus australis]
Blank_post PP5-6_LOT 4675	6	16	sp|GFP_AEQVI|	K.NGIKVNFK.I	Y	30.86	918.529	0.1	460.272	2	33.73	70	1	159	166		8	-3.7	43.19	9	2	2	26886	sp|GFP_AEQVI|
Blank_post PP5-6_LOT 4675	6	16	sp|GFP_AEQVI|	R.TIFFKDDGNYKTR.A	Y	24.65	1603.8	0.3	535.607	3	39.67	89	1	97	109		13	-15.8	43.19	9	2	2	26886	sp|GFP_AEQVI|
Blank_post PP5-6_LOT 4675	5	10	sp|TRYP_PIG|	R.VATVSLPR.S	Y	25.34	841.502	0.1	421.758	2	39.36	88	1	108	115		8	6.4	42.83	16	3	3	24409	sp|TRYP_PIG|
Blank_post PP5-6_LOT 4675	5	10	sp|TRYP_PIG|	K.LSSPATLNSR.V	Y	23.07	1044.56	0.3	523.286	2	33.51	69	1	98	107		10	-3.3	42.83	16	3	3	24409	sp|TRYP_PIG|
Blank_post PP5-6_LOT 4675	5	10	sp|TRYP_PIG|	R.LGEHNIDVLEGNEQFINAAK.I	Y	17.86	2210.1	0.8	737.707	3	54.35	131	1	58	77		20	-8.7	42.83	16	3	3	24409	sp|TRYP_PIG|
Blank_post Wonderwerk 14426	4	23	sp|GFP_AEQVI|	R.DHMVLLEFVTAAGITL(sub H)GMDELYK	Y	40.69	2565.29	-0.2	856.102	3	78.6	1108	1	216	238	L(sub H)	23	13.7	60.3	18	3	3	26886	sp|GFP_AEQVI|
Blank_post Wonderwerk 14426	4	23	sp|GFP_AEQVI|	R.TIFFKDDGNYKTR.A	Y	26.58	1603.8	-0.2	535.607	3	35.12	477	1	97	109		13	-15.8	60.3	18	3	3	26886	sp|GFP_AEQVI|
Blank_post Wonderwerk 14426	4	23	sp|GFP_AEQVI|	K.N(+.98)GIKVNFK.I	Y	18.95	919.513	-0.6	460.763	2	31.22	384	1	159	166	N(+.98)	8	-3.7	60.3	18	3	3	26886	sp|GFP_AEQVI|
Blank_post Wonderwerk 14426	1	14	gi|678216956	K.FAFQAEVNR.M	Y	29.05	1080.54	0	541.275	2	36.17	499	1	64	72		9	-1.6	44.66	2	2	2	90266	Endoplasmin partial [Struthio camelus australis]
Blank_post Wonderwerk 14426	1	14	gi|678216956	R.GLFDEYGSK.K	Y	20.46	1014.47	-0.1	508.24	2	39.14	580	1	384	392		9	-7.2	44.66	2	2	2	90266	Endoplasmin partial [Struthio camelus australis]
Blank_post Wonderwerk 14426	2	8	gi|697479256	R.GYSFTTTAER.E	Y	27	1131.52	-0.1	566.767	2	29.92	348	1	197	206		10	-8	44.65	9	3	3	40987	PREDICTED: actin cytoplasmic 2-like [Struthio camelus australis]
Blank_post Wonderwerk 14426	2	8	gi|697479256	R.HQGVM(+15.99)VGM(+15.99)GQK.D	Y	22.48	1202.55	-0.5	602.284	2	19.83	160	1	40	50	M(+15.99), M(+15.99)	11	-3.1	44.65	9	3	3	40987	PREDICTED: actin cytoplasmic 2-like [Struthio camelus australis]
Blank_post Wonderwerk 14426	2	8	gi|697479256	K.QEYDESGPSIVHR.K	Y	19.21	1515.7	-0.2	506.239	3	26.74	276	1	354	366		13	-17.9	44.65	9	3	3	40987	PREDICTED: actin cytoplasmic 2-like [Struthio camelus australis]
Blank_post Wonderwerk 14426	2	9	gi|678208200	R.GYSFTTTAER.E	Y	27	1131.52	-0.1	566.767	2	29.92	348	1	196	205		10	-8	44.65	9	3	3	41606	Actin cytoplasmic 1 partial [Struthio camelus australis]
Blank_post Wonderwerk 14426	2	9	gi|678208200	R.HQGVM(+15.99)VGM(+15.99)GQK.D	Y	22.48	1202.55	-0.5	602.284	2	19.83	160	1	39	49	M(+15.99), M(+15.99)	11	-3.1	44.65	9	3	3	41606	Actin cytoplasmic 1 partial [Struthio camelus australis]
Blank_post Wonderwerk 14426	2	9	gi|678208200	K.QEYDESGPSIVHR.K	Y	19.21	1515.7	-0.2	506.239	3	26.74	276	1	359	371		13	-17.9	44.65	9	3	3	41606	Actin cytoplasmic 1 partial [Struthio camelus australis]
Blank_post Wonderwerk 14426	2	10	gi|697438274	R.GYSFTTTAER.E	Y	27	1131.52	-0.1	566.767	2	29.92	348	1	197	206		10	-8	44.65	9	3	3	41737	PREDICTED: actin cytoplasmic 1 [Struthio camelus australis]
Blank_post Wonderwerk 14426	2	10	gi|697438274	R.HQGVM(+15.99)VGM(+15.99)GQK.D	Y	22.48	1202.55	-0.5	602.284	2	19.83	160	1	40	50	M(+15.99), M(+15.99)	11	-3.1	44.65	9	3	3	41737	PREDICTED: actin cytoplasmic 1 [Struthio camelus australis]
Blank_post Wonderwerk 14426	2	10	gi|697438274	K.QEYDESGPSIVHR.K	Y	19.21	1515.7	-0.2	506.239	3	26.74	276	1	360	372		13	-17.9	44.65	9	3	3	41737	PREDICTED: actin cytoplasmic 1 [Struthio camelus australis]
Blank_post Wonderwerk 14426	2	11	gi|661912886	R.GYSFTTTAER.E	Y	27	1131.52	-0.1	566.767	2	29.92	348	1	197	206		10	-8	44.65	9	3	3	41725	beta-actin [Struthio camelus]
Blank_post Wonderwerk 14426	2	11	gi|661912886	R.HQGVM(+15.99)VGM(+15.99)GQK.D	Y	22.48	1202.55	-0.5	602.284	2	19.83	160	1	40	50	M(+15.99), M(+15.99)	11	-3.1	44.65	9	3	3	41725	beta-actin [Struthio camelus]
Blank_post Wonderwerk 14426	2	11	gi|661912886	K.QEYDESGPSIVHR.K	Y	19.21	1515.7	-0.2	506.239	3	26.74	276	1	360	372		13	-17.9	44.65	9	3	3	41725	beta-actin [Struthio camelus]
Blank_post Wonderwerk 14426	2	12	gi|678218290	R.GYSFTTTAER.E	Y	27	1131.52	-0.1	566.767	2	29.92	348	1	198	207		10	-8	44.65	9	3	3	41836	Actin cytoplasmic type 5 [Struthio camelus australis]
Blank_post Wonderwerk 14426	2	12	gi|678218290	R.HQGVM(+15.99)VGM(+15.99)GQK.D	Y	22.48	1202.55	-0.5	602.284	2	19.83	160	1	41	51	M(+15.99), M(+15.99)	11	-3.1	44.65	9	3	3	41836	Actin cytoplasmic type 5 [Struthio camelus australis]
Blank_post Wonderwerk 14426	2	12	gi|678218290	K.QEYDESGPSIVHR.K	Y	19.21	1515.7	-0.2	506.239	3	26.74	276	1	361	373		13	-17.9	44.65	9	3	3	41836	Actin cytoplasmic type 5 [Struthio camelus australis]
Blank_post Wonderwerk 14426	2	13	gi|697505172	R.GYSFTTTAER.E	Y	27	1131.52	-0.1	566.767	2	29.92	348	1	198	207		10	-8	44.65	9	3	3	41836	PREDICTED: actin cytoplasmic type 5 [Struthio camelus australis]
Blank_post Wonderwerk 14426	2	13	gi|697505172	R.HQGVM(+15.99)VGM(+15.99)GQK.D	Y	22.48	1202.55	-0.5	602.284	2	19.83	160	1	41	51	M(+15.99), M(+15.99)	11	-3.1	44.65	9	3	3	41836	PREDICTED: actin cytoplasmic type 5 [Struthio camelus australis]
Blank_post Wonderwerk 14426	2	13	gi|697505172	K.QEYDESGPSIVHR.K	Y	19.21	1515.7	-0.2	506.239	3	26.74	276	1	361	373		13	-17.9	44.65	9	3	3	41836	PREDICTED: actin cytoplasmic type 5 [Struthio camelus australis]
Blank_post Wonderwerk 14426	3	15	gi|697455406	K.LAVNM(+15.99)VPFPR.L	Y	27.26	1158.62	0	580.318	2	42.33	665	1	107	116	M(+15.99)	10	7.5	42.73	6	2	2	34130	PREDICTED: tubulin beta chain [Struthio camelus australis]
Blank_post Wonderwerk 14426	3	15	gi|697455406	K.NM(+15.99)M(+15.99)AAC(+57.02)DPR.H	Y	20.34	1096.41	0	549.212	2	19.7	151	1	152	160	M(+15.99), M(+15.99), C(+57.02)	9	-3.2	42.73	6	2	2	34130	PREDICTED: tubulin beta chain [Struthio camelus australis]
Blank_post Wonderwerk 14426	3	16	gi|678210899	K.LAVNM(+15.99)VPFPR.L	Y	27.26	1158.62	0	580.318	2	42.33	665	1	161	170	M(+15.99)	10	7.5	42.73	5	2	2	39406	Tubulin beta-4B chain partial [Struthio camelus australis]
Blank_post Wonderwerk 14426	3	16	gi|678210899	K.NM(+15.99)M(+15.99)AAC(+57.02)DPR.H	Y	20.34	1096.41	0	549.212	2	19.7	151	1	206	214	M(+15.99), M(+15.99), C(+57.02)	9	-3.2	42.73	5	2	2	39406	Tubulin beta-4B chain partial [Struthio camelus australis]
Blank_post Wonderwerk 14426	3	17	gi|678217896	K.LAVNM(+15.99)VPFPR.L	Y	27.26	1158.62	0	580.318	2	42.33	665	1	161	170	M(+15.99)	10	7.5	42.73	5	2	2	39372	Tubulin beta-7 chain partial [Struthio camelus australis]
Blank_post Wonderwerk 14426	3	17	gi|678217896	K.NM(+15.99)M(+15.99)AAC(+57.02)DPR.H	Y	20.34	1096.41	0	549.212	2	19.7	151	1	206	214	M(+15.99), M(+15.99), C(+57.02)	9	-3.2	42.73	5	2	2	39372	Tubulin beta-7 chain partial [Struthio camelus australis]
Blank_post Wonderwerk 14426	3	18	gi|697502687	K.LAVNM(+15.99)VPFPR.L	Y	27.26	1158.62	0	580.318	2	42.33	665	1	253	262	M(+15.99)	10	7.5	42.73	4	2	2	49167	PREDICTED: tubulin beta chain-like [Struthio camelus australis]
Blank_post Wonderwerk 14426	3	18	gi|697502687	K.NM(+15.99)M(+15.99)AAC(+57.02)DPR.H	Y	20.34	1096.41	0	549.212	2	19.7	151	1	298	306	M(+15.99), M(+15.99), C(+57.02)	9	-3.2	42.73	4	2	2	49167	PREDICTED: tubulin beta chain-like [Struthio camelus australis]
Blank_pre kinetics SCA 2h 140C	1	1	sp|TRY1_BOVIN|	K.SIVHPSYNSNTLNNDIMLIK.L	Y	41.15	2272.15	0.4	758.392	3	51.88	177	2	90	109		20	-3.4	55.54	13	2	2	25425	sp|TRY1_BOVIN|
Blank_pre kinetics SCA 2h 140C	1	1	sp|TRY1_BOVIN|	K.SSGTSYPDVLK.C	Y	28.78	1152.57	0.2	577.29	2	36.92	141	1	146	156		11	-5.8	55.54	13	2	2	25425	sp|TRY1_BOVIN|
Blank_pre kinetics SCA 8h	1	4	gi|678215697	R.VGAGAPVYLAAVLEYLTAEILELAGNAAR.D	Y	58.21	2914.58	-2.6	1458.29	2	20.93	327	1	44	72		29	25.9	73.13	37	2	2	13970	Histone H2A type 2-C [Struthio camelus australis]
Blank_pre kinetics SCA 8h	1	4	gi|678215697	K.VTIAQGGVLPNIQAVLLPK.K	Y	29.83	1930.16	-2.1	966.086	2	15.81	245	1	101	119		19	17.5	73.13	37	2	2	13970	Histone H2A type 2-C [Struthio camelus australis]
Blank_pre kinetics SCA 8h	1	5	gi|697490588	R.VGAGAPVYLAAVLEYLTAEILELAGNAAR.D	Y	58.21	2914.58	-2.6	1458.29	2	20.93	327	1	44	72		29	25.9	73.13	37	2	2	13970	PREDICTED: histone H2A type 2-C [Struthio camelus australis]
Blank_pre kinetics SCA 8h	1	5	gi|697490588	K.VTIAQGGVLPNIQAVLLPK.K	Y	29.83	1930.16	-2.1	966.086	2	15.81	245	1	101	119		19	17.5	73.13	37	2	2	13970	PREDICTED: histone H2A type 2-C [Struthio camelus australis]
Blank_pre kinetics SCA 8h	1	3	gi|697490753	R.VGAGAPVYLAAVLEYLTAEILELAGNAAR.D	Y	58.21	2914.58	-2.6	1458.29	2	20.93	327	1	20	48		29	25.9	73.13	46	2	2	11062	PREDICTED: histone H2A type 2-C-like [Struthio camelus australis]
Blank_pre kinetics SCA 8h	1	3	gi|697490753	K.VTIAQGGVLPNIQAVLLPK.K	Y	29.83	1930.16	-2.1	966.086	2	15.81	245	1	77	95		19	17.5	73.13	46	2	2	11062	PREDICTED: histone H2A type 2-C-like [Struthio camelus australis]
Blank_pre kinetics SCA 8h	1	2	gi|678215699	R.VGAGAPVYLAAVLEYLTAEILELAGNAAR.D	Y	58.21	2914.58	-2.6	1458.29	2	20.93	327	1	12	40		29	25.9	73.13	49	2	2	10591	Histone H2A-IV partial [Struthio camelus australis]
Blank_pre kinetics SCA 8h	1	2	gi|678215699	K.VTIAQGGVLPNIQAVLLPK.K	Y	29.83	1930.16	-2.1	966.086	2	15.81	245	1	69	87		19	17.5	73.13	49	2	2	10591	Histone H2A-IV partial [Struthio camelus australis]
Blank_pre kinetics SCA 8h	1	1	gi|678215712	R.VGAGAPVYLAAVLEYLTAEILELAGNAAR.D	Y	58.21	2914.58	-2.6	1458.29	2	20.93	327	1	8	36		29	25.9	73.13	52	2	2	10035	Histone H2A type 2-C partial [Struthio camelus australis]
Blank_pre kinetics SCA 8h	1	1	gi|678215712	K.VTIAQGGVLPNIQAVLLPK.K	Y	29.83	1930.16	-2.1	966.086	2	15.81	245	1	65	83		19	17.5	73.13	52	2	2	10035	Histone H2A type 2-C partial [Struthio camelus australis]
Blank_pre Laetoli 13901 E	1	1	sp|TRY1_BOVIN|	K.SIVHPSYNSNTLNNDIMLIK.L	Y	41.94	2272.15	0.5	758.392	3	55.57	503	5	90	109		20	-3.4	72.07	17	4	4	25425	sp|TRY1_BOVIN|
Blank_pre Laetoli 13901 E	1	1	sp|TRY1_BOVIN|	K.SIVHPSYNSNTLNNDIM(+15.99)LIK.L	Y	37.73	2288.15	0.5	763.723	3	53.02	462	2	90	109	M(+15.99)	20	-3.4	72.07	17	4	4	25425	sp|TRY1_BOVIN|
Blank_pre Laetoli 13901 E	1	1	sp|TRY1_BOVIN|	K.SSGTSYPDVLK.C	Y	27.11	1152.57	-0.3	577.29	2	33.18	191	3	146	156		11	-5.8	72.07	17	4	4	25425	sp|TRY1_BOVIN|
Blank_pre Laetoli 13901 E	1	1	sp|TRY1_BOVIN|	K.APILSDSSC(+57.02)K.S	Y	22.91	1076.52	-0.3	539.266	2	30.81	167	1	160	169	C(+57.02)	10	1.2	72.07	17	4	4	25425	sp|TRY1_BOVIN|
Blank_pre Laetoli 13901 E	1	1	sp|TRY1_BOVIN|	N.SNTLNNDIMLIK.L	Y	22.83	1374.72	0.1	688.366	2	54.42	478	1	98	109		12	-0.9	72.07	17	4	4	25425	sp|TRY1_BOVIN|
Blank_pre Laetoli 13901 E	1	1	sp|TRY1_BOVIN|	K.APILSDSSCK.S	Y	18.45	1019.5	0.2	510.755	2	33.63	196	1	160	169		10	1.2	72.07	17	4	4	25425	sp|TRY1_BOVIN|
Blank_pre Laetoli 13901 E	2	2	gi|678206393	K.ESTLHLVLR.L	Y	24.83	1066.61	0.2	534.314	2	44.04	340	2	64	72		9	2.9	48.69	44	4	4	11198	Ubiquitin-60S ribosomal protein L40 partial [Struthio camelus australis]
Blank_pre Laetoli 13901 E	2	2	gi|678206393	R.TLSDYNIQK.E	Y	23.68	1080.55	0.3	541.28	2	35.68	216	2	55	63		9	-8.9	48.69	44	4	4	11198	Ubiquitin-60S ribosomal protein L40 partial [Struthio camelus australis]
Blank_pre Laetoli 13901 E	2	2	gi|678206393	K.EGIPPDQQR.L	Y	22.39	1038.51	0.9	520.263	2	25.81	115	4	34	42		9	-17.6	48.69	44	4	4	11198	Ubiquitin-60S ribosomal protein L40 partial [Struthio camelus australis]
Blank_pre Laetoli 13901 E	2	2	gi|678206393	K.TITLEVEPSDTIENVK.A	Y	18.24	1786.92	0.4	894.468	2	54.88	490	2	12	27		16	-4.7	48.69	44	4	4	11198	Ubiquitin-60S ribosomal protein L40 partial [Struthio camelus australis]
Blank_pre Laetoli 13901 E	2	3	sp|RS27A_HUMAN|	K.ESTLHLVLR.L	Y	24.83	1066.61	0.2	534.314	2	44.04	340	2	64	72		9	2.9	48.69	28	4	4	17965	sp|RS27A_HUMAN|
Blank_pre Laetoli 13901 E	2	3	sp|RS27A_HUMAN|	R.TLSDYNIQK.E	Y	23.68	1080.55	0.3	541.28	2	35.68	216	2	55	63		9	-8.9	48.69	28	4	4	17965	sp|RS27A_HUMAN|
Blank_pre Laetoli 13901 E	2	3	sp|RS27A_HUMAN|	K.EGIPPDQQR.L	Y	22.39	1038.51	0.9	520.263	2	25.81	115	4	34	42		9	-17.6	48.69	28	4	4	17965	sp|RS27A_HUMAN|
Blank_pre Laetoli 13901 E	2	3	sp|RS27A_HUMAN|	K.TITLEVEPSDTIENVK.A	Y	18.24	1786.92	0.4	894.468	2	54.88	490	2	12	27		16	-4.7	48.69	28	4	4	17965	sp|RS27A_HUMAN|
Blank_pre Laetoli 13901 E	2	4	gi|697433299	K.ESTLHLVLR.L	Y	24.83	1066.61	0.2	534.314	2	44.04	340	2	64	72		9	2.9	48.69	25	4	4	19390	PREDICTED: ubiquitin-60S ribosomal protein L40 [Struthio camelus australis]
Blank_pre Laetoli 13901 E	2	4	gi|697433299	R.TLSDYNIQK.E	Y	23.68	1080.55	0.3	541.28	2	35.68	216	2	55	63		9	-8.9	48.69	25	4	4	19390	PREDICTED: ubiquitin-60S ribosomal protein L40 [Struthio camelus australis]
Blank_pre Laetoli 13901 E	2	4	gi|697433299	K.EGIPPDQQR.L	Y	22.39	1038.51	0.9	520.263	2	25.81	115	4	34	42		9	-17.6	48.69	25	4	4	19390	PREDICTED: ubiquitin-60S ribosomal protein L40 [Struthio camelus australis]
Blank_pre Laetoli 13901 E	2	4	gi|697433299	K.TITLEVEPSDTIENVK.A	Y	18.24	1786.92	0.4	894.468	2	54.88	490	2	12	27		16	-4.7	48.69	25	4	4	19390	PREDICTED: ubiquitin-60S ribosomal protein L40 [Struthio camelus australis]
Blank_pre Laetoli 13901 E	2	5	gi|678213223	K.ESTLHLVLR.L	Y	24.83	1066.61	0.2	534.314	2	44.04	340	2	64	72		9	2.9	48.69	15	4	4	32644	Polyubiquitin partial [Struthio camelus australis]
Blank_pre Laetoli 13901 E	2	5	gi|678213223	R.TLSDYNIQK.E	Y	23.68	1080.55	0.3	541.28	2	35.68	216	2	55	63		9	-8.9	48.69	15	4	4	32644	Polyubiquitin partial [Struthio camelus australis]
Blank_pre Laetoli 13901 E	2	5	gi|678213223	K.EGIPPDQQR.L	Y	22.39	1038.51	0.9	520.263	2	25.81	115	4	34	42		9	-17.6	48.69	15	4	4	32644	Polyubiquitin partial [Struthio camelus australis]
Blank_pre Laetoli 13901 E	2	5	gi|678213223	K.TITLEVEPSDTIENVK.A	Y	18.24	1786.92	0.4	894.468	2	54.88	490	2	12	27		16	-4.7	48.69	15	4	4	32644	Polyubiquitin partial [Struthio camelus australis]
Blank_pre Laetoli 13901 E	2	6	gi|678209833	K.ESTLHLVLR.L	Y	24.83	1066.61	0.2	534.314	2	44.04	340	2	140	148		9	2.9	48.69	15	4	4	32586	Polyubiquitin partial [Struthio camelus australis]
Blank_pre Laetoli 13901 E	2	6	gi|678209833	R.TLSDYNIQK.E	Y	23.68	1080.55	0.3	541.28	2	35.68	216	2	55	63		9	-8.9	48.69	15	4	4	32586	Polyubiquitin partial [Struthio camelus australis]
Blank_pre Laetoli 13901 E	2	6	gi|678209833	K.EGIPPDQQR.L	Y	22.39	1038.51	0.9	520.263	2	25.81	115	4	34	42		9	-17.6	48.69	15	4	4	32586	Polyubiquitin partial [Struthio camelus australis]
Blank_pre Laetoli 13901 E	2	6	gi|678209833	K.TITLEVEPSDTIENVK.A	Y	18.24	1786.92	0.4	894.468	2	54.88	490	2	12	27		16	-4.7	48.69	15	4	4	32586	Polyubiquitin partial [Struthio camelus australis]
Blank_pre Laetoli 13901 E	2	7	gi|697444235	K.ESTLHLVLR.L	Y	24.83	1066.61	0.2	534.314	2	44.04	340	2	140	148		9	2.9	48.69	14	4	4	34261	PREDICTED: polyubiquitin-C [Struthio camelus australis]
Blank_pre Laetoli 13901 E	2	7	gi|697444235	R.TLSDYNIQK.E	Y	23.68	1080.55	0.3	541.28	2	35.68	216	2	55	63		9	-8.9	48.69	14	4	4	34261	PREDICTED: polyubiquitin-C [Struthio camelus australis]
Blank_pre Laetoli 13901 E	2	7	gi|697444235	K.EGIPPDQQR.L	Y	22.39	1038.51	0.9	520.263	2	25.81	115	4	34	42		9	-17.6	48.69	14	4	4	34261	PREDICTED: polyubiquitin-C [Struthio camelus australis]
Blank_pre Laetoli 13901 E	2	7	gi|697444235	K.TITLEVEPSDTIENVK.A	Y	18.24	1786.92	0.4	894.468	2	54.88	490	2	12	27		16	-4.7	48.69	14	4	4	34261	PREDICTED: polyubiquitin-C [Struthio camelus australis]
Blank_pre Laetoli 13901 E	2	8	gi|697477409	K.ESTLHLVLR.L	Y	24.83	1066.61	0.2	534.314	2	44.04	340	2	64	72		9	2.9	48.69	14	4	4	34308	PREDICTED: polyubiquitin-B [Struthio camelus australis]
Blank_pre Laetoli 13901 E	2	8	gi|697477409	R.TLSDYNIQK.E	Y	23.68	1080.55	0.3	541.28	2	35.68	216	2	55	63		9	-8.9	48.69	14	4	4	34308	PREDICTED: polyubiquitin-B [Struthio camelus australis]
Blank_pre Laetoli 13901 E	2	8	gi|697477409	K.EGIPPDQQR.L	Y	22.39	1038.51	0.9	520.263	2	25.81	115	4	34	42		9	-17.6	48.69	14	4	4	34308	PREDICTED: polyubiquitin-B [Struthio camelus australis]
Blank_pre Laetoli 13901 E	2	8	gi|697477409	K.TITLEVEPSDTIENVK.A	Y	18.24	1786.92	0.4	894.468	2	54.88	490	2	12	27		16	-4.7	48.69	14	4	4	34308	PREDICTED: polyubiquitin-B [Struthio camelus australis]
Blank_pre Laetoli 13901 E	2	9	gi|678211343	K.ESTLHLVLR.L	Y	24.83	1066.61	0.2	534.314	2	44.04	340	2	48	56		9	2.9	44.13	19	3	3	16164	Ubiquitin-40S ribosomal protein S27a partial [Struthio camelus australis]
Blank_pre Laetoli 13901 E	2	9	gi|678211343	R.TLSDYNIQK.E	Y	23.68	1080.55	0.3	541.28	2	35.68	216	2	39	47		9	-8.9	44.13	19	3	3	16164	Ubiquitin-40S ribosomal protein S27a partial [Struthio camelus australis]
Blank_pre Laetoli 13901 E	2	9	gi|678211343	K.EGIPPDQQR.L	Y	22.39	1038.51	0.9	520.263	2	25.81	115	4	18	26		9	-17.6	44.13	19	3	3	16164	Ubiquitin-40S ribosomal protein S27a partial [Struthio camelus australis]
Blank_pre Laetoli 13901 E	2	10	gi|697463432	K.ESTLHLVLR.L	Y	24.83	1066.61	0.2	534.314	2	44.04	340	2	100	108		9	2.9	44.13	14	3	3	21613	PREDICTED: ubiquitin-40S ribosomal protein S27a [Struthio camelus australis]
Blank_pre Laetoli 13901 E	2	10	gi|697463432	R.TLSDYNIQK.E	Y	23.68	1080.55	0.3	541.28	2	35.68	216	2	91	99		9	-8.9	44.13	14	3	3	21613	PREDICTED: ubiquitin-40S ribosomal protein S27a [Struthio camelus australis]
Blank_pre Laetoli 13901 E	2	10	gi|697463432	K.EGIPPDQQR.L	Y	22.39	1038.51	0.9	520.263	2	25.81	115	4	70	78		9	-17.6	44.13	14	3	3	21613	PREDICTED: ubiquitin-40S ribosomal protein S27a [Struthio camelus australis]
Blank_pre Laetoli 13902 E	1	3	gi|46396751	R.THLASIHSEEEHQAIVSL(sub M)LAS.S	Y	38.5	2271.15	-2.2	758.055	3	72.09	608	2	41	61	L(sub M)	21	2.5	122.34	58	19	19	16601	RecName: Full=Struthiocalcin-2; Short=SCA-2
Blank_pre Laetoli 13902 E	1	3	gi|46396751	E.AGE(+43.99)EVWIGLHRPLGR.R	Y	38.4	1732.9	0.4	578.641	3	59.58	301	9	72	86	E(+43.99)	15	-4.8	122.34	58	19	19	16601	RecName: Full=Struthiocalcin-2; Short=SCA-2
Blank_pre Laetoli 13902 E	1	3	gi|46396751	R.C(+57.02)YGFFPQELSWR.R	Y	36.46	1588.71	0.1	795.364	2	67.68	505	4	17	28	C(+57.02)	12	-4.6	122.34	58	19	19	16601	RecName: Full=Struthiocalcin-2; Short=SCA-2
Blank_pre Laetoli 13902 E	1	3	gi|46396751	R.K(+57.02)PFIC(+57.02)EYR.T	Y	36.34	1168.57	0.3	585.292	2	48.36	213	2	134	141	K(+57.02), C(+57.02)	8	-5	122.34	58	19	19	16601	RecName: Full=Struthiocalcin-2; Short=SCA-2
Blank_pre Laetoli 13902 E	1	3	gi|46396751	E.AGEE(+43.99)VWIGLHR.P	Y	36.18	1309.64	3.1	655.83	2	95.33	1125	1	72	82	E(+43.99)	11	-2.1	122.34	58	19	19	16601	RecName: Full=Struthiocalcin-2; Short=SCA-2
Blank_pre Laetoli 13902 E	1	3	gi|46396751	A.GE(+43.99)EVWIGLHRPLGR.R	Y	34.66	1661.86	1	554.962	3	59.22	292	6	73	86	E(+43.99)	14	-6.6	122.34	58	19	19	16601	RecName: Full=Struthiocalcin-2; Short=SCA-2
Blank_pre Laetoli 13902 E	1	3	gi|46396751	G.ED(sub E)VWIGLHRPLGR.R	Y	33.96	1546.84	0.8	516.62	3	58.66	280	6	74	86	D(sub E)	13	-6.2	122.34	58	19	19	16601	RecName: Full=Struthiocalcin-2; Short=SCA-2
Blank_pre Laetoli 13902 E	1	3	gi|46396751	S.DRKPFIC(+57.02)EYR.T	Y	32.51	1382.68	-0.3	461.899	3	45.12	175	14	132	141	C(+57.02)	10	-13	122.34	58	19	19	16601	RecName: Full=Struthiocalcin-2; Short=SCA-2
Blank_pre Laetoli 13902 E	1	3	gi|46396751	R.KPFIC(+57.02)EYR.T	Y	31.54	1111.55	0.4	556.782	2	47.04	201	12	134	141	C(+57.02)	8	-5	122.34	58	19	19	16601	RecName: Full=Struthiocalcin-2; Short=SCA-2
Blank_pre Laetoli 13902 E	1	3	gi|46396751	R.THLASIHSEEEHQ(+.98)AIVSL(sub M)LA.S	Y	29.94	2185.1	1.2	729.375	3	74.69	649	19	41	60	Q(+.98), L(sub M)	20	3.3	122.34	58	19	19	16601	RecName: Full=Struthiocalcin-2; Short=SCA-2
Blank_pre Laetoli 13902 E	1	3	gi|46396751	C.SDRKPFIC(+57.02)EYR.T	Y	29.62	1469.71	0.2	490.91	3	48.74	215	6	131	141	C(+57.02)	11	-13.8	122.34	58	19	19	16601	RecName: Full=Struthiocalcin-2; Short=SCA-2
Blank_pre Laetoli 13902 E	1	3	gi|46396751	S.D(+57.02)RKPFIC(+57.02)EYR.T	Y	29.23	1439.7	0.1	480.907	3	46.59	196	3	132	141	D(+57.02), C(+57.02)	10	-13	122.34	58	19	19	16601	RecName: Full=Struthiocalcin-2; Short=SCA-2
Blank_pre Laetoli 13902 E	1	3	gi|46396751	K.GWV(sub I)PFDGR.C	Y	28.98	932.45	0.5	467.233	2	55.51	255	5	9	16	V(sub I)	8	-4.3	122.34	58	19	19	16601	RecName: Full=Struthiocalcin-2; Short=SCA-2
Blank_pre Laetoli 13902 E	1	3	gi|46396751	E.AGE(+43.99)EVWIGLHRPLG.R	Y	28.51	1576.8	0.3	789.407	2	59.25	293	1	72	85	E(+43.99)	14	-0.3	122.34	58	19	19	16601	RecName: Full=Struthiocalcin-2; Short=SCA-2
Blank_pre Laetoli 13902 E	1	3	gi|46396751	R.C(+57.02)YGFFPQ(+.98)ELSWR.R	Y	28.35	1589.7	0.4	795.856	2	69.07	539	3	17	28	C(+57.02), Q(+.98)	12	-4.6	122.34	58	19	19	16601	RecName: Full=Struthiocalcin-2; Short=SCA-2
Blank_pre Laetoli 13902 E	1	3	gi|46396751	R.C(+57.02)(+57.02)YGFFPQELSWR.R	Y	27.93	1645.73	-0.7	823.874	2	71.54	597	1	17	28	C(+57.02), )(+57.02)	12	-4.6	122.34	58	19	19	16601	RecName: Full=Struthiocalcin-2; Short=SCA-2
Blank_pre Laetoli 13902 E	1	3	gi|46396751	K.LDYGSWYR.D	Y	27.41	1058.48	0.3	530.249	2	51.28	231	9	97	104		8	-8.9	122.34	58	19	19	16601	RecName: Full=Struthiocalcin-2; Short=SCA-2
Blank_pre Laetoli 13902 E	1	3	gi|46396751	R.THLASIHSEEEHQAIVSL(sub M)LA.S	Y	24.8	2184.12	-0.5	729.046	3	64.62	421	1	41	60	L(sub M)	20	3.3	122.34	58	19	19	16601	RecName: Full=Struthiocalcin-2; Short=SCA-2
Blank_pre Laetoli 13902 E	1	3	gi|46396751	R.C(+57.02)(+57.02)YGFFPQ(+.98)ELSWR.R	Y	23.24	1646.72	0.4	824.367	2	73.01	627	1	17	28	C(+57.02), )(+57.02), Q(+.98)	12	-4.6	122.34	58	19	19	16601	RecName: Full=Struthiocalcin-2; Short=SCA-2
Blank_pre Laetoli 13902 E	1	3	gi|46396751	R.RAEGFC(+57.02)Q(+.98)R.L	Y	22.19	1023.46	-0.5	512.735	2	30.31	65	4	29	36	C(+57.02), Q(+.98)	8	-9.3	122.34	58	19	19	16601	RecName: Full=Struthiocalcin-2; Short=SCA-2
Blank_pre Laetoli 13902 E	1	3	gi|46396751	P.QELP(sub S)WR.R	Y	20.37	827.429	-0.2	414.722	2	45.46	180	2	23	28	P(sub S)	6	-10.2	122.34	58	19	19	16601	RecName: Full=Struthiocalcin-2; Short=SCA-2
Blank_pre Laetoli 13902 E	1	3	gi|46396751	D.RKPFIC(+57.02)EYR.T	Y	20.13	1267.65	-0.1	423.557	3	48.8	217	3	133	141	C(+57.02)	9	-9.5	122.34	58	19	19	16601	RecName: Full=Struthiocalcin-2; Short=SCA-2
Blank_pre Laetoli 13902 E	1	3	gi|46396751	H.SEEEHQAIVSL(sub M)LA.S	Y	18.75	1424.71	0.1	713.365	2	59.59	302	1	48	60	L(sub M)	13	1.1	122.34	58	19	19	16601	RecName: Full=Struthiocalcin-2; Short=SCA-2
Blank_pre Laetoli 13902 E	1	3	gi|46396751	E.E(-18.01)VWIGLHRPLGR.R	Y	18.36	1413.8	0.1	472.274	3	64.56	416	5	75	86	E(-18.01)	12	-2.7	122.34	58	19	19	16601	RecName: Full=Struthiocalcin-2; Short=SCA-2
Blank_pre Laetoli 13902 E	1	3	gi|46396751	G.ED(sub E)VWIGLHR.P	Y	17.91	1123.58	0.3	562.796	2	52.7	240	1	74	82	D(sub E)	9	-3.5	122.34	58	19	19	16601	RecName: Full=Struthiocalcin-2; Short=SCA-2
Blank_pre Laetoli 13902 E	3	1	gi|697438456	K.WHHIC(+57.02)VTWTTR.D	Y	31.14	1495.71	-0.2	499.579	3	95.36	1135	1	149	159	C(+57.02)	11	-3.6	58.09	17	4	4	30395	PREDICTED: neuronal pentraxin-2 [Struthio camelus australis]
Blank_pre Laetoli 13902 E	3	1	gi|697438456	K.TLPELYAFTVC(+57.02)LWLR.S	Y	27.4	1880.99	-0.8	941.5	2	80.22	849	1	83	97	C(+57.02)	15	13.3	58.09	17	4	4	30395	PREDICTED: neuronal pentraxin-2 [Struthio camelus australis]
Blank_pre Laetoli 13902 E	3	1	gi|697438456	N.PIELLIN(+.98)DK.V	Y	24.49	1054.59	1.1	528.303	2	56.3	261	2	128	136	N(+.98)	9	0.6	58.09	17	4	4	30395	PREDICTED: neuronal pentraxin-2 [Struthio camelus australis]
Blank_pre Laetoli 13902 E	3	1	gi|697438456	K.W(+42.01)HHIC(+57.02)VTWTTR.D	Y	24.33	1537.72	0	513.582	3	95.38	1141	1	149	159	W(+42.01), C(+57.02)	11	-3.6	58.09	17	4	4	30395	PREDICTED: neuronal pentraxin-2 [Struthio camelus australis]
Blank_pre Laetoli 13902 E	3	1	gi|697438456	K.TETALN(+.98)ALLER.V	Y	20.32	1230.65	0.6	616.33	2	61.92	371	1	38	48	N(+.98)	11	-1.4	58.09	17	4	4	30395	PREDICTED: neuronal pentraxin-2 [Struthio camelus australis]
Blank_pre Laetoli 13902 E	3	2	gi|678208251	K.WHHIC(+57.02)VTWTTR.D	Y	31.14	1495.71	-0.2	499.579	3	95.36	1135	1	168	178	C(+57.02)	11	-3.6	58.09	16	4	4	32573	Neuronal pentraxin-2 partial [Struthio camelus australis]
Blank_pre Laetoli 13902 E	3	2	gi|678208251	K.TLPELYAFTVC(+57.02)LWLR.S	Y	27.4	1880.99	-0.8	941.5	2	80.22	849	1	102	116	C(+57.02)	15	13.3	58.09	16	4	4	32573	Neuronal pentraxin-2 partial [Struthio camelus australis]
Blank_pre Laetoli 13902 E	3	2	gi|678208251	N.PIELLIN(+.98)DK.V	Y	24.49	1054.59	1.1	528.303	2	56.3	261	2	147	155	N(+.98)	9	0.6	58.09	16	4	4	32573	Neuronal pentraxin-2 partial [Struthio camelus australis]
Blank_pre Laetoli 13902 E	3	2	gi|678208251	K.W(+42.01)HHIC(+57.02)VTWTTR.D	Y	24.33	1537.72	0	513.582	3	95.38	1141	1	168	178	W(+42.01), C(+57.02)	11	-3.6	58.09	16	4	4	32573	Neuronal pentraxin-2 partial [Struthio camelus australis]
Blank_pre Laetoli 13902 E	3	2	gi|678208251	K.TETALN(+.98)ALLER.V	Y	20.32	1230.65	0.6	616.33	2	61.92	371	1	57	67	N(+.98)	11	-1.4	58.09	16	4	4	32573	Neuronal pentraxin-2 partial [Struthio camelus australis]
Blank_pre Laetoli 13902 E	2	4	gi|46396750	R.GNC(+57.02)YGYFR.Y	Y	32.13	1035.42	2.1	518.72	2	43.17	160	4	12	19	C(+57.02)	8	-6.1	45.42	11	2	2	15353	RecName: Full=Struthiocalcin-1; Short=SCA-1
Blank_pre Laetoli 13902 E	2	4	gi|46396750	K.RAEAWC(+57.02)R.S	Y	26.57	947.44	-0.1	474.727	2	32.79	85	3	26	32	C(+57.02)	7	-7.3	45.42	11	2	2	15353	RecName: Full=Struthiocalcin-1; Short=SCA-1
Blank_pre Laetoli 13902 E	2	4	gi|46396750	R.GN(+.98)C(+57.02)YGYFR.Y	Y	21.57	1036.41	0.2	519.211	2	95.22	1111	5	12	19	N(+.98), C(+57.02)	8	-6.1	45.42	11	2	2	15353	RecName: Full=Struthiocalcin-1; Short=SCA-1
Blank_pre Olduvai 15575 E	None	None	None	None	None	None	None	None	None	None	None	None	None	None	None		None	None	None	None	None	None	None	None
Blank_pre Olduvai 15575 T	None	None	None	None	None	None	None	None	None	None	None	None	None	None	None		None	None	None	None	None	None	None	None
Blank_pre Olduvai 15578 E	None	None	None	None	None	None	None	None	None	None	None	None	None	None	None		None	None	None	None	None	None	None	None
Blank_pre Olduvai 15578 T	None	None	None	None	None	None	None	None	None	None	None	None	None	None	None		None	None	None	None	None	None	None	None
Blank_pre Olduvai 15579 E	None	None	None	None	None	None	None	None	None	None	None	None	None	None	None		None	None	None	None	None	None	None	None
Blank_pre Olduvai 15579 T	None	None	None	None	None	None	None	None	None	None	None	None	None	None	None		None	None	None	None	None	None	None	None
Blank_pre Olduvai 15582 E	None	None	None	None	None	None	None	None	None	None	None	None	None	None	None		None	None	None	None	None	None	None	None
Blank_pre Olduvai 15582 T	None	None	None	None	None	None	None	None	None	None	None	None	None	None	None		None	None	None	None	None	None	None	None
Blank_pre Wonderwerk 14426	1	1	gi|661912886	R.HQGVM(+15.99)VGM(+15.99)GQK.D	Y	32.35	1202.55	-0.5	602.284	2	19.76	138	1	40	50	M(+15.99), M(+15.99)	11	-3.1	63.09	9	3	3	41725	beta-actin [Struthio camelus]
Blank_pre Wonderwerk 14426	1	1	gi|661912886	K.Q(-17.03)EYDESGPSIVHR.K	Y	28.54	1498.67	-0.4	750.341	2	32.67	463	1	360	372	Q(-17.03)	13	-17.9	63.09	9	3	3	41725	beta-actin [Struthio camelus]
Blank_pre Wonderwerk 14426	1	1	gi|661912886	G.Y(+57.02)SFTTTAER.E	Y	27.11	1131.52	0.1	566.767	2	29.53	370	1	198	206	Y(+57.02)	9	-7.6	63.09	9	3	3	41725	beta-actin [Struthio camelus]
Blank_pre Wonderwerk 14426	1	2	gi|697479256	R.HQGVM(+15.99)VGM(+15.99)GQK.D	Y	32.35	1202.55	-0.5	602.284	2	19.76	138	1	40	50	M(+15.99), M(+15.99)	11	-3.1	63.09	9	3	3	40987	PREDICTED: actin cytoplasmic 2-like [Struthio camelus australis]
Blank_pre Wonderwerk 14426	1	2	gi|697479256	K.Q(-17.03)EYDESGPSIVHR.K	Y	28.54	1498.67	-0.4	750.341	2	32.67	463	1	354	366	Q(-17.03)	13	-17.9	63.09	9	3	3	40987	PREDICTED: actin cytoplasmic 2-like [Struthio camelus australis]
Blank_pre Wonderwerk 14426	1	2	gi|697479256	G.Y(+57.02)SFTTTAER.E	Y	27.11	1131.52	0.1	566.767	2	29.53	370	1	198	206	Y(+57.02)	9	-7.6	63.09	9	3	3	40987	PREDICTED: actin cytoplasmic 2-like [Struthio camelus australis]
Blank_pre Wonderwerk 14426	1	3	gi|678208200	R.HQGVM(+15.99)VGM(+15.99)GQK.D	Y	32.35	1202.55	-0.5	602.284	2	19.76	138	1	39	49	M(+15.99), M(+15.99)	11	-3.1	63.09	9	3	3	41606	Actin cytoplasmic 1 partial [Struthio camelus australis]
Blank_pre Wonderwerk 14426	1	3	gi|678208200	K.Q(-17.03)EYDESGPSIVHR.K	Y	28.54	1498.67	-0.4	750.341	2	32.67	463	1	359	371	Q(-17.03)	13	-17.9	63.09	9	3	3	41606	Actin cytoplasmic 1 partial [Struthio camelus australis]
Blank_pre Wonderwerk 14426	1	3	gi|678208200	G.Y(+57.02)SFTTTAER.E	Y	27.11	1131.52	0.1	566.767	2	29.53	370	1	197	205	Y(+57.02)	9	-7.6	63.09	9	3	3	41606	Actin cytoplasmic 1 partial [Struthio camelus australis]
Blank_pre Wonderwerk 14426	1	4	gi|697438274	R.HQGVM(+15.99)VGM(+15.99)GQK.D	Y	32.35	1202.55	-0.5	602.284	2	19.76	138	1	40	50	M(+15.99), M(+15.99)	11	-3.1	63.09	9	3	3	41737	PREDICTED: actin cytoplasmic 1 [Struthio camelus australis]
Blank_pre Wonderwerk 14426	1	4	gi|697438274	K.Q(-17.03)EYDESGPSIVHR.K	Y	28.54	1498.67	-0.4	750.341	2	32.67	463	1	360	372	Q(-17.03)	13	-17.9	63.09	9	3	3	41737	PREDICTED: actin cytoplasmic 1 [Struthio camelus australis]
Blank_pre Wonderwerk 14426	1	4	gi|697438274	G.Y(+57.02)SFTTTAER.E	Y	27.11	1131.52	0.1	566.767	2	29.53	370	1	198	206	Y(+57.02)	9	-7.6	63.09	9	3	3	41737	PREDICTED: actin cytoplasmic 1 [Struthio camelus australis]
Blank_pre Wonderwerk 14426	1	5	gi|678218290	R.HQGVM(+15.99)VGM(+15.99)GQK.D	Y	32.35	1202.55	-0.5	602.284	2	19.76	138	1	41	51	M(+15.99), M(+15.99)	11	-3.1	63.09	9	3	3	41836	Actin cytoplasmic type 5 [Struthio camelus australis]
Blank_pre Wonderwerk 14426	1	5	gi|678218290	K.Q(-17.03)EYDESGPSIVHR.K	Y	28.54	1498.67	-0.4	750.341	2	32.67	463	1	361	373	Q(-17.03)	13	-17.9	63.09	9	3	3	41836	Actin cytoplasmic type 5 [Struthio camelus australis]
Blank_pre Wonderwerk 14426	1	5	gi|678218290	G.Y(+57.02)SFTTTAER.E	Y	27.11	1131.52	0.1	566.767	2	29.53	370	1	199	207	Y(+57.02)	9	-7.6	63.09	9	3	3	41836	Actin cytoplasmic type 5 [Struthio camelus australis]
Blank_pre Wonderwerk 14426	1	6	gi|697505172	R.HQGVM(+15.99)VGM(+15.99)GQK.D	Y	32.35	1202.55	-0.5	602.284	2	19.76	138	1	41	51	M(+15.99), M(+15.99)	11	-3.1	63.09	9	3	3	41836	PREDICTED: actin cytoplasmic type 5 [Struthio camelus australis]
Blank_pre Wonderwerk 14426	1	6	gi|697505172	K.Q(-17.03)EYDESGPSIVHR.K	Y	28.54	1498.67	-0.4	750.341	2	32.67	463	1	361	373	Q(-17.03)	13	-17.9	63.09	9	3	3	41836	PREDICTED: actin cytoplasmic type 5 [Struthio camelus australis]
Blank_pre Wonderwerk 14426	1	6	gi|697505172	G.Y(+57.02)SFTTTAER.E	Y	27.11	1131.52	0.1	566.767	2	29.53	370	1	199	207	Y(+57.02)	9	-7.6	63.09	9	3	3	41836	PREDICTED: actin cytoplasmic type 5 [Struthio camelus australis]
Blank_pre Wonderwerk 14426	2	13	sp|GFP_AEQVI|	R.DHMVLLEFVTAAGITL(sub H)GMDELYK	Y	37.49	2565.29	-1.1	856.102	3	78.55	1325	1	216	238	L(sub H)	23	13.7	57.65	15	2	2	26886	sp|GFP_AEQVI|
Blank_pre Wonderwerk 14426	2	13	sp|GFP_AEQVI|	R.TIFFKDDGNYKTR.A	Y	29.3	1603.8	-0.6	535.607	3	34.91	522	1	97	109		13	-15.8	57.65	15	2	2	26886	sp|GFP_AEQVI|
Blank_pre_modern OES	1	1	gi|46396750	K.HC(+57.02)AVLDESSGFLSWDNDSC(+57.02)GER.N	Y	51.89	2540.03	0.9	847.686	3	55.26	567	14	102	123	C(+57.02), C(+57.02)	22	-12.2	156.95	88	29	29	15353	RecName: Full=Struthiocalcin-1; Short=SCA-1
Blank_pre_modern OES	1	1	gi|46396750	L.DFRGNC(+57.02)YGYFRYELPWKRA.E	Y	47.5	2497.17	1	625.302	4	55.66	579	53	9	27	C(+57.02)	19	-21.4	156.95	88	29	29	15353	RecName: Full=Struthiocalcin-1; Short=SCA-1
Blank_pre_modern OES	1	1	gi|46396750	K.HYSALDDDDYPK.G	Y	41.02	1437.6	-0.1	719.81	2	34.73	167	2	88	99		12	-20.5	156.95	88	29	29	15353	RecName: Full=Struthiocalcin-1; Short=SCA-1
Blank_pre_modern OES	1	1	gi|46396750	R.AGAHLASIHTSEEHR.A	Y	39.42	1614.79	-0.1	404.704	4	27.15	117	6	36	50		15	-10.1	156.95	88	29	29	15353	RecName: Full=Struthiocalcin-1; Short=SCA-1
Blank_pre_modern OES	1	1	gi|46396750	A.SIHTSEEHRAI.A	Y	36.96	1278.63	-0.2	427.218	3	24.82	89	10	42	52		11	-9.4	156.95	88	29	29	15353	RecName: Full=Struthiocalcin-1; Short=SCA-1
Blank_pre_modern OES	1	1	gi|46396750	K.GKHC(+57.02)AVLDESSGFLSWDNDSC(+57.02)GER.N	Y	35.73	2725.15	0.6	682.295	4	51.05	441	2	100	123	C(+57.02), C(+57.02)	24	-16.5	156.95	88	29	29	15353	RecName: Full=Struthiocalcin-1; Short=SCA-1
Blank_pre_modern OES	1	1	gi|46396750	G.N(+57.02)C(+57.02)YGYFR.Y	Y	35.17	1035.42	0.4	518.719	2	37.81	211	4	13	19	N(+57.02), C(+57.02)	7	-5.7	156.95	88	29	29	15353	RecName: Full=Struthiocalcin-1; Short=SCA-1
Blank_pre_modern OES	1	1	gi|46396750	DKC(+57.02)PKGWLDFRGNC(+57.02)YGYFRYELPWK(+71.04)R.A	Y	34.25	3481.66	0.2	697.339	5	63.15	760	1	1	26	C(+57.02), C(+57.02), K(+71.04)	26	-31.1	156.95	88	29	29	15353	RecName: Full=Struthiocalcin-1; Short=SCA-1
Blank_pre_modern OES	1	1	gi|46396750	S.ALDDDDYPKGKHC(+57.02)A.V	Y	32.55	1603.69	0.1	535.572	3	25.72	98	3	91	104	C(+57.02)	14	-18.4	156.95	88	29	29	15353	RecName: Full=Struthiocalcin-1; Short=SCA-1
Blank_pre_modern OES	1	1	gi|46396750	S.SGFLSWDNDSC(+57.02)GERNA.F	Y	32.36	1813.73	0.3	907.874	2	51.48	451	5	110	125	C(+57.02)	16	-15.2	156.95	88	29	29	15353	RecName: Full=Struthiocalcin-1; Short=SCA-1
Blank_pre_modern OES	1	1	gi|46396750	R.YELPWKR.A	Y	32.28	990.529	0.3	496.272	2	41.31	259	4	20	26		7	-11.9	156.95	88	29	29	15353	RecName: Full=Struthiocalcin-1; Short=SCA-1
Blank_pre_modern OES	1	1	gi|46396750	G.YFRYELPWKRA.E	Y	31.16	1527.8	1.6	510.274	3	48.32	368	61	17	27		11	-13.1	156.95	88	29	29	15353	RecName: Full=Struthiocalcin-1; Short=SCA-1
Blank_pre_modern OES	1	1	gi|46396750	DKC(+57.02)PKGWLDFRGNC(+57.02)YGYFRY.E	Y	30.85	2601.17	0.6	651.3	4	56.44	605	3	1	20	C(+57.02), C(+57.02)	20	-20.5	156.95	88	29	29	15353	RecName: Full=Struthiocalcin-1; Short=SCA-1
Blank_pre_modern OES	1	1	gi|46396750	DKC(+57.02)PKGWLDFRGNC(+57.02)YGYFRYELPWKRA.E	Y	30.74	3481.66	0.3	697.34	5	63.61	775	5	1	27	C(+57.02), C(+57.02)	27	-29.3	156.95	88	29	29	15353	RecName: Full=Struthiocalcin-1; Short=SCA-1
Blank_pre_modern OES	1	1	gi|46396750	R.GNC(+57.02)YGYFR.Y	Y	30.5	1035.42	0.6	518.719	2	38.26	217	1	12	19	C(+57.02)	8	-6.1	156.95	88	29	29	15353	RecName: Full=Struthiocalcin-1; Short=SCA-1
Blank_pre_modern OES	1	1	gi|46396750	R.YELPWK.R	Y	30.1	834.428	0.1	418.221	2	48.38	371	6	20	25		6	-7.4	156.95	88	29	29	15353	RecName: Full=Struthiocalcin-1; Short=SCA-1
Blank_pre_modern OES	1	1	gi|46396750	S.SGFLSWDNDSC(+57.02)GERNAFI.C	Y	30.03	2073.89	1.6	1037.95	2	64.46	799	4	110	127	C(+57.02)	18	-7.9	156.95	88	29	29	15353	RecName: Full=Struthiocalcin-1; Short=SCA-1
Blank_pre_modern OES	1	1	gi|46396750	L.DFRGNC(+57.02)YGYFRYELPW(+15.99)KRA.E	Y	28.61	2513.17	1.4	629.301	4	94.21	1193	5	9	27	C(+57.02), W(+15.99)	19	-21.4	156.95	88	29	29	15353	RecName: Full=Struthiocalcin-1; Short=SCA-1
Blank_pre_modern OES	1	1	gi|46396750	A.SIHTSEEHRA.I	Y	28.47	1165.55	-1.1	389.523	3	19.71	45	2	42	51		10	-13.9	156.95	88	29	29	15353	RecName: Full=Struthiocalcin-1; Short=SCA-1
Blank_pre_modern OES	1	1	gi|46396750	A.EAWC(+57.02)RSI.R	Y	27.99	920.417	0.2	461.216	2	38.98	228	12	28	34	C(+57.02)	7	-0.9	156.95	88	29	29	15353	RecName: Full=Struthiocalcin-1; Short=SCA-1
Blank_pre_modern OES	1	1	gi|46396750	DKC(+57.02)PKGWL.D	Y	27.76	1002.5	0.3	502.255	2	37.39	207	7	1	8	C(+57.02)	8	-7.9	156.95	88	29	29	15353	RecName: Full=Struthiocalcin-1; Short=SCA-1
Blank_pre_modern OES	1	1	gi|46396750	K.FISQYHHGEEEEDVWIGLFR.W	Y	27.13	2490.16	1	623.548	4	60.4	686	4	55	74		20	-13.1	156.95	88	29	29	15353	RecName: Full=Struthiocalcin-1; Short=SCA-1
Blank_pre_modern OES	1	1	gi|46396750	L.DFRGNC(+57.02)YG.Y	Y	26.14	987.387	0.3	494.701	2	31.44	142	1	9	16	C(+57.02)	8	-8.3	156.95	88	29	29	15353	RecName: Full=Struthiocalcin-1; Short=SCA-1
Blank_pre_modern OES	1	1	gi|46396750	S.SGFLSWDN(+.98)DSC(+57.02)GERNA.F	Y	25.94	1814.72	4.9	908.37	2	55.02	555	1	110	125	N(+.98), C(+57.02)	16	-15.2	156.95	88	29	29	15353	RecName: Full=Struthiocalcin-1; Short=SCA-1
Blank_pre_modern OES	1	1	gi|46396750	A.FIC(+57.02)KC(+57.02)TA	Y	25.94	898.404	0	450.209	2	26.64	108	6	126	132	C(+57.02), C(+57.02)	7	9.5	156.95	88	29	29	15353	RecName: Full=Struthiocalcin-1; Short=SCA-1
Blank_pre_modern OES	1	1	gi|46396750	K.HC(+57.02)AVLDESSGFLSW(+15.99)DNDSC(+57.02)GER.N	Y	24.41	2556.03	-0.8	853.016	3	52.54	484	2	102	123	C(+57.02), W(+15.99), C(+57.02)	22	-12.2	156.95	88	29	29	15353	RecName: Full=Struthiocalcin-1; Short=SCA-1
Blank_pre_modern OES	1	1	gi|46396750	L.DFRGNC(+57.02)YGYFRY.E	Y	24	1616.68	0.5	539.902	3	49.53	404	3	9	20	C(+57.02)	12	-12.6	156.95	88	29	29	15353	RecName: Full=Struthiocalcin-1; Short=SCA-1
Blank_pre_modern OES	1	1	gi|46396750	L.DFRGN(+.98)C(+57.02)YGYFRYELPWKRA.E	Y	21.42	2498.16	4.8	625.55	4	54.75	549	4	9	27	N(+.98), C(+57.02)	19	-21.4	156.95	88	29	29	15353	RecName: Full=Struthiocalcin-1; Short=SCA-1
Blank_pre_modern OES	1	1	gi|46396750	R.AEAWC(+57.02)R.S	Y	20.71	791.338	0	396.676	2	27.54	121	1	27	32	C(+57.02)	6	-2.8	156.95	88	29	29	15353	RecName: Full=Struthiocalcin-1; Short=SCA-1
Blank_pre_modern OES	1	1	gi|46396750	A.S(+57.02)IHTSEEHRAI.A	Y	20.47	1335.65	-0.2	446.225	3	23.64	69	1	42	52	S(+57.02)	11	-9.4	156.95	88	29	29	15353	RecName: Full=Struthiocalcin-1; Short=SCA-1
Blank_pre_modern OES	1	1	gi|46396750	DKC(+57.02)PKGWLDFRGNC(+57.02)YG.Y	Y	19.92	1971.87	-1.6	658.297	3	94.18	1189	1	1	16	C(+57.02), C(+57.02)	16	-16.2	156.95	88	29	29	15353	RecName: Full=Struthiocalcin-1; Short=SCA-1
Blank_pre_modern OES	1	1	gi|46396750	L.ASV(sub I)HTSEEHRAI.A	Y	17.92	1335.65	-0.7	446.225	3	24.79	87	1	41	52	V(sub I)	12	-7.9	156.95	88	29	29	15353	RecName: Full=Struthiocalcin-1; Short=SCA-1
Blank_pre_modern OES	1	1	gi|46396750	A.SIHTSEEH.R	Y	17.55	938.409	-0.4	470.212	2	19.69	42	1	42	49		8	-11.2	156.95	88	29	29	15353	RecName: Full=Struthiocalcin-1; Short=SCA-1
Blank_pre_modern OES	1	1	gi|46396750	A.EAW(+15.99)C(+57.02)RSI.R	Y	17.47	936.412	0.9	469.214	2	33.28	155	2	28	34	W(+15.99), C(+57.02)	7	-0.9	156.95	88	29	29	15353	RecName: Full=Struthiocalcin-1; Short=SCA-1
Blank_pre_modern OES	1	1	gi|46396750	G.YFRYELPW(+15.99)KRA.E	Y	16.37	1543.79	0.6	515.606	3	44.13	303	6	17	27	W(+15.99)	11	-13.1	156.95	88	29	29	15353	RecName: Full=Struthiocalcin-1; Short=SCA-1
Blank_pre_modern OES	1	1	gi|46396750	K.GWLDFR.G	Y	15.84	792.392	0.2	397.203	2	56.13	595	3	6	11		6	-2.7	156.95	88	29	29	15353	RecName: Full=Struthiocalcin-1; Short=SCA-1
Blank_pre_modern OES	2	2	gi|46396751	R.AC(+57.02)VALEDTTDFATWDVELC(+57.02)SDR.K	Y	52.57	2573.11	2	1287.56	2	68.93	905	33	112	133	C(+57.02), C(+57.02)	22	-0.1	139.47	67	21	21	16601	RecName: Full=Struthiocalcin-2; Short=SCA-2
Blank_pre_modern OES	2	2	gi|46396751	R.RAC(+57.02)VALEDTTDFATWDVELC(+57.02)SDR.K	Y	51.05	2729.21	1	910.744	3	63.46	772	44	111	133	C(+57.02), C(+57.02)	23	-4.6	139.47	67	21	21	16601	RecName: Full=Struthiocalcin-2; Short=SCA-2
Blank_pre_modern OES	2	2	gi|46396751	R.C(+57.02)YGFFPQELSWR.R	Y	39.6	1588.71	0.8	795.365	2	63.41	769	13	17	28	C(+57.02)	12	-4.6	139.47	67	21	21	16601	RecName: Full=Struthiocalcin-2; Short=SCA-2
Blank_pre_modern OES	2	2	gi|46396751	V.ELC(+57.02)SDRKPFIC(+57.02)EYRT	Y	31.44	1972.91	0.4	658.645	3	40.52	248	7	128	142	C(+57.02), C(+57.02)	15	-11.7	139.47	67	21	21	16601	RecName: Full=Struthiocalcin-2; Short=SCA-2
Blank_pre_modern OES	2	2	gi|46396751	K.LDYGSWYR.D	Y	31.01	1058.48	1.5	530.249	2	94.24	1201	4	97	104		8	-8.9	139.47	67	21	21	16601	RecName: Full=Struthiocalcin-2; Short=SCA-2
Blank_pre_modern OES	2	2	gi|46396751	A.EGFC(+57.02)QRLGART.H	Y	30.84	1293.62	-0.2	432.216	3	32.97	153	4	31	41	C(+57.02)	11	-6.6	139.47	67	21	21	16601	RecName: Full=Struthiocalcin-2; Short=SCA-2
Blank_pre_modern OES	2	2	gi|46396751	R.RAC(+57.02)VALEDTTDFATW.D	Y	30.82	1754.79	0.7	878.404	2	59.23	662	3	111	125	C(+57.02)	15	0.7	139.47	67	21	21	16601	RecName: Full=Struthiocalcin-2; Short=SCA-2
Blank_pre_modern OES	2	2	gi|46396751	R.AC(+57.02)VALEDTTDFATW(+15.99)DVELC(+57.02)SDR.K	Y	30.04	2589.1	1.6	1295.56	2	64.37	796	3	112	133	C(+57.02), W(+15.99), C(+57.02)	22	-0.1	139.47	67	21	21	16601	RecName: Full=Struthiocalcin-2; Short=SCA-2
Blank_pre_modern OES	2	2	gi|46396751	G.W(+57.02)IPFDGR.C	Y	29.44	946.466	0.8	474.241	2	54.27	534	3	10	16	W(+57.02)	7	-3.6	139.47	67	21	21	16601	RecName: Full=Struthiocalcin-2; Short=SCA-2
Blank_pre_modern OES	2	2	gi|46396751	K.GWIPFDGR.C	Y	27.42	946.466	0.9	474.241	2	56.44	606	2	9	16		8	-4	139.47	67	21	21	16601	RecName: Full=Struthiocalcin-2; Short=SCA-2
Blank_pre_modern OES	2	2	gi|46396751	R.KPFIC(+57.02)EYR.T	Y	27.39	1111.55	0.3	556.782	2	35.69	179	4	134	141	C(+57.02)	8	-5	139.47	67	21	21	16601	RecName: Full=Struthiocalcin-2; Short=SCA-2
Blank_pre_modern OES	2	2	gi|46396751	R.RRAC(+57.02)VALEDTTDFATWDVELC(+57.02)SDR.K	Y	25.8	2885.31	1.3	722.335	4	60.34	685	8	110	133	C(+57.02), C(+57.02)	24	-9.1	139.47	67	21	21	16601	RecName: Full=Struthiocalcin-2; Short=SCA-2
Blank_pre_modern OES	2	2	gi|46396751	A.EGFC(+57.02)QRL.G	Y	23.77	908.417	0.1	455.216	2	37.38	206	3	31	37	C(+57.02)	7	-2.8	139.47	67	21	21	16601	RecName: Full=Struthiocalcin-2; Short=SCA-2
Blank_pre_modern OES	2	2	gi|46396751	R.AEGFC(+57.02)QR.L	Y	23.34	866.37	-0.2	434.192	2	24.53	81	1	30	36	C(+57.02)	7	-4.8	139.47	67	21	21	16601	RecName: Full=Struthiocalcin-2; Short=SCA-2
Blank_pre_modern OES	2	2	gi|46396751	A.SIHSEEEHQAIVS.M	Y	23.26	1464.68	-0.8	489.235	3	28.6	128	1	45	57		13	-7.8	139.47	67	21	21	16601	RecName: Full=Struthiocalcin-2; Short=SCA-2
Blank_pre_modern OES	2	2	gi|46396751	RERAGC(+57.02)AKGWIPFDGRC(+57.02)YG.F	Y	21.28	2255.05	1.2	564.77	4	51.33	446	10	1	19	C(+57.02), C(+57.02)	19	-13.9	139.47	67	21	21	16601	RecName: Full=Struthiocalcin-2; Short=SCA-2
Blank_pre_modern OES	2	2	gi|46396751	A.KGWIPFDGRC(+57.02)YG.F	Y	20.57	1454.68	0.3	485.9	3	51.6	456	10	8	19	C(+57.02)	12	-7.1	139.47	67	21	21	16601	RecName: Full=Struthiocalcin-2; Short=SCA-2
Blank_pre_modern OES	2	2	gi|46396751	G.WIPFDGRC(+57.02)YG.F	Y	20.54	1269.56	0	635.787	2	56.88	618	25	10	19	C(+57.02)	10	-2.8	139.47	67	21	21	16601	RecName: Full=Struthiocalcin-2; Short=SCA-2
Blank_pre_modern OES	2	2	gi|46396751	R.RAEGFC(+57.02)QR.L	Y	18.27	1022.47	0.1	512.243	2	22.3	57	1	29	36	C(+57.02)	8	-9.3	139.47	67	21	21	16601	RecName: Full=Struthiocalcin-2; Short=SCA-2
Blank_pre_modern OES	2	2	gi|46396751	R.C(+57.02)(+57.02)YGFFPQELSWR.R	Y	16.91	1645.73	0.3	823.875	2	67.98	886	1	17	28	C(+57.02), )(+57.02)	12	-4.6	139.47	67	21	21	16601	RecName: Full=Struthiocalcin-2; Short=SCA-2
Blank_pre_modern OES	2	2	gi|46396751	R.R(+.98)RAC(+57.02)VALEDTTDFATWDVELC(+57.02)SDR.K	Y	16.9	2886.29	-0.1	722.58	4	60.8	694	1	110	133	R(+.98), C(+57.02), C(+57.02)	24	-9.1	139.47	67	21	21	16601	RecName: Full=Struthiocalcin-2; Short=SCA-2
Blank_pre_modern OES	2	2	gi|46396751	RERAGC(+57.02)AKGWIPFDGRC(+57.02)YGFFPQEL.S	Y	16.25	3016.42	0.3	755.113	4	63.29	764	4	1	25	C(+57.02), C(+57.02)	25	-13.1	139.47	67	21	21	16601	RecName: Full=Struthiocalcin-2; Short=SCA-2
Blank_pre_modern OES	2	2	gi|46396751	G.WIPFDGRC(+57.02)YGFFPQEL.S	Y	15.88	2030.93	1.6	1016.48	2	73.39	973	1	10	25	C(+57.02)	16	-2	139.47	67	21	21	16601	RecName: Full=Struthiocalcin-2; Short=SCA-2
Blank_pre_modern OES	2	2	gi|46396751	A.EGFC(+57.02)QRLG.A	Y	15.36	965.439	0.3	483.727	2	35.2	173	2	31	38	C(+57.02)	8	-3.2	139.47	67	21	21	16601	RecName: Full=Struthiocalcin-2; Short=SCA-2
Blank_pre_modern OES	3	3	gi|697445159	K.C(+57.02)AHTALYAGYSGAFLC(+57.02)LK.D	Y	47.75	2001.94	0.8	668.322	3	54.55	543	3	200	217	C(+57.02), C(+57.02)	18	14.4	99.94	13	9	9	76599	PREDICTED: LOW QUALITY PROTEIN: serotransferrin [Struthio camelus australis]
Blank_pre_modern OES	3	3	gi|697445159	G.W(+57.02)HIPIGT.L	Y	35.48	879.46	0.5	440.738	2	52.4	477	1	144	150	W(+57.02)	7	2.2	99.94	13	9	9	76599	PREDICTED: LOW QUALITY PROTEIN: serotransferrin [Struthio camelus australis]
Blank_pre_modern OES	3	3	gi|697445159	G.L(+57.02)GPYNLKPI.V	Y	32.74	1070.61	0.4	536.314	2	50.89	435	2	88	96	L(+57.02)	9	-0.2	99.94	13	9	9	76599	PREDICTED: LOW QUALITY PROTEIN: serotransferrin [Struthio camelus australis]
Blank_pre_modern OES	3	3	gi|697445159	R.SAGWHIPIGTLVR.R	Y	27.94	1405.78	0.7	469.602	3	54.4	540	2	141	153		13	6.3	99.94	13	9	9	76599	PREDICTED: LOW QUALITY PROTEIN: serotransferrin [Struthio camelus australis]
Blank_pre_modern OES	3	3	gi|697445159	R.IPPLTDYQLYLGFEYYSAIQNLR.K	Y	27.23	2776.41	4.8	1389.22	2	78.91	1054	1	324	346		23	-3.5	99.94	13	9	9	76599	PREDICTED: LOW QUALITY PROTEIN: serotransferrin [Struthio camelus australis]
Blank_pre_modern OES	3	3	gi|697445159	I.IRWC(+57.02)TI.S	Y	22.09	847.437	-0.2	424.726	2	46.18	334	2	26	31	C(+57.02)	6	5.4	99.94	13	9	9	76599	PREDICTED: LOW QUALITY PROTEIN: serotransferrin [Struthio camelus australis]
Blank_pre_modern OES	3	3	gi|697445159	H.TALYAGYSGAFLC(+57.02)LK.D	Y	20.72	1633.82	1.3	817.917	2	60.24	681	1	203	217	C(+57.02)	15	13.3	99.94	13	9	9	76599	PREDICTED: LOW QUALITY PROTEIN: serotransferrin [Struthio camelus australis]
Blank_pre_modern OES	3	3	gi|697445159	K.FFSASC(+57.02)VPGATEK.N	Y	18.9	1399.64	-0.3	700.829	2	42.96	282	2	174	186	C(+57.02)	13	4.2	99.94	13	9	9	76599	PREDICTED: LOW QUALITY PROTEIN: serotransferrin [Struthio camelus australis]
Blank_pre_modern OES	3	3	gi|697445159	A.FRC(+57.02)LVEQGDVA.F	Y	18.83	1292.62	1.3	647.317	2	42.04	271	1	540	550	C(+57.02)	11	3.9	99.94	13	9	9	76599	PREDICTED: LOW QUALITY PROTEIN: serotransferrin [Struthio camelus australis]
Blank_pre_modern OES	3	4	gi|50892957	K.C(+57.02)AHTALYAGYSGAFLC(+57.02)LK.D	Y	47.75	2001.94	0.8	668.322	3	54.55	543	3	200	217	C(+57.02), C(+57.02)	18	14.4	99.94	13	9	9	77090	iron binding protein [Struthio camelus]
Blank_pre_modern OES	3	4	gi|50892957	G.W(+57.02)HIPIGT.L	Y	35.48	879.46	0.5	440.738	2	52.4	477	1	144	150	W(+57.02)	7	2.2	99.94	13	9	9	77090	iron binding protein [Struthio camelus]
Blank_pre_modern OES	3	4	gi|50892957	G.L(+57.02)GPYNLKPI.V	Y	32.74	1070.61	0.4	536.314	2	50.89	435	2	88	96	L(+57.02)	9	-0.2	99.94	13	9	9	77090	iron binding protein [Struthio camelus]
Blank_pre_modern OES	3	4	gi|50892957	R.SAGWHIPIGTLVR.R	Y	27.94	1405.78	0.7	469.602	3	54.4	540	2	141	153		13	6.3	99.94	13	9	9	77090	iron binding protein [Struthio camelus]
Blank_pre_modern OES	3	4	gi|50892957	R.IPPLTDYQLYLGFEYYSAIQNLR.K	Y	27.23	2776.41	4.8	1389.22	2	78.91	1054	1	328	350		23	-3.5	99.94	13	9	9	77090	iron binding protein [Struthio camelus]
Blank_pre_modern OES	3	4	gi|50892957	I.IRWC(+57.02)TI.S	Y	22.09	847.437	-0.2	424.726	2	46.18	334	2	26	31	C(+57.02)	6	5.4	99.94	13	9	9	77090	iron binding protein [Struthio camelus]
Blank_pre_modern OES	3	4	gi|50892957	H.TALYAGYSGAFLC(+57.02)LK.D	Y	20.72	1633.82	1.3	817.917	2	60.24	681	1	203	217	C(+57.02)	15	13.3	99.94	13	9	9	77090	iron binding protein [Struthio camelus]
Blank_pre_modern OES	3	4	gi|50892957	K.FFSASC(+57.02)VPGATEK.N	Y	18.9	1399.64	-0.3	700.829	2	42.96	282	2	174	186	C(+57.02)	13	4.2	99.94	13	9	9	77090	iron binding protein [Struthio camelus]
Blank_pre_modern OES	3	4	gi|50892957	A.FRC(+57.02)LVEQGDVA.F	Y	18.83	1292.62	1.3	647.317	2	42.04	271	1	544	554	C(+57.02)	11	3.9	99.94	13	9	9	77090	iron binding protein [Struthio camelus]
Blank_pre_modern OES	4	6	gi|678217626	R.LATTGELYLAWK.D	Y	40.52	1364.73	0.2	683.375	2	57.22	625	5	276	287		12	3.6	68.53	3	4	4	223645	Aggrecan core protein [Struthio camelus australis]
Blank_pre_modern OES	4	6	gi|678217626	R.YDAIC(+57.02)YSGDDFESLVPVQFTDETGSELGSAFTIQTVTQTEVELPLPR.N	Y	32.25	5224.46	4.7	1742.5	3	79.15	1065	1	340	386	C(+57.02)	47	-7	68.53	3	4	4	223645	Aggrecan core protein [Struthio camelus australis]
Blank_pre_modern OES	4	6	gi|678217626	A.FC(+57.02)FRALPS.V	Y	23.05	996.485	0.5	499.25	2	49.42	401	2	713	720	C(+57.02)	8	6.8	68.53	3	4	4	223645	Aggrecan core protein [Struthio camelus australis]
Blank_pre_modern OES	4	6	gi|678217626	S.Q(sub A)FN(sub T)IQTVTQTEVELPLPR.N	Y	16.76	2112.12	-2.6	1057.07	2	79.21	1070	1	369	386	Q(sub A), N(sub T)	18	-7.5	68.53	3	4	4	223645	Aggrecan core protein [Struthio camelus australis]
Blank_pre_modern OES	4	7	gi|697501075	R.LATTGELYLAWK.D	Y	40.52	1364.73	0.2	683.375	2	57.22	625	5	276	287		12	3.6	68.53	3	4	4	223665	PREDICTED: aggrecan core protein [Struthio camelus australis]
Blank_pre_modern OES	4	7	gi|697501075	R.YDAIC(+57.02)YSGDDFESLVPVQFTDETGSELGSAFTIQTVTQTEVELPLPR.N	Y	32.25	5224.46	4.7	1742.5	3	79.15	1065	1	340	386	C(+57.02)	47	-7	68.53	3	4	4	223665	PREDICTED: aggrecan core protein [Struthio camelus australis]
Blank_pre_modern OES	4	7	gi|697501075	A.FC(+57.02)FRALPS.V	Y	23.05	996.485	0.5	499.25	2	49.42	401	2	713	720	C(+57.02)	8	6.8	68.53	3	4	4	223665	PREDICTED: aggrecan core protein [Struthio camelus australis]
Blank_pre_modern OES	4	7	gi|697501075	S.Q(sub A)FN(sub T)IQTVTQTEVELPLPR.N	Y	16.76	2112.12	-2.6	1057.07	2	79.21	1070	1	369	386	Q(sub A), N(sub T)	18	-7.5	68.53	3	4	4	223665	PREDICTED: aggrecan core protein [Struthio camelus australis]
Blank_pre_modern OES	6	8	sp|ALBU_HUMAN|	L.GEYK(+42.01)FQNALLVR.Y	Y	32.62	1478.79	-0.1	740.401	2	56.65	611	1	423	434	K(+42.01)	12	-4.2	65.91	8	6	6	69367	sp|ALBU_HUMAN|
Blank_pre_modern OES	6	8	sp|ALBU_HUMAN|	K.KVPQVSTPTLVEVSR.N	Y	28.39	1638.93	0.4	547.318	3	43.16	284	1	438	452		15	-1	65.91	8	6	6	69367	sp|ALBU_HUMAN|
Blank_pre_modern OES	6	8	sp|ALBU_HUMAN|	K.LVNEVTEFAK.T	Y	24.03	1148.61	0	575.311	2	44.01	299	1	66	75		10	1.7	65.91	8	6	6	69367	sp|ALBU_HUMAN|
Blank_pre_modern OES	6	8	sp|ALBU_HUMAN|	K.LVTDLTK.V	Y	19.92	788.464	0.2	395.24	2	34.07	161	1	258	264		7	3	65.91	8	6	6	69367	sp|ALBU_HUMAN|
Blank_pre_modern OES	6	8	sp|ALBU_HUMAN|	K.FQNALLVR.Y	Y	17.48	959.555	0.1	480.785	2	43.29	287	1	427	434		8	4.9	65.91	8	6	6	69367	sp|ALBU_HUMAN|
Blank_pre_modern OES	6	8	sp|ALBU_HUMAN|	K.LVNE(+14.02)VTEFAK.T	Y	15.98	1162.62	0.3	582.319	2	49.57	407	1	66	75	E(+14.02)	10	1.7	65.91	8	6	6	69367	sp|ALBU_HUMAN|
Blank_pre_modern OES	6	8	sp|ALBU_HUMAN|	K.YLYEIAR.R	Y	15.64	926.486	0.6	464.251	2	42.16	275	1	162	168		7	-0.5	65.91	8	6	6	69367	sp|ALBU_HUMAN|
Blank_pre_modern OES	8	16	gi|697455783	K.DVTDTTALITWSKPLAEIEGIELTYGPK.D	Y	34.86	3060.59	2.4	1021.21	3	78.77	1052	1	814	841		28	-3.1	61.33	3	3	3	231606	PREDICTED: tenascin isoform X3 [Struthio camelus australis]
Blank_pre_modern OES	8	16	gi|697455783	G.L(+57.02)EAGTEYTISLVAEK.G	Y	34.3	1679.86	0.3	840.938	2	56.12	594	1	1044	1058	L(+57.02)	15	1.6	61.33	3	3	3	231606	PREDICTED: tenascin isoform X3 [Struthio camelus australis]
Blank_pre_modern OES	8	16	gi|697455783	K.GISFSDITENSATVSWTPPR.T	Y	27.93	2164.04	0.8	1083.03	2	61.3	709	1	1626	1645		20	-7	61.33	3	3	3	231606	PREDICTED: tenascin isoform X3 [Struthio camelus australis]
Blank_pre_modern OES	5	15	gi|697508924	A.SILTVPN(+.98)GGPWGTWGKPHFC(+57.02)PT.G	Y	31.69	2409.16	0.8	804.06	3	61.59	715	1	27	48	N(+.98), C(+57.02)	22	-5.5	58.84	28	5	5	20507	PREDICTED: vitelline membrane outer layer protein 1-like [Struthio camelus australis]
Blank_pre_modern OES	5	15	gi|697508924	G.Y(+57.02)AAGFELKVEPYQG.F	Y	24.34	1627.79	0.9	814.902	2	53.96	527	1	50	63	Y(+57.02)	14	-5	58.84	28	5	5	20507	PREDICTED: vitelline membrane outer layer protein 1-like [Struthio camelus australis]
Blank_pre_modern OES	5	15	gi|697508924	G.Y(+57.02)AAGFELKVEPY.Q	Y	21.31	1442.71	0	722.361	2	56.15	597	1	50	61	Y(+57.02)	12	-1.1	58.84	28	5	5	20507	PREDICTED: vitelline membrane outer layer protein 1-like [Struthio camelus australis]
Blank_pre_modern OES	5	15	gi|697508924	G.FWIFGDDTALNGIRLV.C	Y	19.16	1835.96	2.4	918.988	2	78.96	1056	1	64	79		16	10.8	58.84	28	5	5	20507	PREDICTED: vitelline membrane outer layer protein 1-like [Struthio camelus australis]
Blank_pre_modern OES	5	15	gi|697508924	G.F(+57.02)ELKVEPY.Q	Y	15.43	1080.55	0.4	541.282	2	52.33	475	1	54	61	F(+57.02)	8	-3	58.84	28	5	5	20507	PREDICTED: vitelline membrane outer layer protein 1-like [Struthio camelus australis]
Blank_pre_modern OES	5	14	gi|678218938	A.SILTVPN(+.98)GGPWGTWGKPHFC(+57.02)PT.G	Y	31.69	2409.16	0.8	804.06	3	61.59	715	1	24	45	N(+.98), C(+57.02)	22	-5.5	58.84	28	5	5	20027	Vitelline membrane outer layer protein 1 partial [Struthio camelus australis]
Blank_pre_modern OES	5	14	gi|678218938	G.Y(+57.02)AAGFELKVEPYQG.F	Y	24.34	1627.79	0.9	814.902	2	53.96	527	1	47	60	Y(+57.02)	14	-5	58.84	28	5	5	20027	Vitelline membrane outer layer protein 1 partial [Struthio camelus australis]
Blank_pre_modern OES	5	14	gi|678218938	G.Y(+57.02)AAGFELKVEPY.Q	Y	21.31	1442.71	0	722.361	2	56.15	597	1	47	58	Y(+57.02)	12	-1.1	58.84	28	5	5	20027	Vitelline membrane outer layer protein 1 partial [Struthio camelus australis]
Blank_pre_modern OES	5	14	gi|678218938	G.FWIFGDDTALNGIRLV.C	Y	19.16	1835.96	2.4	918.988	2	78.96	1056	1	61	76		16	10.8	58.84	28	5	5	20027	Vitelline membrane outer layer protein 1 partial [Struthio camelus australis]
Blank_pre_modern OES	5	14	gi|678218938	G.F(+57.02)ELKVEPY.Q	Y	15.43	1080.55	0.4	541.282	2	52.33	475	1	51	58	F(+57.02)	8	-3	58.84	28	5	5	20027	Vitelline membrane outer layer protein 1 partial [Struthio camelus australis]
Blank_pre_modern OES	14	37	gi|697455912	R.TLVPSLEEEIDFLADVLAR.Q	Y	47.06	2129.13	2.1	1065.57	2	79.41	1082	1	151	169		19	9.4	47.06	4	1	1	52421	PREDICTED: neural proliferation differentiation and control protein 1 [Struthio camelus australis]
Blank_pre_modern OES	14	36	gi|678210857	R.TLVPSLEEEIDFLADVLAR.Q	Y	47.06	2129.13	2.1	1065.57	2	79.41	1082	1	51	69		19	9.4	47.06	8	1	1	27236	Neural proliferation differentiation and control protein 1 partial [Struthio camelus australis]
Blank_pre_modern OES	7	12	gi|678218290	K.AGFAGDDAPR.A	Y	27.3	975.441	1.2	488.728	2	29.25	132	1	20	29		10	-5.7	46.86	10	3	3	41836	Actin cytoplasmic type 5 [Struthio camelus australis]
Blank_pre_modern OES	7	12	gi|678218290	K.SYELPDGQVITIGNER.F	Y	23.77	1789.88	0	895.95	2	56.35	602	1	240	255		16	-10.2	46.86	10	3	3	41836	Actin cytoplasmic type 5 [Struthio camelus australis]
Blank_pre_modern OES	7	12	gi|678218290	K.DSYVGDEAQSKR.G	Y	23.02	1353.62	-0.1	677.815	2	24.56	82	1	52	63		12	-19.7	46.86	10	3	3	41836	Actin cytoplasmic type 5 [Struthio camelus australis]
Blank_pre_modern OES	7	13	gi|697505172	K.AGFAGDDAPR.A	Y	27.3	975.441	1.2	488.728	2	29.25	132	1	20	29		10	-5.7	46.86	10	3	3	41836	PREDICTED: actin cytoplasmic type 5 [Struthio camelus australis]
Blank_pre_modern OES	7	13	gi|697505172	K.SYELPDGQVITIGNER.F	Y	23.77	1789.88	0	895.95	2	56.35	602	1	240	255		16	-10.2	46.86	10	3	3	41836	PREDICTED: actin cytoplasmic type 5 [Struthio camelus australis]
Blank_pre_modern OES	7	13	gi|697505172	K.DSYVGDEAQSKR.G	Y	23.02	1353.62	-0.1	677.815	2	24.56	82	1	52	63		12	-19.7	46.86	10	3	3	41836	PREDICTED: actin cytoplasmic type 5 [Struthio camelus australis]
Blank_pre_modern OES	7	10	gi|697438274	K.AGFAGDDAPR.A	Y	27.3	975.441	1.2	488.728	2	29.25	132	1	19	28		10	-5.7	46.86	10	3	3	41737	PREDICTED: actin cytoplasmic 1 [Struthio camelus australis]
Blank_pre_modern OES	7	10	gi|697438274	K.SYELPDGQVITIGNER.F	Y	23.77	1789.88	0	895.95	2	56.35	602	1	239	254		16	-10.2	46.86	10	3	3	41737	PREDICTED: actin cytoplasmic 1 [Struthio camelus australis]
Blank_pre_modern OES	7	10	gi|697438274	K.DSYVGDEAQSKR.G	Y	23.02	1353.62	-0.1	677.815	2	24.56	82	1	51	62		12	-19.7	46.86	10	3	3	41737	PREDICTED: actin cytoplasmic 1 [Struthio camelus australis]
Blank_pre_modern OES	7	11	gi|661912886	K.AGFAGDDAPR.A	Y	27.3	975.441	1.2	488.728	2	29.25	132	1	19	28		10	-5.7	46.86	10	3	3	41725	beta-actin [Struthio camelus]
Blank_pre_modern OES	7	11	gi|661912886	K.SYELPDGQVITIGNER.F	Y	23.77	1789.88	0	895.95	2	56.35	602	1	239	254		16	-10.2	46.86	10	3	3	41725	beta-actin [Struthio camelus]
Blank_pre_modern OES	7	11	gi|661912886	K.DSYVGDEAQSKR.G	Y	23.02	1353.62	-0.1	677.815	2	24.56	82	1	51	62		12	-19.7	46.86	10	3	3	41725	beta-actin [Struthio camelus]
Blank_pre_modern OES	7	9	gi|678208200	K.AGFAGDDAPR.A	Y	27.3	975.441	1.2	488.728	2	29.25	132	1	18	27		10	-5.7	46.86	10	3	3	41606	Actin cytoplasmic 1 partial [Struthio camelus australis]
Blank_pre_modern OES	7	9	gi|678208200	K.SYELPDGQVITIGNER.F	Y	23.77	1789.88	0	895.95	2	56.35	602	1	238	253		16	-10.2	46.86	10	3	3	41606	Actin cytoplasmic 1 partial [Struthio camelus australis]
Blank_pre_modern OES	7	9	gi|678208200	K.DSYVGDEAQSKR.G	Y	23.02	1353.62	-0.1	677.815	2	24.56	82	1	50	61		12	-19.7	46.86	10	3	3	41606	Actin cytoplasmic 1 partial [Struthio camelus australis]
Blank_pre_modern OES	7	17	gi|697491469	K.AGFAGDDAPR.A	Y	27.3	975.441	1.2	488.728	2	29.25	132	1	21	30		10	-5.7	46.86	10	3	3	42009	PREDICTED: actin aortic smooth muscle [Struthio camelus australis]
Blank_pre_modern OES	7	17	gi|697491469	K.SYELPDGQVITIGNER.F	Y	23.77	1789.88	0	895.95	2	56.35	602	1	241	256		16	-10.2	46.86	10	3	3	42009	PREDICTED: actin aortic smooth muscle [Struthio camelus australis]
Blank_pre_modern OES	7	17	gi|697491469	K.DSYVGDEAQSKR.G	Y	23.02	1353.62	-0.1	677.815	2	24.56	82	1	53	64		12	-19.7	46.86	10	3	3	42009	PREDICTED: actin aortic smooth muscle [Struthio camelus australis]
Blank_pre_modern OES	7	18	gi|678221240	K.AGFAGDDAPR.A	Y	27.3	975.441	1.2	488.728	2	29.25	132	1	21	30		10	-5.7	46.86	10	3	3	41970	Actin alpha skeletal muscle B [Struthio camelus australis]
Blank_pre_modern OES	7	18	gi|678221240	K.SYELPDGQVITIGNER.F	Y	23.77	1789.88	0	895.95	2	56.35	602	1	241	256		16	-10.2	46.86	10	3	3	41970	Actin alpha skeletal muscle B [Struthio camelus australis]
Blank_pre_modern OES	7	18	gi|678221240	K.DSYVGDEAQSKR.G	Y	23.02	1353.62	-0.1	677.815	2	24.56	82	1	53	64		12	-19.7	46.86	10	3	3	41970	Actin alpha skeletal muscle B [Struthio camelus australis]
Blank_pre_modern OES	7	19	gi|678215843	K.AGFAGDDAPR.A	Y	27.3	975.441	1.2	488.728	2	29.25	132	1	21	30		10	-5.7	46.86	10	3	3	42009	Actin aortic smooth muscle [Struthio camelus australis]
Blank_pre_modern OES	7	19	gi|678215843	K.SYELPDGQVITIGNER.F	Y	23.77	1789.88	0	895.95	2	56.35	602	1	241	256		16	-10.2	46.86	10	3	3	42009	Actin aortic smooth muscle [Struthio camelus australis]
Blank_pre_modern OES	7	19	gi|678215843	K.DSYVGDEAQSKR.G	Y	23.02	1353.62	-0.1	677.815	2	24.56	82	1	53	64		12	-19.7	46.86	10	3	3	42009	Actin aortic smooth muscle [Struthio camelus australis]
Blank_pre_modern OES	7	20	gi|697521731	K.AGFAGDDAPR.A	Y	27.3	975.441	1.2	488.728	2	29.25	132	1	21	30		10	-5.7	46.86	10	3	3	41970	PREDICTED: actin alpha skeletal muscle B-like [Struthio camelus australis]
Blank_pre_modern OES	7	20	gi|697521731	K.SYELPDGQVITIGNER.F	Y	23.77	1789.88	0	895.95	2	56.35	602	1	241	256		16	-10.2	46.86	10	3	3	41970	PREDICTED: actin alpha skeletal muscle B-like [Struthio camelus australis]
Blank_pre_modern OES	7	20	gi|697521731	K.DSYVGDEAQSKR.G	Y	23.02	1353.62	-0.1	677.815	2	24.56	82	1	53	64		12	-19.7	46.86	10	3	3	41970	PREDICTED: actin alpha skeletal muscle B-like [Struthio camelus australis]
Blank_pre_modern OES	7	21	gi|697491471	K.AGFAGDDAPR.A	Y	27.3	975.441	1.2	488.728	2	29.25	132	1	21	30		10	-5.7	46.86	10	3	3	42009	PREDICTED: actin aortic smooth muscle [Struthio camelus australis]
Blank_pre_modern OES	7	21	gi|697491471	K.SYELPDGQVITIGNER.F	Y	23.77	1789.88	0	895.95	2	56.35	602	1	241	256		16	-10.2	46.86	10	3	3	42009	PREDICTED: actin aortic smooth muscle [Struthio camelus australis]
Blank_pre_modern OES	7	21	gi|697491471	K.DSYVGDEAQSKR.G	Y	23.02	1353.62	-0.1	677.815	2	24.56	82	1	53	64		12	-19.7	46.86	10	3	3	42009	PREDICTED: actin aortic smooth muscle [Struthio camelus australis]
Blank_pre_modern OES	7	22	gi|697491473	K.AGFAGDDAPR.A	Y	27.3	975.441	1.2	488.728	2	29.25	132	1	21	30		10	-5.7	46.86	10	3	3	42009	PREDICTED: actin aortic smooth muscle [Struthio camelus australis]
Blank_pre_modern OES	7	22	gi|697491473	K.SYELPDGQVITIGNER.F	Y	23.77	1789.88	0	895.95	2	56.35	602	1	241	256		16	-10.2	46.86	10	3	3	42009	PREDICTED: actin aortic smooth muscle [Struthio camelus australis]
Blank_pre_modern OES	7	22	gi|697491473	K.DSYVGDEAQSKR.G	Y	23.02	1353.62	-0.1	677.815	2	24.56	82	1	53	64		12	-19.7	46.86	10	3	3	42009	PREDICTED: actin aortic smooth muscle [Struthio camelus australis]
Blank_pre_modern OES	10	26	gi|678206393	K.ESTLHLVLR.L	Y	29.23	1066.61	1	534.315	2	42.07	272	1	64	72		9	2.9	41.71	26	2	2	11198	Ubiquitin-60S ribosomal protein L40 partial [Struthio camelus australis]
Blank_pre_modern OES	10	26	gi|678206393	K.TITLEVEPSDTIENVK.A	Y	24.96	1786.92	0.7	894.468	2	52.87	490	1	12	27		16	-4.7	41.71	26	2	2	11198	Ubiquitin-60S ribosomal protein L40 partial [Struthio camelus australis]
Blank_pre_modern OES	10	27	sp|RS27A_HUMAN|	K.ESTLHLVLR.L	Y	29.23	1066.61	1	534.315	2	42.07	272	1	64	72		9	2.9	41.71	16	2	2	17965	sp|RS27A_HUMAN|
Blank_pre_modern OES	10	27	sp|RS27A_HUMAN|	K.TITLEVEPSDTIENVK.A	Y	24.96	1786.92	0.7	894.468	2	52.87	490	1	12	27		16	-4.7	41.71	16	2	2	17965	sp|RS27A_HUMAN|
Blank_pre_modern OES	10	28	gi|697433299	K.ESTLHLVLR.L	Y	29.23	1066.61	1	534.315	2	42.07	272	1	64	72		9	2.9	41.71	14	2	2	19390	PREDICTED: ubiquitin-60S ribosomal protein L40 [Struthio camelus australis]
Blank_pre_modern OES	10	28	gi|697433299	K.TITLEVEPSDTIENVK.A	Y	24.96	1786.92	0.7	894.468	2	52.87	490	1	12	27		16	-4.7	41.71	14	2	2	19390	PREDICTED: ubiquitin-60S ribosomal protein L40 [Struthio camelus australis]
Blank_pre_modern OES	10	29	gi|678209833	K.ESTLHLVLR.L	Y	29.23	1066.61	1	534.315	2	42.07	272	1	140	148		9	2.9	41.71	9	2	2	32586	Polyubiquitin partial [Struthio camelus australis]
Blank_pre_modern OES	10	29	gi|678209833	K.TITLEVEPSDTIENVK.A	Y	24.96	1786.92	0.7	894.468	2	52.87	490	1	12	27		16	-4.7	41.71	9	2	2	32586	Polyubiquitin partial [Struthio camelus australis]
Blank_pre_modern OES	10	30	gi|678213223	K.ESTLHLVLR.L	Y	29.23	1066.61	1	534.315	2	42.07	272	1	64	72		9	2.9	41.71	9	2	2	32644	Polyubiquitin partial [Struthio camelus australis]
Blank_pre_modern OES	10	30	gi|678213223	K.TITLEVEPSDTIENVK.A	Y	24.96	1786.92	0.7	894.468	2	52.87	490	1	12	27		16	-4.7	41.71	9	2	2	32644	Polyubiquitin partial [Struthio camelus australis]
Blank_pre_modern OES	10	31	gi|697477409	K.ESTLHLVLR.L	Y	29.23	1066.61	1	534.315	2	42.07	272	1	64	72		9	2.9	41.71	8	2	2	34308	PREDICTED: polyubiquitin-B [Struthio camelus australis]
Blank_pre_modern OES	10	31	gi|697477409	K.TITLEVEPSDTIENVK.A	Y	24.96	1786.92	0.7	894.468	2	52.87	490	1	12	27		16	-4.7	41.71	8	2	2	34308	PREDICTED: polyubiquitin-B [Struthio camelus australis]
Blank_pre_modern OES	10	32	gi|697444235	K.ESTLHLVLR.L	Y	29.23	1066.61	1	534.315	2	42.07	272	1	140	148		9	2.9	41.71	8	2	2	34261	PREDICTED: polyubiquitin-C [Struthio camelus australis]
Blank_pre_modern OES	10	32	gi|697444235	K.TITLEVEPSDTIENVK.A	Y	24.96	1786.92	0.7	894.468	2	52.87	490	1	12	27		16	-4.7	41.71	8	2	2	34261	PREDICTED: polyubiquitin-C [Struthio camelus australis]
Blank_pre_modern OES	9	24	gi|697523391	A.KYLGKWYEI.E	Y	31.27	1198.64	0.4	600.327	2	48.83	384	4	41	49		9	-6.9	40.7	6	2	2	21739	PREDICTED: apolipoprotein D [Struthio camelus australis]
Blank_pre_modern OES	9	24	gi|697523391	K.WYEIEK.L	Y	18.85	866.417	0.3	434.216	2	39.18	230	1	46	51		6	-8.6	40.7	6	2	2	21739	PREDICTED: apolipoprotein D [Struthio camelus australis]
Blank_pre_modern OES	9	25	gi|678221588	A.KYLGKWYEI.E	Y	31.27	1198.64	0.4	600.327	2	48.83	384	4	41	49		9	-6.9	40.7	6	2	2	21739	Apolipoprotein D [Struthio camelus australis]
Blank_pre_modern OES	9	25	gi|678221588	K.WYEIEK.L	Y	18.85	866.417	0.3	434.216	2	39.18	230	1	46	51		6	-8.6	40.7	6	2	2	21739	Apolipoprotein D [Struthio camelus australis]
Eland Bay Cave_LOT 1819	1	1	gi|46396750	K.FISQ(+.98)YHHGEEEEDVWIGLFR.W	Y	72.94	2491.14	-1	831.388	3	61.43	13166	6	55	74	Q(+.98)	20	-13.1	377.78	100	282	281	15353	RecName: Full=Struthiocalcin-1; Short=SCA-1
Eland Bay Cave_LOT 1819	1	1	gi|46396750	K.FISQYHHGEEEEDVWIGLFR.W	Y	72.08	2490.16	0.7	831.061	3	60.47	12843	4	55	74		20	-13.1	377.78	100	282	281	15353	RecName: Full=Struthiocalcin-1; Short=SCA-1
Eland Bay Cave_LOT 1819	1	1	gi|46396750	K.H(+57.02)YSALDDDDYPK.G	Y	71.07	1494.63	0.7	748.321	2	41.4	6272	7	88	99	H(+57.02)	12	-20.5	377.78	100	282	281	15353	RecName: Full=Struthiocalcin-1; Short=SCA-1
Eland Bay Cave_LOT 1819	1	1	gi|46396750	S.Q(-17.03)YHHGEEEEDVWIGLFR.W	Y	69.94	2125.95	0.9	709.658	3	63.89	14034	3	58	74	Q(-17.03)	17	-19.6	377.78	100	282	281	15353	RecName: Full=Struthiocalcin-1; Short=SCA-1
Eland Bay Cave_LOT 1819	1	1	gi|46396750	K.KHYSALDDDDYPK.G	Y	69.39	1565.7	0	783.857	2	32.43	3538	15	87	99		13	-24.4	377.78	100	282	281	15353	RecName: Full=Struthiocalcin-1; Short=SCA-1
Eland Bay Cave_LOT 1819	1	1	gi|46396750	K.HYSALDDDDYPK.G	Y	69.06	1437.6	0.2	719.81	2	36.95	4870	21	88	99		12	-20.5	377.78	100	282	281	15353	RecName: Full=Struthiocalcin-1; Short=SCA-1
Eland Bay Cave_LOT 1819	1	1	gi|46396750	R.AGAHLASIHTSEEHR.A	Y	67.82	1614.79	-0.8	808.4	2	25.05	1420	14	36	50		15	-10.1	377.78	100	282	281	15353	RecName: Full=Struthiocalcin-1; Short=SCA-1
Eland Bay Cave_LOT 1819	1	1	gi|46396750	K.K(+42.01)HYSALDDDDYPK.G	Y	67.64	1607.71	0.8	804.863	2	38.97	5518	2	87	99	K(+42.01)	13	-24.4	377.78	100	282	281	15353	RecName: Full=Struthiocalcin-1; Short=SCA-1
Eland Bay Cave_LOT 1819	1	1	gi|46396750	H.HGEEEEDVWIGLFR.W	Y	66.22	1714.8	-0.8	858.404	2	64.03	14082	3	61	74		14	-11.6	377.78	100	282	281	15353	RecName: Full=Struthiocalcin-1; Short=SCA-1
Eland Bay Cave_LOT 1819	1	1	gi|46396750	Q.YHHGEEEEDVWIGLFR.W	Y	65.68	2014.92	0.9	672.647	3	57.93	11946	1	59	74		16	-16.1	377.78	100	282	281	15353	RecName: Full=Struthiocalcin-1; Short=SCA-1
Eland Bay Cave_LOT 1819	1	1	gi|46396750	G.SKKHYSALDDDDYPK.G	Y	65.4	1780.83	-0.7	594.616	3	30.74	3029	4	85	99		15	-29.1	377.78	100	282	281	15353	RecName: Full=Struthiocalcin-1; Short=SCA-1
Eland Bay Cave_LOT 1819	1	1	gi|46396750	S.ALDDDDYPKGKH(-.98).C	Y	65.35	1371.64	-0.3	686.828	2	24.62	1288	4	91	102	H(-.98)	12	-22.7	377.78	100	282	281	15353	RecName: Full=Struthiocalcin-1; Short=SCA-1
Eland Bay Cave_LOT 1819	1	1	gi|46396750	S.ALDDDDYPKGKHC(+57.02)A.V	Y	64.76	1603.69	-0.2	802.854	2	26.72	1916	6	91	104	C(+57.02)	14	-18.4	377.78	100	282	281	15353	RecName: Full=Struthiocalcin-1; Short=SCA-1
Eland Bay Cave_LOT 1819	1	1	gi|46396750	C.Y(+42.01)GYFRYELPWKRA.E	Y	64.39	1789.89	1.5	597.639	3	61.15	13072	1	15	27	Y(+42.01)	13	-14.8	377.78	100	282	281	15353	RecName: Full=Struthiocalcin-1; Short=SCA-1
Eland Bay Cave_LOT 1819	1	1	gi|46396750	R.AGAHLASIHTS(-18.01)EEHR.A	Y	64.38	1596.78	-1.2	533.265	3	26.86	1960	3	36	50	S(-18.01)	15	-10.1	377.78	100	282	281	15353	RecName: Full=Struthiocalcin-1; Short=SCA-1
Eland Bay Cave_LOT 1819	1	1	gi|46396750	R.AGAHLASIHTSEE.H	Y	64.16	1321.63	-0.6	661.82	2	30.83	3059	7	36	48		13	-2.4	377.78	100	282	281	15353	RecName: Full=Struthiocalcin-1; Short=SCA-1
Eland Bay Cave_LOT 1819	1	1	gi|46396750	R.AGAHLASIHT(-18.01)SEEHR.A	Y	64.04	1596.78	-3.9	400.2	4	26.49	1859	4	36	50	T(-18.01)	15	-10.1	377.78	100	282	281	15353	RecName: Full=Struthiocalcin-1; Short=SCA-1
Eland Bay Cave_LOT 1819	1	1	gi|46396750	A.GAHLASIHTSEEHR.A	Y	63.64	1543.75	0	386.945	4	25.2	1465	4	37	50		14	-11.9	377.78	100	282	281	15353	RecName: Full=Struthiocalcin-1; Short=SCA-1
Eland Bay Cave_LOT 1819	1	1	gi|46396750	R.A(+57.02)GAHLASIHTSEEHR.A	Y	62.97	1671.81	-0.8	558.276	3	25.99	1712	1	36	50	A(+57.02)	15	-10.1	377.78	100	282	281	15353	RecName: Full=Struthiocalcin-1; Short=SCA-1
Eland Bay Cave_LOT 1819	1	1	gi|46396750	N.C(+42.01)YGYFRYELPWKRA.E	Y	62.92	1892.9	1.6	631.976	3	61.59	13224	2	14	27	C(+42.01)	14	-12.3	377.78	100	282	281	15353	RecName: Full=Struthiocalcin-1; Short=SCA-1
Eland Bay Cave_LOT 1819	1	1	gi|46396750	R.SIRAGAHLASIHTSEEHR.A	Y	62.75	1971	-0.6	395.208	5	28.29	2362	3	33	50		18	-10.9	377.78	100	282	281	15353	RecName: Full=Struthiocalcin-1; Short=SCA-1
Eland Bay Cave_LOT 1819	1	1	gi|46396750	S.ALDDDDYPKGKHC(+57.02)AV.L	Y	62.72	1702.76	-0.2	852.388	2	30.78	3041	4	91	105	C(+57.02)	15	-14.2	377.78	100	282	281	15353	RecName: Full=Struthiocalcin-1; Short=SCA-1
Eland Bay Cave_LOT 1819	1	1	gi|46396750	S.KKHYSALDDDDYPK.G	Y	62.44	1693.79	-0.3	565.605	3	30.18	2879	6	86	99		14	-28.3	377.78	100	282	281	15353	RecName: Full=Struthiocalcin-1; Short=SCA-1
Eland Bay Cave_LOT 1819	1	1	gi|46396750	R.AGAHLASIHT(-.98).S	Y	62.26	975.525	-0.4	488.77	2	26.02	1720	7	36	45	T(-.98)	10	5.4	377.78	100	282	281	15353	RecName: Full=Struthiocalcin-1; Short=SCA-1
Eland Bay Cave_LOT 1819	1	1	gi|46396750	R.AGAHLASIHTSEE(+57.02)HR.A	Y	61.26	1671.81	-0.5	418.959	4	25.26	1490	2	36	50	E(+57.02)	15	-10.1	377.78	100	282	281	15353	RecName: Full=Struthiocalcin-1; Short=SCA-1
Eland Bay Cave_LOT 1819	1	1	gi|46396750	Y.HHGEEEEDVWIGLFR.W	Y	61.08	1851.85	-1.3	618.291	3	58.39	12091	6	60	74		15	-14.8	377.78	100	282	281	15353	RecName: Full=Struthiocalcin-1; Short=SCA-1
Eland Bay Cave_LOT 1819	1	1	gi|46396750	R.AGAHLASIH(+57.02)TSEEHR.A	Y	60.71	1671.81	-1	418.959	4	25.72	1636	6	36	50	H(+57.02)	15	-10.1	377.78	100	282	281	15353	RecName: Full=Struthiocalcin-1; Short=SCA-1
Eland Bay Cave_LOT 1819	1	1	gi|46396750	S.ALDDDDYPKGKH.C	Y	59.82	1372.63	-0.6	687.32	2	26.14	1760	10	91	102		12	-22.7	377.78	100	282	281	15353	RecName: Full=Struthiocalcin-1; Short=SCA-1
Eland Bay Cave_LOT 1819	1	1	gi|46396750	R.AGAHLASIH(+57.02).T	Y	59.2	932.483	-0.3	467.248	2	28.59	2440	4	36	44	H(+57.02)	9	6.1	377.78	100	282	281	15353	RecName: Full=Struthiocalcin-1; Short=SCA-1
Eland Bay Cave_LOT 1819	1	1	gi|46396750	R.AGAHLASIHTSEEHR(-42.02)AIAK.F	Y	59.05	1956.02	-0.6	653.013	3	27.13	2032	5	36	54	R(-42.02)	19	-5.9	377.78	100	282	281	15353	RecName: Full=Struthiocalcin-1; Short=SCA-1
Eland Bay Cave_LOT 1819	1	1	gi|46396750	H.GEEEEDVWIGLFRWN(+.98).S	Y	58.91	1878.84	1.2	940.43	2	79.49	19258	3	62	76	N(+.98)	15	-12.8	377.78	100	282	281	15353	RecName: Full=Struthiocalcin-1; Short=SCA-1
Eland Bay Cave_LOT 1819	1	1	gi|46396750	K.HYSALDDDD(-18.01)YPK.G	Y	58.81	1419.59	2	710.806	2	36.92	4859	2	88	99	D(-18.01)	12	-20.5	377.78	100	282	281	15353	RecName: Full=Struthiocalcin-1; Short=SCA-1
Eland Bay Cave_LOT 1819	1	1	gi|46396750	G.SKKHYSALDDDDYPKGKH.C	Y	58.73	2103	1.1	702.009	3	25.25	1488	3	85	102		18	-36.6	377.78	100	282	281	15353	RecName: Full=Struthiocalcin-1; Short=SCA-1
Eland Bay Cave_LOT 1819	1	1	gi|46396750	K.K(+43.01)HYSALDDDDYPK.G	Y	58.68	1608.71	0.8	805.361	2	37.78	5128	1	87	99	K(+43.01)	13	-24.4	377.78	100	282	281	15353	RecName: Full=Struthiocalcin-1; Short=SCA-1
Eland Bay Cave_LOT 1819	1	1	gi|46396750	K.HYG(sub S)ALDDDDYPK.G	Y	58.6	1407.59	-0.2	704.804	2	38.17	5260	2	88	99	G(sub S)	12	-20.1	377.78	100	282	281	15353	RecName: Full=Struthiocalcin-1; Short=SCA-1
Eland Bay Cave_LOT 1819	1	1	gi|46396750	G.EEEEDVWIGLFR.W	Y	58.54	1520.71	-1.5	761.364	2	71.53	16653	7	63	74		12	-8	377.78	100	282	281	15353	RecName: Full=Struthiocalcin-1; Short=SCA-1
Eland Bay Cave_LOT 1819	1	1	gi|46396750	L.DDDDYPKGKH(-.98).C	Y	58.27	1187.52	-0.1	594.768	2	21.51	415	5	93	102	H(-.98)	10	-28.3	377.78	100	282	281	15353	RecName: Full=Struthiocalcin-1; Short=SCA-1
Eland Bay Cave_LOT 1819	1	1	gi|46396750	K.HYSALDDDDYPKG.K	Y	58.21	1494.63	-0.5	748.32	2	37.45	5022	4	88	100		13	-20.9	377.78	100	282	281	15353	RecName: Full=Struthiocalcin-1; Short=SCA-1
Eland Bay Cave_LOT 1819	1	1	gi|46396750	R.AGAHLASIHTSEEHRAIAK.F	Y	57.96	1998.04	-1.6	500.516	4	28.24	2346	6	36	54		19	-5.9	377.78	100	282	281	15353	RecName: Full=Struthiocalcin-1; Short=SCA-1
Eland Bay Cave_LOT 1819	1	1	gi|46396750	H.GEEEEDVWIGLFRW.N	Y	57.95	1763.82	2.4	882.917	2	79.49	19259	1	62	75		14	-9.3	377.78	100	282	281	15353	RecName: Full=Struthiocalcin-1; Short=SCA-1
Eland Bay Cave_LOT 1819	1	1	gi|46396750	H.G(+57.02)EEEEDVWIGLFR.W	Y	57.78	1634.76	2.2	818.388	2	71.46	16629	5	62	74	G(+57.02)	13	-8.4	377.78	100	282	281	15353	RecName: Full=Struthiocalcin-1; Short=SCA-1
Eland Bay Cave_LOT 1819	1	1	gi|46396750	K.KH(+57.02)YSALDDDDYPK.G	Y	57.46	1622.72	-0.7	541.914	3	32.27	3495	3	87	99	H(+57.02)	13	-24.4	377.78	100	282	281	15353	RecName: Full=Struthiocalcin-1; Short=SCA-1
Eland Bay Cave_LOT 1819	1	1	gi|46396750	R.AGAHLASIHT.S	Y	57.07	976.509	0.3	489.262	2	30.89	3077	7	36	45		10	5.4	377.78	100	282	281	15353	RecName: Full=Struthiocalcin-1; Short=SCA-1
Eland Bay Cave_LOT 1819	1	1	gi|46396750	R.AGAHLASIHTG(sub S)EEHR.A	Y	56.86	1584.78	0.2	397.201	4	25.81	1662	2	36	50	G(sub S)	15	-9.7	377.78	100	282	281	15353	RecName: Full=Struthiocalcin-1; Short=SCA-1
Eland Bay Cave_LOT 1819	1	1	gi|46396750	K.HC(+57.02)AVLDESSGFL(-.98).S	Y	56.85	1332.61	-0.2	667.314	2	53.83	10488	2	102	113	C(+57.02), L(-.98)	12	6.7	377.78	100	282	281	15353	RecName: Full=Struthiocalcin-1; Short=SCA-1
Eland Bay Cave_LOT 1819	1	1	gi|46396750	G.E(-18.01)EEEDVWIGLFR.W	Y	56.81	1502.7	-1.9	752.358	2	79.53	19276	3	63	74	E(-18.01)	12	-8	377.78	100	282	281	15353	RecName: Full=Struthiocalcin-1; Short=SCA-1
Eland Bay Cave_LOT 1819	1	1	gi|46396750	K.HYSALDDDDYPKGK.H	Y	56.7	1622.72	-0.4	541.914	3	31.82	3340	2	88	101		14	-24.8	377.78	100	282	281	15353	RecName: Full=Struthiocalcin-1; Short=SCA-1
Eland Bay Cave_LOT 1819	1	1	gi|46396750	R.AGAHLASIH(-.98).T	Y	56.69	874.477	-0.7	438.246	2	25.63	1605	2	36	44	H(-.98)	9	6.1	377.78	100	282	281	15353	RecName: Full=Struthiocalcin-1; Short=SCA-1
Eland Bay Cave_LOT 1819	1	1	gi|46396750	E.EEDVWIGLFR.W	Y	56.66	1262.63	2.7	632.324	2	69.31	15911	7	65	74		10	-1	377.78	100	282	281	15353	RecName: Full=Struthiocalcin-1; Short=SCA-1
Eland Bay Cave_LOT 1819	1	1	gi|46396750	D.DDYPKGKH.C	Y	56.31	958.451	-0.2	480.233	2	20.89	321	5	95	102		8	-21.3	377.78	100	282	281	15353	RecName: Full=Struthiocalcin-1; Short=SCA-1
Eland Bay Cave_LOT 1819	1	1	gi|46396750	A.HLASIHTSEEHR.A	Y	56.27	1415.69	-1.1	472.904	3	24.1	1127	2	39	50		12	-13.3	377.78	100	282	281	15353	RecName: Full=Struthiocalcin-1; Short=SCA-1
Eland Bay Cave_LOT 1819	1	1	gi|46396750	G.AHLASIHTSEEHRAI.A	Y	56.13	1670.85	-0.2	418.719	4	29.59	2709	3	38	52		15	-5.2	377.78	100	282	281	15353	RecName: Full=Struthiocalcin-1; Short=SCA-1
Eland Bay Cave_LOT 1819	1	1	gi|46396750	H.GEEEEDVWIGLFR.W	Y	56.06	1577.74	-1.4	789.874	2	68.56	15660	10	62	74		13	-8.4	377.78	100	282	281	15353	RecName: Full=Struthiocalcin-1; Short=SCA-1
Eland Bay Cave_LOT 1819	1	1	gi|46396750	G.AHLASIHTSEEHR.A	Y	55.79	1486.73	0.1	744.371	2	24.95	1390	5	38	50		13	-11.5	377.78	100	282	281	15353	RecName: Full=Struthiocalcin-1; Short=SCA-1
Eland Bay Cave_LOT 1819	1	1	gi|46396750	A.LDDDDYPKGKH(+57.02).C	Y	55.75	1358.61	-3.5	680.31	2	24.47	1238	2	92	102	H(+57.02)	11	-24.5	377.78	100	282	281	15353	RecName: Full=Struthiocalcin-1; Short=SCA-1
Eland Bay Cave_LOT 1819	1	1	gi|46396750	H.GEEEEDVW(+15.99)IGLFR.W	Y	55.62	1593.73	3.1	797.875	2	66.21	14851	7	62	74	W(+15.99)	13	-8.4	377.78	100	282	281	15353	RecName: Full=Struthiocalcin-1; Short=SCA-1
Eland Bay Cave_LOT 1819	1	1	gi|46396750	S.A(+57.02)LDDDDYPKGKH.C	Y	55.37	1429.65	-0.4	715.831	2	26.06	1732	3	91	102	A(+57.02)	12	-22.7	377.78	100	282	281	15353	RecName: Full=Struthiocalcin-1; Short=SCA-1
Eland Bay Cave_LOT 1819	1	1	gi|46396750	S.K(+145.02)KHYSALDDDDYPK.G	Y	55.29	1838.81	0.4	613.946	3	34.81	4235	1	86	99	K(+145.02)	14	-28.3	377.78	100	282	281	15353	RecName: Full=Struthiocalcin-1; Short=SCA-1
Eland Bay Cave_LOT 1819	1	1	gi|46396750	Y.SALDDDDYPK(+42.01)GK.H	Y	55.13	1364.61	-3	683.31	2	39.01	5535	1	90	101	K(+42.01)	12	-20.3	377.78	100	282	281	15353	RecName: Full=Struthiocalcin-1; Short=SCA-1
Eland Bay Cave_LOT 1819	1	1	gi|46396750	E.EEEDVWIGLFR.W	Y	54.96	1391.67	0.2	696.843	2	70.35	16265	11	64	74		11	-4.5	377.78	100	282	281	15353	RecName: Full=Struthiocalcin-1; Short=SCA-1
Eland Bay Cave_LOT 1819	1	1	gi|46396750	S.ALDDDDYPKGKH(+57.02).C	Y	54.86	1429.65	-0.1	715.831	2	25.6	1597	4	91	102	H(+57.02)	12	-22.7	377.78	100	282	281	15353	RecName: Full=Struthiocalcin-1; Short=SCA-1
Eland Bay Cave_LOT 1819	1	1	gi|46396750	K.HYS(-18.01)ALDDDDYPK.G	Y	54.67	1419.59	0.9	710.805	2	38.78	5459	2	88	99	S(-18.01)	12	-20.5	377.78	100	282	281	15353	RecName: Full=Struthiocalcin-1; Short=SCA-1
Eland Bay Cave_LOT 1819	1	1	gi|46396750	K.HYSALDDD(-18.01)DYPK.G	Y	54.57	1419.59	-0.3	710.804	2	37.84	5151	2	88	99	D(-18.01)	12	-20.5	377.78	100	282	281	15353	RecName: Full=Struthiocalcin-1; Short=SCA-1
Eland Bay Cave_LOT 1819	1	1	gi|46396750	L.DDDDYPKGKH.C	Y	54.56	1188.5	-0.6	595.259	2	22.42	612	8	93	102		10	-28.3	377.78	100	282	281	15353	RecName: Full=Struthiocalcin-1; Short=SCA-1
Eland Bay Cave_LOT 1819	1	1	gi|46396750	H.TSEEHR(-42.02)AIAK.F	Y	54.4	1098.57	-0.1	550.291	2	20.53	224	1	45	54	R(-42.02)	10	-12	377.78	100	282	281	15353	RecName: Full=Struthiocalcin-1; Short=SCA-1
Eland Bay Cave_LOT 1819	1	1	gi|46396750	C.YGYFRYELPWKRA.E	Y	54.25	1747.88	0.9	583.636	3	51.69	9715	3	15	27		13	-14.8	377.78	100	282	281	15353	RecName: Full=Struthiocalcin-1; Short=SCA-1
Eland Bay Cave_LOT 1819	1	1	gi|46396750	H.YSALDDDDYPK.G	Y	54.23	1300.55	-1	651.28	2	42.25	6558	6	89	99		11	-17.3	377.78	100	282	281	15353	RecName: Full=Struthiocalcin-1; Short=SCA-1
Eland Bay Cave_LOT 1819	1	1	gi|46396750	R.YELPWKRAEAW.C	Y	54.14	1447.72	2.3	724.871	2	53.71	10442	13	20	30		11	-12.7	377.78	100	282	281	15353	RecName: Full=Struthiocalcin-1; Short=SCA-1
Eland Bay Cave_LOT 1819	1	1	gi|46396750	G.EEEEDVWIGLFRWN(+.98).S	Y	54.08	1821.82	1.8	911.919	2	79.5	19261	1	63	76	N(+.98)	14	-12.4	377.78	100	282	281	15353	RecName: Full=Struthiocalcin-1; Short=SCA-1
Eland Bay Cave_LOT 1819	1	1	gi|46396750	Y.SALDDDDYPKGKH.C	Y	53.91	1459.66	-2.6	730.834	2	27.28	2076	7	90	102		13	-23.5	377.78	100	282	281	15353	RecName: Full=Struthiocalcin-1; Short=SCA-1
Eland Bay Cave_LOT 1819	1	1	gi|46396750	R.AGAHLASIH.T	Y	53.84	875.461	-0.4	438.738	2	30	2825	14	36	44		9	6.1	377.78	100	282	281	15353	RecName: Full=Struthiocalcin-1; Short=SCA-1
Eland Bay Cave_LOT 1819	1	1	gi|46396750	S.ALDDDDYPKGK.H	Y	53.81	1235.57	-0.8	618.79	2	29.01	2541	5	91	101		11	-19.5	377.78	100	282	281	15353	RecName: Full=Struthiocalcin-1; Short=SCA-1
Eland Bay Cave_LOT 1819	1	1	gi|46396750	A.LDDDDYPKGKHC(+57.02)A.V	Y	53.79	1532.66	-3.9	767.332	2	25.45	1550	2	92	104	C(+57.02)	13	-20.2	377.78	100	282	281	15353	RecName: Full=Struthiocalcin-1; Short=SCA-1
Eland Bay Cave_LOT 1819	1	1	gi|46396750	L.DDDDYPKGKHC(+57.02).A	Y	53.3	1348.54	-1.6	675.274	2	22.74	702	1	93	103	C(+57.02)	11	-25.8	377.78	100	282	281	15353	RecName: Full=Struthiocalcin-1; Short=SCA-1
Eland Bay Cave_LOT 1819	1	1	gi|46396750	L.ASIHTSEEHR(-42.02)AIAK.F	Y	53.08	1506.78	-0.9	503.267	3	23.36	901	1	41	54	R(-42.02)	14	-9.7	377.78	100	282	281	15353	RecName: Full=Struthiocalcin-1; Short=SCA-1
Eland Bay Cave_LOT 1819	1	1	gi|46396750	G.AHLASIHTSEEH.R	Y	52.97	1330.63	0	444.55	3	26.07	1737	1	38	49		12	-7	377.78	100	282	281	15353	RecName: Full=Struthiocalcin-1; Short=SCA-1
Eland Bay Cave_LOT 1819	1	1	gi|46396750	I.SQYHHGEEEEDV(-.98).W	Y	52.92	1456.59	0	729.3	2	24.58	1276	1	57	68	V(-.98)	12	-25.7	377.78	100	282	281	15353	RecName: Full=Struthiocalcin-1; Short=SCA-1
Eland Bay Cave_LOT 1819	1	1	gi|46396750	K.FISQ(+.98)YHH(+57.02)GEEEEDVWIGLFR.W	Y	52.65	2548.17	1.1	638.049	4	61.44	13168	1	55	74	Q(+.98), H(+57.02)	20	-13.1	377.78	100	282	281	15353	RecName: Full=Struthiocalcin-1; Short=SCA-1
Eland Bay Cave_LOT 1819	1	1	gi|46396750	H.G(+163.05)EEEEDVWIGLFR.W	Y	52.61	1740.78	2.2	871.4	2	70.53	16324	1	62	74	G(+163.05)	13	-8.4	377.78	100	282	281	15353	RecName: Full=Struthiocalcin-1; Short=SCA-1
Eland Bay Cave_LOT 1819	1	1	gi|46396750	R.A(+57.02)GAHLASIHT.S	Y	52.59	1033.53	0.2	517.773	2	31.17	3151	2	36	45	A(+57.02)	10	5.4	377.78	100	282	281	15353	RecName: Full=Struthiocalcin-1; Short=SCA-1
Eland Bay Cave_LOT 1819	1	1	gi|46396750	K.KHYSALDDDDYPKGK.H	Y	52.49	1750.82	-0.9	584.612	3	28.58	2437	1	87	101		15	-28.7	377.78	100	282	281	15353	RecName: Full=Struthiocalcin-1; Short=SCA-1
Eland Bay Cave_LOT 1819	1	1	gi|46396750	A.LDDDDYPKGKH.C	Y	52.4	1301.59	-0.7	651.801	2	24.96	1391	8	92	102		11	-24.5	377.78	100	282	281	15353	RecName: Full=Struthiocalcin-1; Short=SCA-1
Eland Bay Cave_LOT 1819	1	1	gi|46396750	DKC(+57.02)PKGWLDFRG.N	Y	52.37	1477.71	1.1	493.579	3	45.06	7482	7	1	12	C(+57.02)	12	-13.5	377.78	100	282	281	15353	RecName: Full=Struthiocalcin-1; Short=SCA-1
Eland Bay Cave_LOT 1819	1	1	gi|46396750	Y.E(-18.01)LPWKRAEAW.C	Y	52.15	1266.65	0.1	634.333	2	59.89	12632	6	21	30	E(-18.01)	10	-11.4	377.78	100	282	281	15353	RecName: Full=Struthiocalcin-1; Short=SCA-1
Eland Bay Cave_LOT 1819	1	1	gi|46396750	D.DDDYPKGKHC(+57.02)AV.L	Y	52.03	1403.61	-1.1	702.813	2	25.34	1512	1	94	105	C(+57.02)	12	-16.3	377.78	100	282	281	15353	RecName: Full=Struthiocalcin-1; Short=SCA-1
Eland Bay Cave_LOT 1819	1	1	gi|46396750	K.KHYSALD(-18.01)DDDYPK.G	Y	51.94	1547.69	0.1	774.852	2	35.88	4535	1	87	99	D(-18.01)	13	-24.4	377.78	100	282	281	15353	RecName: Full=Struthiocalcin-1; Short=SCA-1
Eland Bay Cave_LOT 1819	1	1	gi|46396750	H.GEEE(+57.02)EDVWIGLFR.W	Y	51.71	1634.76	1.8	818.388	2	72.86	17090	1	62	74	E(+57.02)	13	-8.4	377.78	100	282	281	15353	RecName: Full=Struthiocalcin-1; Short=SCA-1
Eland Bay Cave_LOT 1819	1	1	gi|46396750	R.WN(+.98)SVWAWIDGSK.K	Y	51.61	1448.67	1.1	725.344	2	71.95	16791	5	75	86	N(+.98)	12	-5.1	377.78	100	282	281	15353	RecName: Full=Struthiocalcin-1; Short=SCA-1
Eland Bay Cave_LOT 1819	1	1	gi|46396750	A.SIHTSEEHR.A	Y	51.53	1094.51	-0.2	548.262	2	20.93	326	7	42	50		9	-15.7	377.78	100	282	281	15353	RecName: Full=Struthiocalcin-1; Short=SCA-1
Eland Bay Cave_LOT 1819	1	1	gi|46396750	H.GEEEEDVWIGLFRW(+31.99).N	Y	51.48	1795.81	0.1	898.91	2	75.17	17849	2	62	75	W(+31.99)	14	-9.3	377.78	100	282	281	15353	RecName: Full=Struthiocalcin-1; Short=SCA-1
Eland Bay Cave_LOT 1819	1	1	gi|46396750	R.AGAH(+57.02)LASIH.T	Y	51.45	932.483	-0.8	467.248	2	27.67	2190	1	36	44	H(+57.02)	9	6.1	377.78	100	282	281	15353	RecName: Full=Struthiocalcin-1; Short=SCA-1
Eland Bay Cave_LOT 1819	1	1	gi|46396750	H.G(+57.02)E(+14.02)EEEDVWIGLFR.W	Y	51.43	1648.77	-4.7	825.39	2	71.3	16576	1	62	74	G(+57.02), E(+14.02)	13	-8.4	377.78	100	282	281	15353	RecName: Full=Struthiocalcin-1; Short=SCA-1
Eland Bay Cave_LOT 1819	1	1	gi|46396750	R.AGAHLASIHTSEED(sub H)R.A	Y	51.37	1592.75	-0.4	531.925	3	28.24	2348	2	36	50	D(sub H)	15	-10.4	377.78	100	282	281	15353	RecName: Full=Struthiocalcin-1; Short=SCA-1
Eland Bay Cave_LOT 1819	1	1	gi|46396750	L.DDDDYPKGK.H	Y	51.32	1051.45	-4.1	526.728	2	23.18	850	6	93	101		9	-25.1	377.78	100	282	281	15353	RecName: Full=Struthiocalcin-1; Short=SCA-1
Eland Bay Cave_LOT 1819	1	1	gi|46396750	D.DDDYPKGKH.C	Y	51.27	1073.48	-0.5	537.746	2	21.61	433	5	94	102		9	-24.8	377.78	100	282	281	15353	RecName: Full=Struthiocalcin-1; Short=SCA-1
Eland Bay Cave_LOT 1819	1	1	gi|46396750	R.P(sub A)GAHLASIHTSEEHR.A	Y	51.17	1640.8	0.9	547.942	3	27.44	2118	1	36	50	P(sub A)	15	-13.5	377.78	100	282	281	15353	RecName: Full=Struthiocalcin-1; Short=SCA-1
Eland Bay Cave_LOT 1819	1	1	gi|46396750	L.DDDDYPKGKHC(+57.02)AV.L	Y	51.16	1518.64	3	760.33	2	26.19	1776	4	93	105	C(+57.02)	13	-19.8	377.78	100	282	281	15353	RecName: Full=Struthiocalcin-1; Short=SCA-1
Eland Bay Cave_LOT 1819	1	1	gi|46396750	K.HYSALDDDDY(+15.99)PK.G	Y	51.1	1453.6	-0.9	727.807	2	35.15	4329	2	88	99	Y(+15.99)	12	-20.5	377.78	100	282	281	15353	RecName: Full=Struthiocalcin-1; Short=SCA-1
Eland Bay Cave_LOT 1819	1	1	gi|46396750	K.HYSAW(sub L)DDDDYPK.G	Y	51.05	1510.6	3.9	756.31	2	39.4	5655	11	88	99	W(sub L)	12	-25.2	377.78	100	282	281	15353	RecName: Full=Struthiocalcin-1; Short=SCA-1
Eland Bay Cave_LOT 1819	1	1	gi|46396750	DKC(+57.02)PKGWLDFR.G	Y	50.96	1420.69	2.4	474.572	3	45.49	7631	6	1	11	C(+57.02)	11	-13.1	377.78	100	282	281	15353	RecName: Full=Struthiocalcin-1; Short=SCA-1
Eland Bay Cave_LOT 1819	1	1	gi|46396750	R.YELPWKRAEAW(-.98).C	Y	50.73	1446.74	0.5	724.378	2	51.38	9605	4	20	30	W(-.98)	11	-12.7	377.78	100	282	281	15353	RecName: Full=Struthiocalcin-1; Short=SCA-1
Eland Bay Cave_LOT 1819	1	1	gi|46396750	A.LDDDDYPKGK.H	Y	50.67	1164.53	-1.8	583.271	2	27.45	2123	5	92	101		10	-21.3	377.78	100	282	281	15353	RecName: Full=Struthiocalcin-1; Short=SCA-1
Eland Bay Cave_LOT 1819	1	1	gi|46396750	R.AIAK(+42.01)FISQ(+.98)YHH.G	Y	50.65	1356.68	-0.4	679.348	2	46.86	8113	7	51	61	K(+42.01), Q(+.98)	11	-0.5	377.78	100	282	281	15353	RecName: Full=Struthiocalcin-1; Short=SCA-1
Eland Bay Cave_LOT 1819	1	1	gi|46396750	L.DDDDYPKGKH(+57.02).C	Y	50.51	1245.53	-1.4	623.769	2	21.94	505	2	93	102	H(+57.02)	10	-28.3	377.78	100	282	281	15353	RecName: Full=Struthiocalcin-1; Short=SCA-1
Eland Bay Cave_LOT 1819	1	1	gi|46396750	K.HC(+57.02)AVLDESSGFLSWDN(+.98)D.S	Y	50.41	1951.79	-2	976.9	2	66.33	14899	1	102	118	C(+57.02), N(+.98)	17	-5.5	377.78	100	282	281	15353	RecName: Full=Struthiocalcin-1; Short=SCA-1
Eland Bay Cave_LOT 1819	1	1	gi|46396750	A.GAHLASIHT(-.98).S	Y	50.41	904.488	0	453.251	2	26.36	1823	5	37	45	T(-.98)	9	3.6	377.78	100	282	281	15353	RecName: Full=Struthiocalcin-1; Short=SCA-1
Eland Bay Cave_LOT 1819	1	1	gi|46396750	F.RYELPWK(+42.01)R.A	Y	50.08	1188.64	-1.3	595.327	2	47.49	8320	1	19	26	K(+42.01)	8	-16.4	377.78	100	282	281	15353	RecName: Full=Struthiocalcin-1; Short=SCA-1
Eland Bay Cave_LOT 1819	1	1	gi|46396750	Y.G(+57.02)YFRYELPWKRA.E	Y	49.78	1641.84	1.8	548.289	3	49.32	8916	1	16	27	G(+57.02)	12	-13.5	377.78	100	282	281	15353	RecName: Full=Struthiocalcin-1; Short=SCA-1
Eland Bay Cave_LOT 1819	1	1	gi|46396750	S.GFLSWDNDSC(+57.02)GER.N	Y	49.52	1541.62	-1	771.817	2	54.32	10655	1	111	123	C(+57.02)	13	-12.7	377.78	100	282	281	15353	RecName: Full=Struthiocalcin-1; Short=SCA-1
Eland Bay Cave_LOT 1819	1	1	gi|46396750	R.AIAK(+42.01)FISQ(+.98)YH.H	Y	49.47	1219.62	0.5	610.819	2	53.93	10515	4	51	60	K(+42.01), Q(+.98)	10	2.7	377.78	100	282	281	15353	RecName: Full=Struthiocalcin-1; Short=SCA-1
Eland Bay Cave_LOT 1819	1	1	gi|46396750	Y.SALDDDDYPKGKH(+57.02).C	Y	49.18	1516.68	-1.8	506.566	3	27.01	2006	1	90	102	H(+57.02)	13	-23.5	377.78	100	282	281	15353	RecName: Full=Struthiocalcin-1; Short=SCA-1
Eland Bay Cave_LOT 1819	1	1	gi|46396750	H.GEE(+57.02)EEDVWIGLFR.W	Y	49.03	1634.76	2.7	818.388	2	73.34	17248	2	62	74	E(+57.02)	13	-8.4	377.78	100	282	281	15353	RecName: Full=Struthiocalcin-1; Short=SCA-1
Eland Bay Cave_LOT 1819	1	1	gi|46396750	A.S(+43.01)IHTSEEHR.A	Y	48.89	1137.52	-0.9	569.765	2	23.51	950	1	42	50	S(+43.01)	9	-15.7	377.78	100	282	281	15353	RecName: Full=Struthiocalcin-1; Short=SCA-1
Eland Bay Cave_LOT 1819	1	1	gi|46396750	G.EEEEDVW(+15.99)IGLFR.W	Y	48.87	1536.71	-2.7	769.36	2	65.97	14767	4	63	74	W(+15.99)	12	-8	377.78	100	282	281	15353	RecName: Full=Struthiocalcin-1; Short=SCA-1
Eland Bay Cave_LOT 1819	1	1	gi|46396750	Y.F(+42.01)RYELPWK.R	Y	48.87	1179.61	0.6	590.812	2	61.38	13151	2	18	25	F(+42.01)	8	-9.1	377.78	100	282	281	15353	RecName: Full=Struthiocalcin-1; Short=SCA-1
Eland Bay Cave_LOT 1819	1	1	gi|46396750	Y.SALDDDDYPKGK.H	Y	48.59	1322.6	-2.7	662.305	2	31.71	3308	4	90	101		12	-20.3	377.78	100	282	281	15353	RecName: Full=Struthiocalcin-1; Short=SCA-1
Eland Bay Cave_LOT 1819	1	1	gi|46396750	D.DDYPKGKH(+57.02).C	Y	48.52	1015.47	0.3	508.744	2	20.6	243	2	95	102	H(+57.02)	8	-21.3	377.78	100	282	281	15353	RecName: Full=Struthiocalcin-1; Short=SCA-1
Eland Bay Cave_LOT 1819	1	1	gi|46396750	R.AGAHLASIHG(sub T)SEEHR.A	Y	48.34	1570.76	-2	786.386	2	24.75	1323	5	36	50	G(sub T)	15	-9.8	377.78	100	282	281	15353	RecName: Full=Struthiocalcin-1; Short=SCA-1
Eland Bay Cave_LOT 1819	1	1	gi|46396750	E.DVWIGLFR.W	Y	48.01	1004.54	2.9	503.281	2	77.84	18710	24	67	74		8	6	377.78	100	282	281	15353	RecName: Full=Struthiocalcin-1; Short=SCA-1
Eland Bay Cave_LOT 1819	1	1	gi|46396750	R.AGAHLASIHTSE.E	Y	47.96	1192.58	0.8	597.3	2	30.66	3003	2	36	47		12	1.1	377.78	100	282	281	15353	RecName: Full=Struthiocalcin-1; Short=SCA-1
Eland Bay Cave_LOT 1819	1	1	gi|46396750	T.SEEHRAIAK.F	Y	47.89	1039.54	0.3	520.778	2	20.75	287	4	46	54		9	-11.3	377.78	100	282	281	15353	RecName: Full=Struthiocalcin-1; Short=SCA-1
Eland Bay Cave_LOT 1819	1	1	gi|46396750	K.FISQYH(+57.02)HGEEEEDVWIGLFR.W	Y	47.89	2547.18	2.5	850.07	3	60.37	12807	1	55	74	H(+57.02)	20	-13.1	377.78	100	282	281	15353	RecName: Full=Struthiocalcin-1; Short=SCA-1
Eland Bay Cave_LOT 1819	1	1	gi|46396750	I.SQ(+.98)YHHGEEEEDV.W	Y	47.88	1458.55	0.4	730.284	2	27.1	2023	1	57	68	Q(+.98)	12	-25.7	377.78	100	282	281	15353	RecName: Full=Struthiocalcin-1; Short=SCA-1
Eland Bay Cave_LOT 1819	1	1	gi|46396750	K.HYSALD(+15.99)DDDYPK.G	Y	47.87	1453.6	-0.7	727.807	2	31.65	3291	1	88	99	D(+15.99)	12	-20.5	377.78	100	282	281	15353	RecName: Full=Struthiocalcin-1; Short=SCA-1
Eland Bay Cave_LOT 1819	1	1	gi|46396750	K.KHY(-18.01)SALDDDDYPK.G	Y	47.76	1547.69	-0.1	516.904	3	32.9	3679	1	87	99	Y(-18.01)	13	-24.4	377.78	100	282	281	15353	RecName: Full=Struthiocalcin-1; Short=SCA-1
Eland Bay Cave_LOT 1819	1	1	gi|46396750	H.GEEEEDVW(+31.99)IGLFR.W	Y	47.64	1609.73	-0.3	805.87	2	61.32	13129	2	62	74	W(+31.99)	13	-8.4	377.78	100	282	281	15353	RecName: Full=Struthiocalcin-1; Short=SCA-1
Eland Bay Cave_LOT 1819	1	1	gi|46396750	D.YPKGKHC(+57.02)AV.L	Y	47.61	1058.53	0.8	530.274	2	22.99	786	1	97	105	C(+57.02)	9	-5.8	377.78	100	282	281	15353	RecName: Full=Struthiocalcin-1; Short=SCA-1
Eland Bay Cave_LOT 1819	1	1	gi|46396750	K.F(+57.02)ISQ(+.98)YHHGEEEEDVWIGLFR.W	Y	47.6	2548.17	4.9	850.4	3	66.07	14803	2	55	74	F(+57.02), Q(+.98)	20	-13.1	377.78	100	282	281	15353	RecName: Full=Struthiocalcin-1; Short=SCA-1
Eland Bay Cave_LOT 1819	1	1	gi|46396750	R.YELPWKR.A	Y	47.52	990.529	0.7	496.272	2	45.73	7719	7	20	26		7	-11.9	377.78	100	282	281	15353	RecName: Full=Struthiocalcin-1; Short=SCA-1
Eland Bay Cave_LOT 1819	1	1	gi|46396750	T.S(+57.02)EEHRAIA.K	Y	47.44	968.467	-1.3	485.24	2	23.63	989	1	46	53	S(+57.02)	8	-7.4	377.78	100	282	281	15353	RecName: Full=Struthiocalcin-1; Short=SCA-1
Eland Bay Cave_LOT 1819	1	1	gi|46396750	Y.SALDDDDYPKGKHC(+57.02)A.V	Y	47.36	1690.73	-4.4	564.58	3	28.03	2285	1	90	104	C(+57.02)	15	-19.2	377.78	100	282	281	15353	RecName: Full=Struthiocalcin-1; Short=SCA-1
Eland Bay Cave_LOT 1819	1	1	gi|46396750	A.SIHTSEEHRAI.A	Y	47.33	1278.63	-0.6	640.323	2	25.49	1563	7	42	52		11	-9.4	377.78	100	282	281	15353	RecName: Full=Struthiocalcin-1; Short=SCA-1
Eland Bay Cave_LOT 1819	1	1	gi|46396750	K.HYSALDDDDYPK(+43.01)GK.H	Y	47.06	1665.73	0.9	833.872	2	36.95	4869	1	88	101	K(+43.01)	14	-24.8	377.78	100	282	281	15353	RecName: Full=Struthiocalcin-1; Short=SCA-1
Eland Bay Cave_LOT 1819	1	1	gi|46396750	R.AGAHLASIH(+57.02)T.S	Y	47.02	1033.53	-0.5	517.772	2	29.01	2542	4	36	45	H(+57.02)	10	5.4	377.78	100	282	281	15353	RecName: Full=Struthiocalcin-1; Short=SCA-1
Eland Bay Cave_LOT 1819	1	1	gi|46396750	S.KK(+42.01)HYSALDDDDYPK.G	Y	47.01	1735.81	-0.4	579.609	3	34.66	4190	1	86	99	K(+42.01)	14	-28.3	377.78	100	282	281	15353	RecName: Full=Struthiocalcin-1; Short=SCA-1
Eland Bay Cave_LOT 1819	1	1	gi|46396750	R.AGAHLASIHT(-15.99).S	Y	46.83	960.514	0	481.264	2	32.13	3449	4	36	45	T(-15.99)	10	5.4	377.78	100	282	281	15353	RecName: Full=Struthiocalcin-1; Short=SCA-1
Eland Bay Cave_LOT 1819	1	1	gi|46396750	S.ALDDDDYPKGKHC(+57.02).A	Y	46.81	1532.66	-1.6	511.892	3	26.45	1848	1	91	103	C(+57.02)	13	-20.2	377.78	100	282	281	15353	RecName: Full=Struthiocalcin-1; Short=SCA-1
Eland Bay Cave_LOT 1819	1	1	gi|46396750	N.C(+42.01)YGYFRYELPWK.R	Y	46.79	1665.76	0.1	833.89	2	67.31	15233	3	14	25	C(+42.01)	12	-9.6	377.78	100	282	281	15353	RecName: Full=Struthiocalcin-1; Short=SCA-1
Eland Bay Cave_LOT 1819	1	1	gi|46396750	R.AGAHLASIHTS(-18.01).E	Y	46.77	1045.53	-4.8	523.77	2	29.46	2672	1	36	46	S(-18.01)	11	4.6	377.78	100	282	281	15353	RecName: Full=Struthiocalcin-1; Short=SCA-1
Eland Bay Cave_LOT 1819	1	1	gi|46396750	Y.SALDDDDYPKGKH(-.98).C	Y	46.76	1458.67	-0.8	487.231	3	25.56	1584	1	90	102	H(-.98)	13	-23.5	377.78	100	282	281	15353	RecName: Full=Struthiocalcin-1; Short=SCA-1
Eland Bay Cave_LOT 1819	1	1	gi|46396750	G.YFRYELPWKR.A	Y	46.61	1456.76	0.8	486.595	3	46.81	8097	6	17	26		10	-14.9	377.78	100	282	281	15353	RecName: Full=Struthiocalcin-1; Short=SCA-1
Eland Bay Cave_LOT 1819	1	1	gi|46396750	R.AGAHLASID(sub H)TSEEHR.A	Y	46.61	1592.75	-0.1	531.925	3	30.08	2848	2	36	50	D(sub H)	15	-10.4	377.78	100	282	281	15353	RecName: Full=Struthiocalcin-1; Short=SCA-1
Eland Bay Cave_LOT 1819	1	1	gi|46396750	D.DDDYPKGKH(+57.02).C	Y	46.58	1130.5	-1.5	566.256	2	20.62	250	2	94	102	H(+57.02)	9	-24.8	377.78	100	282	281	15353	RecName: Full=Struthiocalcin-1; Short=SCA-1
Eland Bay Cave_LOT 1819	1	1	gi|46396750	H.LASIHTSEEHR.A	Y	46.58	1278.63	-4.8	640.32	2	24.05	1113	2	40	50		11	-10.1	377.78	100	282	281	15353	RecName: Full=Struthiocalcin-1; Short=SCA-1
Eland Bay Cave_LOT 1819	1	1	gi|46396750	L.DDDDYPKGKHC(+57.02)A.V	Y	46.54	1419.57	-0.6	474.198	3	23.2	856	1	93	104	C(+57.02)	12	-24	377.78	100	282	281	15353	RecName: Full=Struthiocalcin-1; Short=SCA-1
Eland Bay Cave_LOT 1819	1	1	gi|46396750	C.Y(+42.01)GYFRYELPWK.R	Y	46.53	1562.76	2.1	782.387	2	65.96	14763	1	15	25	Y(+42.01)	11	-12.1	377.78	100	282	281	15353	RecName: Full=Struthiocalcin-1; Short=SCA-1
Eland Bay Cave_LOT 1819	1	1	gi|46396750	S.A(+57.02)LDDDDYPK.G	Y	46.48	1107.47	0.7	554.744	2	37.99	5203	3	91	99	A(+57.02)	9	-15.2	377.78	100	282	281	15353	RecName: Full=Struthiocalcin-1; Short=SCA-1
Eland Bay Cave_LOT 1819	1	1	gi|46396750	K.FISQYHHGE(+57.02)EEEDVWIGLFR.W	Y	46.47	2547.18	-2.6	637.801	4	60.52	12856	1	55	74	E(+57.02)	20	-13.1	377.78	100	282	281	15353	RecName: Full=Struthiocalcin-1; Short=SCA-1
Eland Bay Cave_LOT 1819	1	1	gi|46396750	F.RYELPWKR.A	Y	46.46	1146.63	1.4	383.218	3	38.57	5396	9	19	26		8	-16.4	377.78	100	282	281	15353	RecName: Full=Struthiocalcin-1; Short=SCA-1
Eland Bay Cave_LOT 1819	1	1	gi|46396750	K.KHYSALDDDDYPKG.K	Y	46.37	1622.72	-0.7	541.914	3	32.74	3620	2	87	100		14	-24.8	377.78	100	282	281	15353	RecName: Full=Struthiocalcin-1; Short=SCA-1
Eland Bay Cave_LOT 1819	1	1	gi|46396750	A.GAHLASIH(+57.02).T	Y	46.26	861.446	-0.2	431.73	2	26.84	1955	2	37	44	H(+57.02)	8	4.3	377.78	100	282	281	15353	RecName: Full=Struthiocalcin-1; Short=SCA-1
Eland Bay Cave_LOT 1819	1	1	gi|46396750	E.EDVWIGLFR.W	Y	46.17	1133.59	2.3	567.802	2	71.46	16630	12	66	74		9	2.5	377.78	100	282	281	15353	RecName: Full=Struthiocalcin-1; Short=SCA-1
Eland Bay Cave_LOT 1819	1	1	gi|46396750	DKC(+57.02)PKGWLDFRGN(+.98).C	Y	46.03	1592.74	1.9	531.922	3	45.93	7789	5	1	13	C(+57.02), N(+.98)	13	-17	377.78	100	282	281	15353	RecName: Full=Struthiocalcin-1; Short=SCA-1
Eland Bay Cave_LOT 1819	1	1	gi|46396750	K.KHYSALDDD.D	Y	46.01	1062.46	-0.7	532.238	2	27.58	2157	1	87	95		9	-14.1	377.78	100	282	281	15353	RecName: Full=Struthiocalcin-1; Short=SCA-1
Eland Bay Cave_LOT 1819	1	1	gi|46396750	K.HYSALDDDDY(+79.97)PK.G	Y	45.88	1517.57	0.4	759.793	2	37.42	5012	1	88	99	Y(+79.97)	12	-20.5	377.78	100	282	281	15353	RecName: Full=Struthiocalcin-1; Short=SCA-1
Eland Bay Cave_LOT 1819	1	1	gi|46396750	Y.SALDDDDYPK.G	Y	45.87	1137.48	0	569.749	2	38.29	5301	14	90	99		10	-16	377.78	100	282	281	15353	RecName: Full=Struthiocalcin-1; Short=SCA-1
Eland Bay Cave_LOT 1819	1	1	gi|46396750	G.E(-18.01)EEEDVW(+15.99)IGLFR.W	Y	45.86	1518.7	4.2	760.36	2	78.46	18916	2	63	74	E(-18.01), W(+15.99)	12	-8	377.78	100	282	281	15353	RecName: Full=Struthiocalcin-1; Short=SCA-1
Eland Bay Cave_LOT 1819	1	1	gi|46396750	I.SQYHHGEEEED.V	Y	45.86	1358.5	0.4	680.258	2	22.64	676	1	57	67		11	-29.9	377.78	100	282	281	15353	RecName: Full=Struthiocalcin-1; Short=SCA-1
Eland Bay Cave_LOT 1819	1	1	gi|46396750	D.DDYPKGKHC(+57.02)AV.L	Y	45.84	1288.59	-0.1	645.301	2	24.68	1308	1	95	105	C(+57.02)	11	-12.8	377.78	100	282	281	15353	RecName: Full=Struthiocalcin-1; Short=SCA-1
Eland Bay Cave_LOT 1819	1	1	gi|46396750	Y.SALDDDDYPKG.K	Y	45.77	1194.5	1.6	598.26	2	37.83	5147	8	90	100		11	-16.4	377.78	100	282	281	15353	RecName: Full=Struthiocalcin-1; Short=SCA-1
Eland Bay Cave_LOT 1819	1	1	gi|46396750	C.GERN(+.98)AFIC(+57.02)K.C	Y	45.69	1094.52	-2	548.265	2	31.22	3166	4	121	129	N(+.98), C(+57.02)	9	-4.2	377.78	100	282	281	15353	RecName: Full=Struthiocalcin-1; Short=SCA-1
Eland Bay Cave_LOT 1819	1	1	gi|46396750	K.C(+42.01)PKGWLDFR.G	Y	45.62	1162.56	-1.9	582.286	2	60.44	12830	1	3	11	C(+42.01)	9	-5.7	377.78	100	282	281	15353	RecName: Full=Struthiocalcin-1; Short=SCA-1
Eland Bay Cave_LOT 1819	1	1	gi|46396750	R.AIAKFISQ(+.98)YHH.G	Y	45.61	1314.67	0	439.231	3	35.38	4394	6	51	61	Q(+.98)	11	-0.5	377.78	100	282	281	15353	RecName: Full=Struthiocalcin-1; Short=SCA-1
Eland Bay Cave_LOT 1819	1	1	gi|46396750	S.KK(+70.01)HYSALDDDDYPK.G	Y	45.59	1763.8	-0.4	588.94	3	35.02	4297	3	86	99	K(+70.01)	14	-28.3	377.78	100	282	281	15353	RecName: Full=Struthiocalcin-1; Short=SCA-1
Eland Bay Cave_LOT 1819	1	1	gi|46396750	T.S(+57.02)EEHRAIAK.F	Y	45.58	1096.56	-1.4	549.288	2	21.12	354	1	46	54	S(+57.02)	9	-11.3	377.78	100	282	281	15353	RecName: Full=Struthiocalcin-1; Short=SCA-1
Eland Bay Cave_LOT 1819	1	1	gi|46396750	K.RAEAWC(+57.02)R.S	Y	45.46	947.44	0.5	474.727	2	26.07	1736	3	26	32	C(+57.02)	7	-7.3	377.78	100	282	281	15353	RecName: Full=Struthiocalcin-1; Short=SCA-1
Eland Bay Cave_LOT 1819	1	1	gi|46396750	S.IHTSEEHRAIAK.F	Y	45.42	1390.73	0.1	464.585	3	23.09	818	1	43	54		12	-10.7	377.78	100	282	281	15353	RecName: Full=Struthiocalcin-1; Short=SCA-1
Eland Bay Cave_LOT 1819	1	1	gi|46396750	S.KK(+54.01)HYSALDDDDYPK.G	Y	45.33	1747.81	1.6	583.61	3	33.46	3851	1	86	99	K(+54.01)	14	-28.3	377.78	100	282	281	15353	RecName: Full=Struthiocalcin-1; Short=SCA-1
Eland Bay Cave_LOT 1819	1	1	gi|46396750	D.DDDYPKGK.H	Y	45.09	936.419	-0.9	469.216	2	23.48	941	1	94	101		8	-21.6	377.78	100	282	281	15353	RecName: Full=Struthiocalcin-1; Short=SCA-1
Eland Bay Cave_LOT 1819	1	1	gi|46396750	I.AKFISQ(+.98)YHH.G	Y	45.06	1130.55	-4.8	566.28	2	28.11	2312	1	53	61	Q(+.98)	9	-6.8	377.78	100	282	281	15353	RecName: Full=Struthiocalcin-1; Short=SCA-1
Eland Bay Cave_LOT 1819	1	1	gi|46396750	A.S(+57.02)IHTSEEH.R	Y	45.06	995.431	-0.7	498.722	2	22.35	589	1	42	49	S(+57.02)	8	-11.2	377.78	100	282	281	15353	RecName: Full=Struthiocalcin-1; Short=SCA-1
Eland Bay Cave_LOT 1819	1	1	gi|46396750	S.ALDDDDYPK.G	Y	44.83	1050.45	0.6	526.233	2	35.65	4473	15	91	99		9	-15.2	377.78	100	282	281	15353	RecName: Full=Struthiocalcin-1; Short=SCA-1
Eland Bay Cave_LOT 1819	1	1	gi|46396750	S.KKH(+57.02)YSALDDDDYPK.G	Y	44.81	1750.82	-0.3	584.612	3	30.21	2890	1	86	99	H(+57.02)	14	-28.3	377.78	100	282	281	15353	RecName: Full=Struthiocalcin-1; Short=SCA-1
Eland Bay Cave_LOT 1819	1	1	gi|46396750	R.YELPWK(+42.01)R.A	Y	44.76	1032.54	-1.4	517.276	2	54.65	10759	3	20	26	K(+42.01)	7	-11.9	377.78	100	282	281	15353	RecName: Full=Struthiocalcin-1; Short=SCA-1
Eland Bay Cave_LOT 1819	1	1	gi|46396750	K.FISQYHHGE.E	Y	44.75	1116.5	-1.3	559.256	2	27.99	2268	1	55	63		9	-8.6	377.78	100	282	281	15353	RecName: Full=Struthiocalcin-1; Short=SCA-1
Eland Bay Cave_LOT 1819	1	1	gi|46396750	G.SKKHYSALD.D	Y	44.73	1047.53	-0.6	524.774	2	23.83	1049	1	85	93		9	-11.8	377.78	100	282	281	15353	RecName: Full=Struthiocalcin-1; Short=SCA-1
Eland Bay Cave_LOT 1819	1	1	gi|46396750	R.AIAKFISQ(+.98)YHHG.E	Y	44.62	1371.69	0.5	686.854	2	34.66	4189	3	51	62	Q(+.98)	12	-0.9	377.78	100	282	281	15353	RecName: Full=Struthiocalcin-1; Short=SCA-1
Eland Bay Cave_LOT 1819	1	1	gi|46396750	T.SEEHR(-42.02)AIAK.F	Y	44.5	997.519	-0.4	499.767	2	20.42	200	4	46	54	R(-42.02)	9	-11.3	377.78	100	282	281	15353	RecName: Full=Struthiocalcin-1; Short=SCA-1
Eland Bay Cave_LOT 1819	1	1	gi|46396750	K.HC(+57.02)AVLDESSG.F	Y	44.39	1073.44	-0.4	537.729	2	31.83	3346	1	102	111	C(+57.02)	10	0.1	377.78	100	282	281	15353	RecName: Full=Struthiocalcin-1; Short=SCA-1
Eland Bay Cave_LOT 1819	1	1	gi|46396750	G.Y(+42.01)FRYELPWKRA.E	Y	44.38	1569.81	1	524.278	3	58.07	11989	2	17	27	Y(+42.01)	11	-13.1	377.78	100	282	281	15353	RecName: Full=Struthiocalcin-1; Short=SCA-1
Eland Bay Cave_LOT 1819	1	1	gi|46396750	A.LD(-18.01)DDDYPKGKH.C	Y	44.28	1283.58	0.3	642.797	2	31.9	3367	1	92	102	D(-18.01)	11	-24.5	377.78	100	282	281	15353	RecName: Full=Struthiocalcin-1; Short=SCA-1
Eland Bay Cave_LOT 1819	1	1	gi|46396750	E.D(sub E)DVWIGLFR.W	Y	44.17	1119.57	2.3	560.794	2	79.27	19181	4	66	74	D(sub E)	9	2.5	377.78	100	282	281	15353	RecName: Full=Struthiocalcin-1; Short=SCA-1
Eland Bay Cave_LOT 1819	1	1	gi|46396750	R.AGAHLASIHTSEEH(+138.10).R	Y	44.14	1596.79	-0.8	533.27	3	25.37	1520	3	36	49	H(+138.10)	14	-5.6	377.78	100	282	281	15353	RecName: Full=Struthiocalcin-1; Short=SCA-1
Eland Bay Cave_LOT 1819	1	1	gi|46396750	D.DDDYPKGKHC(+57.02)A.V	Y	44.13	1304.55	-0.8	435.855	3	22.74	701	2	94	104	C(+57.02)	11	-20.5	377.78	100	282	281	15353	RecName: Full=Struthiocalcin-1; Short=SCA-1
Eland Bay Cave_LOT 1819	1	1	gi|46396750	F.RYELPWKRAEAW.C	Y	44.11	1603.83	-2.8	535.614	3	48.8	8745	2	19	30		12	-17.2	377.78	100	282	281	15353	RecName: Full=Struthiocalcin-1; Short=SCA-1
Eland Bay Cave_LOT 1819	1	1	gi|46396750	A.SIHTSEEHR(-42.02)AIAK.F	Y	44.1	1435.74	-0.5	718.878	2	22.94	768	3	42	54	R(-42.02)	13	-11.5	377.78	100	282	281	15353	RecName: Full=Struthiocalcin-1; Short=SCA-1
Eland Bay Cave_LOT 1819	1	1	gi|46396750	K.HYSALDDDD(+43.99)YPK.G	Y	43.98	1481.59	-0.9	741.804	2	40.88	6100	1	88	99	D(+43.99)	12	-20.5	377.78	100	282	281	15353	RecName: Full=Struthiocalcin-1; Short=SCA-1
Eland Bay Cave_LOT 1819	1	1	gi|46396750	E.E(+119.04)EEDVWIGLFR.W	Y	43.98	1510.71	-2.5	756.36	2	74.9	17764	1	64	74	E(+119.04)	11	-4.5	377.78	100	282	281	15353	RecName: Full=Struthiocalcin-1; Short=SCA-1
Eland Bay Cave_LOT 1819	1	1	gi|46396750	K.GKHC(+57.02)AVLDESSG.F	Y	43.87	1258.56	-3.7	630.285	2	26.72	1917	1	100	111	C(+57.02)	12	-4.2	377.78	100	282	281	15353	RecName: Full=Struthiocalcin-1; Short=SCA-1
Eland Bay Cave_LOT 1819	1	1	gi|46396750	E.DVW(+15.99)IGLFR.W	Y	43.85	1020.54	-0.4	511.277	2	71.41	16614	18	67	74	W(+15.99)	8	6	377.78	100	282	281	15353	RecName: Full=Struthiocalcin-1; Short=SCA-1
Eland Bay Cave_LOT 1819	1	1	gi|46396750	R.YELPWK(+27.99)R.A	Y	43.84	1018.52	1.5	510.27	2	54.06	10555	1	20	26	K(+27.99)	7	-11.9	377.78	100	282	281	15353	RecName: Full=Struthiocalcin-1; Short=SCA-1
Eland Bay Cave_LOT 1819	1	1	gi|46396750	S.IRAGAHLASIH.T	Y	43.77	1144.65	0	382.556	3	29.76	2752	4	34	44		11	6.1	377.78	100	282	281	15353	RecName: Full=Struthiocalcin-1; Short=SCA-1
Eland Bay Cave_LOT 1819	1	1	gi|46396750	P.KGKHC(+57.02)AV.L	Y	43.73	798.417	0	400.216	2	20.08	158	1	99	105	C(+57.02)	7	-2.9	377.78	100	282	281	15353	RecName: Full=Struthiocalcin-1; Short=SCA-1
Eland Bay Cave_LOT 1819	1	1	gi|46396750	W.IDGSKKHYS.A	Y	43.71	1033.52	-0.6	517.767	2	20.77	292	1	82	90		9	-13.3	377.78	100	282	281	15353	RecName: Full=Struthiocalcin-1; Short=SCA-1
Eland Bay Cave_LOT 1819	1	1	gi|46396750	T.SEEHR(+.98)AIAK.F	Y	43.64	1040.53	-3.3	521.268	2	22.85	736	1	46	54	R(+.98)	9	-11.3	377.78	100	282	281	15353	RecName: Full=Struthiocalcin-1; Short=SCA-1
Eland Bay Cave_LOT 1819	1	1	gi|46396750	K.HYSALN(sub D)DDDYPK.G	Y	43.59	1436.62	-1	719.317	2	32.66	3599	2	88	99	N(sub D)	12	-20.5	377.78	100	282	281	15353	RecName: Full=Struthiocalcin-1; Short=SCA-1
Eland Bay Cave_LOT 1819	1	1	gi|46396750	N.SVWAWIDGSK.K	Y	43.58	1147.57	-0.1	574.79	2	61.35	13138	4	77	86		10	-0.7	377.78	100	282	281	15353	RecName: Full=Struthiocalcin-1; Short=SCA-1
Eland Bay Cave_LOT 1819	1	1	gi|46396750	S.IRAGAHLASIH(+57.02).T	Y	43.46	1201.67	-0.9	401.563	3	30.13	2864	1	34	44	H(+57.02)	11	6.1	377.78	100	282	281	15353	RecName: Full=Struthiocalcin-1; Short=SCA-1
Eland Bay Cave_LOT 1819	1	1	gi|46396750	G.YFRYELPWKRA.E	Y	43.4	1527.8	1.4	510.274	3	47.04	8165	13	17	27		11	-13.1	377.78	100	282	281	15353	RecName: Full=Struthiocalcin-1; Short=SCA-1
Eland Bay Cave_LOT 1819	1	1	gi|46396750	S.A(+71.04)LDDDDYPKGK.H	Y	43.3	1306.6	1.1	654.31	2	31.31	3188	1	91	101	A(+71.04)	11	-19.5	377.78	100	282	281	15353	RecName: Full=Struthiocalcin-1; Short=SCA-1
Eland Bay Cave_LOT 1819	1	1	gi|46396750	Y.GYFRYELPWKRA.E	Y	43.28	1584.82	2.1	529.282	3	48.67	8703	6	16	27		12	-13.5	377.78	100	282	281	15353	RecName: Full=Struthiocalcin-1; Short=SCA-1
Eland Bay Cave_LOT 1819	1	1	gi|46396750	A.LD(-18.01)DDDYPKGK.H	Y	43.18	1146.52	-1.6	574.266	2	37.46	5024	1	92	101	D(-18.01)	10	-21.3	377.78	100	282	281	15353	RecName: Full=Struthiocalcin-1; Short=SCA-1
Eland Bay Cave_LOT 1819	1	1	gi|46396750	S.IRAGAHLASIHT.S	Y	43.11	1245.69	-2.1	416.238	3	31.86	3355	2	34	45		12	5.4	377.78	100	282	281	15353	RecName: Full=Struthiocalcin-1; Short=SCA-1
Eland Bay Cave_LOT 1819	1	1	gi|46396750	R.AGAHLAS(+88.00)IH.T	Y	43.11	963.46	-0.8	482.737	2	36.28	4659	3	36	44	S(+88.00)	9	6.1	377.78	100	282	281	15353	RecName: Full=Struthiocalcin-1; Short=SCA-1
Eland Bay Cave_LOT 1819	1	1	gi|46396750	E.DVW(+31.99)IGLFR.W	Y	43.11	1036.53	0.1	519.274	2	72.9	17101	7	67	74	W(+31.99)	8	6	377.78	100	282	281	15353	RecName: Full=Struthiocalcin-1; Short=SCA-1
Eland Bay Cave_LOT 1819	1	1	gi|46396750	S.ALDDDDYPKG.K	Y	43.09	1107.47	0.2	554.743	2	35.99	4567	9	91	100		10	-15.6	377.78	100	282	281	15353	RecName: Full=Struthiocalcin-1; Short=SCA-1
Eland Bay Cave_LOT 1819	1	1	gi|46396750	S.EEHRAIAK.F	Y	43.01	952.509	0.2	477.262	2	20.57	235	5	47	54		8	-10.5	377.78	100	282	281	15353	RecName: Full=Struthiocalcin-1; Short=SCA-1
Eland Bay Cave_LOT 1819	1	1	gi|46396750	S.IHTSEEHRAI.A	Y	42.93	1191.6	0.1	398.207	3	24.62	1290	2	43	52		10	-8.6	377.78	100	282	281	15353	RecName: Full=Struthiocalcin-1; Short=SCA-1
Eland Bay Cave_LOT 1819	1	1	gi|46396750	S.IHTSEEHR(-42.02)AIAK.F	Y	42.81	1348.71	-1.2	450.577	3	22.56	648	3	43	54	R(-42.02)	12	-10.7	377.78	100	282	281	15353	RecName: Full=Struthiocalcin-1; Short=SCA-1
Eland Bay Cave_LOT 1819	1	1	gi|46396750	R.SIRAGAHLASIH.T	Y	42.79	1231.68	-0.1	411.567	3	30.03	2836	4	33	44		12	5.3	377.78	100	282	281	15353	RecName: Full=Struthiocalcin-1; Short=SCA-1
Eland Bay Cave_LOT 1819	1	1	gi|46396750	G.YFR(-42.02)YELPWK.R	Y	42.74	1258.64	1	630.327	2	52.93	10165	2	17	25	R(-42.02)	9	-10.4	377.78	100	282	281	15353	RecName: Full=Struthiocalcin-1; Short=SCA-1
Eland Bay Cave_LOT 1819	1	1	gi|46396750	G.YFRYELPWK.R	Y	42.71	1300.66	0.2	434.561	3	53.14	10238	14	17	25		9	-10.4	377.78	100	282	281	15353	RecName: Full=Struthiocalcin-1; Short=SCA-1
Eland Bay Cave_LOT 1819	1	1	gi|46396750	R.SIRAGAHLASIHT(-.98).S	Y	42.7	1331.74	0.2	444.921	3	29.56	2702	3	33	45	T(-.98)	13	4.6	377.78	100	282	281	15353	RecName: Full=Struthiocalcin-1; Short=SCA-1
Eland Bay Cave_LOT 1819	1	1	gi|46396750	I.AKFISQ(+.98)YHHG.E	Y	42.7	1187.57	-2.3	594.792	2	27.23	2059	4	53	62	Q(+.98)	10	-7.2	377.78	100	282	281	15353	RecName: Full=Struthiocalcin-1; Short=SCA-1
Eland Bay Cave_LOT 1819	1	1	gi|46396750	L.DDDDYPKGK(-.98).H	Y	42.67	1050.46	-0.7	526.238	2	22.76	708	1	93	101	K(-.98)	9	-25.1	377.78	100	282	281	15353	RecName: Full=Struthiocalcin-1; Short=SCA-1
Eland Bay Cave_LOT 1819	1	1	gi|46396750	G.AHLASIHTSEEHRA.I	Y	42.48	1557.76	3	779.892	2	24.97	1397	1	38	51		14	-9.7	377.78	100	282	281	15353	RecName: Full=Struthiocalcin-1; Short=SCA-1
Eland Bay Cave_LOT 1819	1	1	gi|46396750	A.SIHTSEEHRAIA.K	Y	42.43	1349.67	-0.1	675.842	2	25.2	1468	6	42	53		12	-7.6	377.78	100	282	281	15353	RecName: Full=Struthiocalcin-1; Short=SCA-1
Eland Bay Cave_LOT 1819	1	1	gi|46396750	A.SIHTSEEH.R	Y	42.41	938.409	-0.2	470.212	2	20.65	255	2	42	49		8	-11.2	377.78	100	282	281	15353	RecName: Full=Struthiocalcin-1; Short=SCA-1
Eland Bay Cave_LOT 1819	1	1	gi|46396750	K.H(+57.02)YSALDDDDYPKG.K	Y	42.4	1551.65	-1.4	776.83	2	37.15	4937	3	88	100	H(+57.02)	13	-20.9	377.78	100	282	281	15353	RecName: Full=Struthiocalcin-1; Short=SCA-1
Eland Bay Cave_LOT 1819	1	1	gi|46396750	K.HYSA(+88.00)LDDDDYPK.G	Y	42.38	1525.6	1.6	763.81	2	44.36	7244	2	88	99	A(+88.00)	12	-20.5	377.78	100	282	281	15353	RecName: Full=Struthiocalcin-1; Short=SCA-1
Eland Bay Cave_LOT 1819	1	1	gi|46396750	S.Q(-17.03)YHHGEEEEDVWIG.L	Y	42.22	1709.7	-3.7	855.852	2	52.42	9976	2	58	71	Q(-17.03)	14	-21.7	377.78	100	282	281	15353	RecName: Full=Struthiocalcin-1; Short=SCA-1
Eland Bay Cave_LOT 1819	1	1	gi|46396750	K.HYSALDDDDG(sub Y)PK.G	Y	42.1	1331.56	1.8	666.79	2	30.76	3037	1	88	99	G(sub Y)	12	-19.6	377.78	100	282	281	15353	RecName: Full=Struthiocalcin-1; Short=SCA-1
Eland Bay Cave_LOT 1819	1	1	gi|46396750	S.KKHYSALD.D	Y	42.06	960.503	-0.9	481.258	2	23.83	1050	1	86	93		8	-11	377.78	100	282	281	15353	RecName: Full=Struthiocalcin-1; Short=SCA-1
Eland Bay Cave_LOT 1819	1	1	gi|46396750	R.AGAHLASIHTSEEHR(+.98)AIAK.F	Y	42.06	1999.02	2.3	667.35	3	29.71	2738	1	36	54	R(+.98)	19	-5.9	377.78	100	282	281	15353	RecName: Full=Struthiocalcin-1; Short=SCA-1
Eland Bay Cave_LOT 1819	1	1	gi|46396750	R.AIAKFISQ(+.98)Y.H	Y	41.94	1040.55	-0.8	521.284	2	54.98	10881	3	51	59	Q(+.98)	9	5.9	377.78	100	282	281	15353	RecName: Full=Struthiocalcin-1; Short=SCA-1
Eland Bay Cave_LOT 1819	1	1	gi|46396750	S.E(+42.01)EHRAIAK.F	Y	41.93	994.519	-1.3	498.266	2	23.59	975	1	47	54	E(+42.01)	8	-10.5	377.78	100	282	281	15353	RecName: Full=Struthiocalcin-1; Short=SCA-1
Eland Bay Cave_LOT 1819	1	1	gi|46396750	E.E(-18.01)EEDVW(+15.99)IGLFR.W	Y	41.87	1389.66	2.4	695.837	2	78.45	18911	1	64	74	E(-18.01), W(+15.99)	11	-4.5	377.78	100	282	281	15353	RecName: Full=Struthiocalcin-1; Short=SCA-1
Eland Bay Cave_LOT 1819	1	1	gi|46396750	A.LDDDDYPKGKH(-.98).C	Y	41.85	1300.6	-0.5	434.542	3	23.76	1027	1	92	102	H(-.98)	11	-24.5	377.78	100	282	281	15353	RecName: Full=Struthiocalcin-1; Short=SCA-1
Eland Bay Cave_LOT 1819	1	1	gi|46396750	E.EHRAIAK.F	Y	41.69	823.466	-0.5	412.74	2	21.66	445	3	48	54		7	-7	377.78	100	282	281	15353	RecName: Full=Struthiocalcin-1; Short=SCA-1
Eland Bay Cave_LOT 1819	1	1	gi|46396750	A.GAHLASIHT.S	Y	41.62	905.472	-1.1	453.743	2	28.79	2486	4	37	45		9	3.6	377.78	100	282	281	15353	RecName: Full=Struthiocalcin-1; Short=SCA-1
Eland Bay Cave_LOT 1819	1	1	gi|46396750	E.D(+57.02)VWIGLFR.W	Y	41.46	1061.57	2.2	531.791	2	76.64	18323	5	67	74	D(+57.02)	8	6	377.78	100	282	281	15353	RecName: Full=Struthiocalcin-1; Short=SCA-1
Eland Bay Cave_LOT 1819	1	1	gi|46396750	S.E(+57.02)EHRAIAK.F	Y	41.38	1009.53	-0.6	505.772	2	20.76	290	2	47	54	E(+57.02)	8	-10.5	377.78	100	282	281	15353	RecName: Full=Struthiocalcin-1; Short=SCA-1
Eland Bay Cave_LOT 1819	1	1	gi|46396750	C.P(+57.02)KGWLDFR.G	Y	41.22	1074.56	-2.3	538.287	2	49.2	8877	2	4	11	P(+57.02)	8	-8.2	377.78	100	282	281	15353	RecName: Full=Struthiocalcin-1; Short=SCA-1
Eland Bay Cave_LOT 1819	1	1	gi|46396750	I.SQ(+.98)YHHGEEEEDVWIG.L	Y	41.2	1814.74	1	605.921	3	44.39	7251	3	57	71	Q(+.98)	15	-22.5	377.78	100	282	281	15353	RecName: Full=Struthiocalcin-1; Short=SCA-1
Eland Bay Cave_LOT 1819	1	1	gi|46396750	K.FISQYHHGEEEEDVWIG.L	Y	41.19	2073.91	0.7	692.31	3	49.89	9109	1	55	71		17	-15.2	377.78	100	282	281	15353	RecName: Full=Struthiocalcin-1; Short=SCA-1
Eland Bay Cave_LOT 1819	1	1	gi|46396750	K.HY(+79.97)SALDDDDYPK.G	Y	41.17	1517.57	-3.8	759.79	2	42.06	6494	1	88	99	Y(+79.97)	12	-20.5	377.78	100	282	281	15353	RecName: Full=Struthiocalcin-1; Short=SCA-1
Eland Bay Cave_LOT 1819	1	1	gi|46396750	R.P(sub A)GAHLASIH.T	Y	41.17	901.477	-0.6	451.745	2	31.49	3248	1	36	44	P(sub A)	9	2.7	377.78	100	282	281	15353	RecName: Full=Struthiocalcin-1; Short=SCA-1
Eland Bay Cave_LOT 1819	1	1	gi|46396750	K.KHYG(sub S)ALDDDDYPK.G	Y	41.16	1535.69	0.3	512.904	3	32.8	3639	1	87	99	G(sub S)	13	-24	377.78	100	282	281	15353	RecName: Full=Struthiocalcin-1; Short=SCA-1
Eland Bay Cave_LOT 1819	1	1	gi|46396750	E.EEEDVW(+3.99)IGLFR.W	Y	41.14	1395.67	2.9	698.843	2	66.32	14891	1	64	74	W(+3.99)	11	-4.5	377.78	100	282	281	15353	RecName: Full=Struthiocalcin-1; Short=SCA-1
Eland Bay Cave_LOT 1819	1	1	gi|46396750	A.KFISQ(+.98)YH.H	Y	41.05	922.455	-0.4	462.235	2	31.14	3142	8	54	60	Q(+.98)	7	-5.4	377.78	100	282	281	15353	RecName: Full=Struthiocalcin-1; Short=SCA-1
Eland Bay Cave_LOT 1819	1	1	gi|46396750	D.DYPKGKH.C	Y	40.97	843.424	-0.5	422.719	2	19.45	100	3	96	102		7	-17.8	377.78	100	282	281	15353	RecName: Full=Struthiocalcin-1; Short=SCA-1
Eland Bay Cave_LOT 1819	1	1	gi|46396750	S.KK(+145.02)HYSALDDDDYPK.G	Y	40.76	1838.81	-4.3	613.943	3	33.89	3972	2	86	99	K(+145.02)	14	-28.3	377.78	100	282	281	15353	RecName: Full=Struthiocalcin-1; Short=SCA-1
Eland Bay Cave_LOT 1819	1	1	gi|46396750	G.Y(+42.01)FRYELPWK.R	Y	40.74	1342.67	1.3	672.344	2	63.58	13925	4	17	25	Y(+42.01)	9	-10.4	377.78	100	282	281	15353	RecName: Full=Struthiocalcin-1; Short=SCA-1
Eland Bay Cave_LOT 1819	1	1	gi|46396750	K.HC(+57.02)AVLDESSGFL.S	Y	40.7	1333.6	0.7	667.806	2	56.78	11537	2	102	113	C(+57.02)	12	6.7	377.78	100	282	281	15353	RecName: Full=Struthiocalcin-1; Short=SCA-1
Eland Bay Cave_LOT 1819	1	1	gi|46396750	S.EEHR(+.98)AIAK.F	Y	40.68	953.493	-3	477.752	2	22.48	631	1	47	54	R(+.98)	8	-10.5	377.78	100	282	281	15353	RecName: Full=Struthiocalcin-1; Short=SCA-1
Eland Bay Cave_LOT 1819	1	1	gi|46396750	E.V(sub E)DVWIGLFR.W	Y	40.49	1103.61	-1.7	552.813	2	69.48	15966	6	66	74	V(sub E)	9	10.2	377.78	100	282	281	15353	RecName: Full=Struthiocalcin-1; Short=SCA-1
Eland Bay Cave_LOT 1819	1	1	gi|46396750	A.LDDDDYPK.G	Y	40.48	979.413	0	490.714	2	33.18	3761	9	92	99		8	-17	377.78	100	282	281	15353	RecName: Full=Struthiocalcin-1; Short=SCA-1
Eland Bay Cave_LOT 1819	1	1	gi|46396750	A.SIH(+57.02)TSEEHRAI.A	Y	40.44	1335.65	0.5	446.225	3	25.42	1539	2	42	52	H(+57.02)	11	-9.4	377.78	100	282	281	15353	RecName: Full=Struthiocalcin-1; Short=SCA-1
Eland Bay Cave_LOT 1819	1	1	gi|46396750	C.P(+57.02)KGWLD(+57.02)FR.G	Y	40.41	1131.58	2.6	566.8	2	48.25	8558	1	4	11	P(+57.02), D(+57.02)	8	-8.2	377.78	100	282	281	15353	RecName: Full=Struthiocalcin-1; Short=SCA-1
Eland Bay Cave_LOT 1819	1	1	gi|46396750	R.WNSVWAWIDGSK.K	Y	40.27	1447.69	4.5	724.855	2	67.77	15392	2	75	86		12	-5.1	377.78	100	282	281	15353	RecName: Full=Struthiocalcin-1; Short=SCA-1
Eland Bay Cave_LOT 1819	1	1	gi|46396750	A.KFISQ(+.98)YHH.G	Y	40.26	1059.51	-0.3	530.764	2	27.19	2049	3	54	61	Q(+.98)	8	-8.6	377.78	100	282	281	15353	RecName: Full=Struthiocalcin-1; Short=SCA-1
Eland Bay Cave_LOT 1819	1	1	gi|46396750	R.YELPW(+31.99)KR.A	Y	40.22	1022.52	1.2	512.267	2	34.87	4258	3	20	26	W(+31.99)	7	-11.9	377.78	100	282	281	15353	RecName: Full=Struthiocalcin-1; Short=SCA-1
Eland Bay Cave_LOT 1819	1	1	gi|46396750	S.ALDDDDYPKGKHC(+57.02)AVLDE.S	Y	40.22	2059.92	-1.4	687.645	3	37.51	5038	1	91	108	C(+57.02)	18	-17.4	377.78	100	282	281	15353	RecName: Full=Struthiocalcin-1; Short=SCA-1
Eland Bay Cave_LOT 1819	1	1	gi|46396750	H.TSEEHRAIAK.F	Y	40.2	1140.59	-1.8	571.301	2	22.36	595	3	45	54		10	-12	377.78	100	282	281	15353	RecName: Full=Struthiocalcin-1; Short=SCA-1
Eland Bay Cave_LOT 1819	1	1	gi|46396750	S.Q(-17.03)YHHGEEEEDV.W	Y	40.16	1353.51	0	677.763	2	32.78	3633	2	58	68	Q(-17.03)	11	-24.9	377.78	100	282	281	15353	RecName: Full=Struthiocalcin-1; Short=SCA-1
Eland Bay Cave_LOT 1819	1	1	gi|46396750	E.EV(sub D)VWIGLFR.W	Y	40.06	1117.63	3.4	559.823	2	75.87	18075	9	66	74	V(sub D)	9	10.2	377.78	100	282	281	15353	RecName: Full=Struthiocalcin-1; Short=SCA-1
Eland Bay Cave_LOT 1819	1	1	gi|46396750	Y.F(+57.02)RYELPWK.R	Y	40.06	1194.62	4.3	598.319	2	54.09	10569	2	18	25	F(+57.02)	8	-9.1	377.78	100	282	281	15353	RecName: Full=Struthiocalcin-1; Short=SCA-1
Eland Bay Cave_LOT 1819	1	1	gi|46396750	DKC(+57.02)PKGWLD(+57.02)FR.G	Y	40.04	1477.71	2.3	493.58	3	47.38	8278	4	1	11	C(+57.02), D(+57.02)	11	-13.1	377.78	100	282	281	15353	RecName: Full=Struthiocalcin-1; Short=SCA-1
Eland Bay Cave_LOT 1819	1	1	gi|46396750	DKC(+57.02)PKGWL.D	Y	39.93	1002.5	-0.3	502.255	2	38.74	5449	2	1	8	C(+57.02)	8	-7.9	377.78	100	282	281	15353	RecName: Full=Struthiocalcin-1; Short=SCA-1
Eland Bay Cave_LOT 1819	1	1	gi|46396750	F.R(+42.01)YELPWKR.A	Y	39.9	1188.64	0.8	397.221	3	44.88	7414	1	19	26	R(+42.01)	8	-16.4	377.78	100	282	281	15353	RecName: Full=Struthiocalcin-1; Short=SCA-1
Eland Bay Cave_LOT 1819	1	1	gi|46396750	I.SQ(+.98)YHHGEEE.E	Y	39.9	1115.42	-0.9	558.715	2	22.23	560	1	57	65	Q(+.98)	9	-22.9	377.78	100	282	281	15353	RecName: Full=Struthiocalcin-1; Short=SCA-1
Eland Bay Cave_LOT 1819	1	1	gi|46396750	G.AHLASIHT.S	Y	39.89	848.45	-0.4	425.232	2	29.48	2679	3	38	45		8	4	377.78	100	282	281	15353	RecName: Full=Struthiocalcin-1; Short=SCA-1
Eland Bay Cave_LOT 1819	1	1	gi|46396750	K.HC(+57.02)AVLDES.S	Y	39.87	929.391	-0.9	465.702	2	32.16	3460	1	102	109	C(+57.02)	8	1.3	377.78	100	282	281	15353	RecName: Full=Struthiocalcin-1; Short=SCA-1
Eland Bay Cave_LOT 1819	1	1	gi|46396750	K.GKHC(+57.02)AVLDES.S	Y	39.87	1114.51	-2	558.26	2	27.31	2086	2	100	109	C(+57.02)	10	-3	377.78	100	282	281	15353	RecName: Full=Struthiocalcin-1; Short=SCA-1
Eland Bay Cave_LOT 1819	1	1	gi|46396750	S.A(+71.04)LDDDDYPK.G	Y	39.86	1121.49	0.4	561.751	2	39.05	5549	4	91	99	A(+71.04)	9	-15.2	377.78	100	282	281	15353	RecName: Full=Struthiocalcin-1; Short=SCA-1
Eland Bay Cave_LOT 1819	1	1	gi|46396750	G.AHLASIHTSE.E	Y	39.75	1064.53	0.4	533.27	2	28.77	2485	2	38	47		10	-0.3	377.78	100	282	281	15353	RecName: Full=Struthiocalcin-1; Short=SCA-1
Eland Bay Cave_LOT 1819	1	1	gi|46396750	D.DYPKGK(+57.02)H.C	Y	39.74	900.445	-0.7	451.23	2	20.19	168	1	96	102	K(+57.02)	7	-17.8	377.78	100	282	281	15353	RecName: Full=Struthiocalcin-1; Short=SCA-1
[truncated: 41,160 more rows]

## Sheet: Proteomics_Modifications key
Δ Mass (Da)	PTM	COUNT	% over Total of peptides
57.02	Carbamidomethyl	18731	0.438716
0.98	Deamidation of Asn and Gln	10299	0.241223
15.99	Hydroxylation	5171	0.121115
-18.01	Dehydration	1525	0.0357185
-0.98	Amidation	652	0.0152711
31.99	Dihydroxy	620	0.0145216
-42.02	Arg->Orn	603	0.0141234
42.01	Acetylation	506	0.0118515
-17.03	Ammonia loss	312	0.00730765
3.99	Kynurenin	267	0.00625366
28.03	Ethyl	230	0.00538705
14.02	Methyl ester	218	0.00510598
43.01	Carbamylation	207	0.00484834
71.04	Propionamide (K, X@N-term)	144	0.00337276
27.99	Formylation	100	0.00234219
79.97	Phosphorylation	90	0.00210798
13.98	Oxidation: Pro -> Pyroglu; Trp -> oxolactone	68	0.00159269
58.03	2,3-dihydro-2,2-dimethyl-7-benzofuranol N-methyl carbamate	51	0.00119452
58.01	Carboxymethyl	49	0.00114768
162.05	Hexose	47	0.00110083
17.99	Fphe	38	0.000890034
87.03	Glycidamide adduct	35	0.000819768
145.02	3-(carbamidomethylthio)propanoyl	28	0.000655814
156.12	4-hydroxynonenal (HNE)	27	0.000632393
43.99	Carboxylation of Asp and Glu	27	0.000632393
44.03	Ethanolation (KR)	26	0.000608971
111.03	Nmethylmaleimide	23	0.000538705
14.96	Alpha-amino adipic acid	21	0.000491861
163.05	Phenethyl isothiocyanate	21	0.000491861
26.02	Acetaldehyde +26	21	0.000491861
160.04	Condensation product of glucosone	20	0.000468439
70.01	N-pyruvic acid 2-iminyl	20	0.000468439
87.05	Phosphorylation to amine thiol	20	0.000468439
21.98	Sodium adduct	18	0.000421595
77.91	Bromination	18	0.000421595
59.02	AEC-MAEC	17	0.000398173
164.06	O-Diisopropylphosphorylation	15	0.000351329
226.08	Biotinylation (amide bond to lysine)	15	0.000351329
144.04	3-deoxyglucosone	14	0.000327907
17.03	Ammonium	13	0.000304485
-48	Dethiomethyl	13	0.000304485
114.04	Double Carbamidomethylation	12	0.000281063
119.04	Pyridylacetyl	12	0.000281063
161.07	Hexosamine	12	0.000281063
72.02	Gly->Glu substitution	12	0.000281063
88	DSP	12	0.000281063
120.03	O-Isopropylmethylphosphonylation	11	0.000257641
138.1	Dehydrated 4-hydroxynonenal	11	0.000257641
56.06	t-Butyl (t-Bu)	11	0.000257641
29.04	Dimethylation	10	0.000234219
314.19	Levuglandinyl-lysine anhydrolactam adduct	10	0.000234219
-15.01	Lys->Leu substitution	10	0.000234219
172.05	Menadione hydroquinone derivative	9	0.000210798
365.13	Hex1HexNAc1	9	0.000210798
42.02	Amidino	9	0.000210798
109.05	Methylpyrroline	8	0.000187376
203.08	N-acetylhexosamines (GalNAc, GlcNAc)	8	0.000187376
324.11	Lactosylation	8	0.000187376
41.03	Amidination of lysines or N-terminal amines with methyl acetimidate	8	0.000187376
-15.99	Deoxy	8	0.000187376
380.15	Nucleophilic addition to cytopiloyne+H2O	7	0.000163954
43.04	Carboxyl modification with ethanolamine	7	0.000163954
-2.02	Disulphide bond formation	7	0.000163954
192.06	Heptose	6	0.000140532
233.05	5-dimethylaminonaphthalene-1-sulfonyl	6	0.000140532
298.19	Levuglandinyl-lysine anhyropyrrole adduct	6	0.000140532
79.96	O-Sulfonation (C)	6	0.000140532
86	Malonylation	6	0.000140532
-1.03	Lysine oxidation to aminoadipic semialdehyde	6	0.000140532
104.03	Benzoyl (Bz)	5	0.00011711
121.04	phosphorylation to pyridyl thiol	5	0.00011711
37.95	Replacement of 2 protons by calcium	5	0.00011711
127.06	N-Succinimidyl-2-morpholine acetate	4	9.36878e-05
148.04	Glycosyl-L-hydroxyproline	4	9.36878e-05
15	Deamidation followed by a methylation	4	9.36878e-05
316.2	Levuglandinyl-lysine pyrrole adduct	4	9.36878e-05
37.96	Replacement of proton by potassium	4	9.36878e-05
55.92	Replacement of 2 protons by nickel	4	9.36878e-05
136.03	O-diethylphosphorylation	3	7.02658e-05
136.09	Dehydrated 4-Oxononenal Michael adduct	3	7.02658e-05
149.03	Benzyl isothiocyanate	3	7.02658e-05
150.04	S-guanylation-2	3	7.02658e-05
210.2	Myristoylation	3	7.02658e-05
228.11	2,4-diacetamido-2,4,6-trideoxyglucopyranose	3	7.02658e-05
356.19	Biotin polyethyleneoxide amine	3	7.02658e-05
362.14	Nucleophilic addtion to cytopiloyne	3	7.02658e-05
39.99	Pyro-carbamidomethyl	3	7.02658e-05
42.05	Gly->Val substitution	3	7.02658e-05
54.01	Methylglyoxal-derived hydroimidazolone	3	7.02658e-05
60	2-OH-ethyl thio-Ser	3	7.02658e-05
77.99	Methylphosphonylation	3	7.02658e-05
87.07	Hypusine	3	7.02658e-05
108	O-dimethylphosphorylation	2	4.68439e-05
108.02	HydroxymethylOP	2	4.68439e-05
117	Phospho-propargylamine	2	4.68439e-05
146.06	Deoxyhexoses (Fuc, Rha)	2	4.68439e-05
15.01	Tyrosine oxidation to 2-aminotyrosine	2	4.68439e-05
175.04	Naphthalene-2,3-dicarboxaldehyde	2	4.68439e-05
178.05	Galactosyl hydroxylysine	2	4.68439e-05
183.98	3-Sulfobenzoic succinimidyl ester	2	4.68439e-05
225.09	Iminobiotinylation	2	4.68439e-05
238.23	Palmitoylation	2	4.68439e-05
29.97	Quinone	2	4.68439e-05
294.18	CHDH	2	4.68439e-05
31.97	Persulfide	2	4.68439e-05
34.97	Chlorination of tyrosine residues	2	4.68439e-05
349.14	HexNAc1dHex1	2	4.68439e-05
387.13	Triglutamyl	2	4.68439e-05
406.16	HexNAc2	2	4.68439e-05
44.01	S-Ethylcystine from Serine	2	4.68439e-05
44.99	Oxidation to nitro	2	4.68439e-05
511.19	Hex1HexNAc1dHex1	2	4.68439e-05
59.05	Pro->Arg substitution	2	4.68439e-05
6.01	Replacement of proton by lithium	2	4.68439e-05
70.04	Crotonaldehyde	2	4.68439e-05
73.03	Ethoxyformylation	2	4.68439e-05
97.02	N-hydroxysuccinimide (ONSu, Osu)	2	4.68439e-05
122.01	O-Isopropylphosphorylation	1	2.34219e-05
126.1	Octanoyl	1	2.34219e-05
129.04	Monoglutamyl	1	2.34219e-05
135.98	Sulfonation of N terminus	1	2.34219e-05
143.06	Nethylmaleimidehydrolysis	1	2.34219e-05
143.12	Diphthamide	1	2.34219e-05
154	Glycerophospho	1	2.34219e-05
158.13	Reduced 4-Hydroxynonenal	1	2.34219e-05
183.04	Aminoethylbenzenesulfonylation	1	2.34219e-05
210.99	Tri nitro benzene	1	2.34219e-05
234.16	Michael addition of t-butyl hydroxylated BHT (BHTOH)	1	2.34219e-05
258.09	Diglutamyl	1	2.34219e-05
27.05	Ethyl amino	1	2.34219e-05
339.16	NHS-LC-Biotin	1	2.34219e-05
348.19	Levuglandinyl - lysine hydroxylactam adduct	1	2.34219e-05
421.07	Fluorescein-5-thiosemicarbazide	1	2.34219e-05
45.99	Gly->Cys substitution	1	2.34219e-05
53.92	Replacement of 2 protons by iron	1	2.34219e-05
552.22	HexNAc2dHex1	1	2.34219e-05
61.92	Replacement of proton by copper	1	2.34219e-05
614.16	Hydroxyheme	1	2.34219e-05
62.02	MDA adduct +62	1	2.34219e-05
698.27	HexNAc2dHex2	1	2.34219e-05
94.97	Aminotyrosine with sulfation	1	2.34219e-05
95.94	Thiophosphorylation	1	2.34219e-05
-43.05	Arginine oxidation to glutamic semialdehyde	1	2.34219e-05
